# Supplementary material for: The Masquelet technique triggers the formation of a network involving LncRNA, circRNA, miRNA, and mRNA during bone repair
Source: Ann Med. 2024 Oct 23;56(1):2395591. doi: 10.1080/07853890.2024.2395591 (PMC11504341; doi:10.1080/07853890.2024.2395591)
Supplement: Supplemental Material [file IANN_A_2395591_SM0829.zip]

Archive with 10 entries (9 files):
- Supp_Fig & Table/
- Supp_Fig & Table/Table S1.xlsx
- Supp_Fig & Table/Table S2.xlsx
- Supp_Fig & Table/Table S3.xlsx
- Supp_Fig & Table/Table S4.xlsx
- Supp_Fig & Table/Table S5.xlsx
- Supp_Fig & Table/Table S6.xlsx
- Supp_Fig & Table/Table S7.xlsx
- Supp_Fig & Table/Table S8.xlsx
- Supp_Fig & Table/Table_S9 (1).xlsx
