# Supplementary material for: The Masquelet technique triggers the formation of a network involving LncRNA, circRNA, miRNA, and mRNA during bone repair
Source: Ann Med. 2024 Oct 23;56(1):2395591. doi: 10.1080/07853890.2024.2395591 (PMC11504341; doi:10.1080/07853890.2024.2395591)
Supplement: Supplemental Material [file IANN_A_2395591_SM0829.zip › Supp_Fig & Table/Table S1.xlsx]

## Sheet: S1
Supplementary Table 1. DEGs between bone defect repair samples (T) and children normal Bone samples (C).
gene_id	gene_name	gene_description	gene_locus	T_FPKM	C_FPKM	log2FoldChange	pvalue	padj	Style
ENSG00000114374	USP9Y	ubiquitin specific peptidase 9 Y-linked [Source:HGNC Symbol;Acc:HGNC:12633] && O00507.2 RecName: Full=Probable ubiquitin carboxyl-terminal hydrolase FAF-Y; AltName: Full=Deubiquitinating enzyme FAF-Y; AltName: Full=Fat facets protein-related, Y-linked; AltName: Full=Ubiquitin thioesterase FAF-Y; AltName: Full=Ubiquitin-specific protease 9, Y chromosome; AltName: Full=Ubiquitin-specific-processing…	Y:12537650-12860839	12.0734	0	14.799	4.30864e-08	0.000441387	up
ENSG00000067048	DDX3Y	DEAD-box helicase 3 Y-linked [Source:HGNC Symbol;Acc:HGNC:2699] && O15523.2 RecName: Full=ATP-dependent RNA helicase DDX3Y; AltName: Full=DEAD box protein 3, Y-chromosomal	Y:12904108-12920478	22.4918	0	14.4509	5.08509e-08	0.000441387	up
ENSG00000012817	KDM5D	lysine demethylase 5D [Source:HGNC Symbol;Acc:HGNC:11115] && Q9BY66.2 RecName: Full=Lysine-specific demethylase 5D; AltName: Full=Histocompatibility Y antigen; Short=H-Y; AltName: Full=Histone demethylase JARID1D; AltName: Full=Jumonji/ARID domain-containing protein 1D; AltName: Full=Protein SmcY	Y:19703865-19744939	13.4267	0	14.173	1.25519e-09	2.51849e-05	up
ENSG00000129824	RPS4Y1	ribosomal protein S4 Y-linked 1 [Source:HGNC Symbol;Acc:HGNC:10425] && -	Y:2841602-2932000	42.5796	0	14.0772	6.11226e-08	0.000441387	up
ENSG00000183878	UTY	ubiquitously transcribed tetratricopeptide repeat containing, Y-linked [Source:HGNC Symbol;Acc:HGNC:12638] && O14607.2 RecName: Full=Histone demethylase UTY; AltName: Full=Ubiquitously-transcribed TPR protein on the Y chromosome; AltName: Full=Ubiquitously-transcribed Y chromosome tetratricopeptide repeat protein	Y:13234577-13480673	12.3393	0	13.9684	6.59952e-08	0.000441387	up
XLOC_057608	XLOC_057608	-	CHR_HG2116_PATCH:92309275-92360537	2.82172	0	12.2361	7.21918e-16	2.89699e-11	up
ENSG00000067646	ZFY	zinc finger protein Y-linked [Source:HGNC Symbol;Acc:HGNC:12870] && P08048.3 RecName: Full=Zinc finger Y-chromosomal protein	Y:2935281-2982506	2.28259	0	11.4681	2.44867e-06	0.00982627	up
ENSG00000261796	ISY1-RAB43	ISY1-RAB43 readthrough [Source:HGNC Symbol;Acc:HGNC:42969] && Q9ULR0.3 RecName: Full=Pre-mRNA-splicing factor ISY1 homolog	3:129087575-129161036	1.31187	0	11.0185	6.35926e-06	0.0191282	up
ENSG00000257529	RPL36A-HNRNPH2	RPL36A-HNRNPH2 readthrough [Source:HGNC Symbol;Acc:HGNC:48349] && P55795.1 RecName: Full=Heterogeneous nuclear ribonucleoprotein H2; Short=hnRNP H2; AltName: Full=FTP-3; AltName: Full=Heterogeneous nuclear ribonucleoprotein H'; Short=hnRNP H'; Contains: RecName: Full=Heterogeneous nuclear ribonucleoprotein H2, N-terminally processed >Q5RD26.1 RecName: Full=Heterogeneous nuclear ribonucleoprotein …	X:101391011-101412297	4.21488	0	10.2048	0.000110799	0.151465	up
ENSG00000172673	THEMIS	thymocyte selection associated [Source:HGNC Symbol;Acc:HGNC:21569] && Q8N1K5.3 RecName: Full=Protein THEMIS; AltName: Full=Thymocyte-expressed molecule involved in selection	6:127708072-127918631	0.809741	0	9.94012	2.50222e-05	0.0502057	up
XLOC_057948	XLOC_057948	-	CHR_HSCHR4_11_CTG12:189940894-189963961	1.05845	0	9.81783	0.00124296	0.583442	up
ENSG00000285330	ENSG00000285330	novel protein && P05156.2 RecName: Full=Complement factor I; AltName: Full=C3B/C4B inactivator; Contains: RecName: Full=Complement factor I heavy chain; Contains: RecName: Full=Complement factor I light chain; Flags: Precursor	4:109713916-109801999	0.672012	0	9.10661	0.00217122	0.784945	up
ENSG00000198692	EIF1AY	eukaryotic translation initiation factor 1A Y-linked [Source:HGNC Symbol;Acc:HGNC:3252] && O14602.4 RecName: Full=Eukaryotic translation initiation factor 1A, Y-chromosomal; Short=eIF-1A Y isoform; AltName: Full=Eukaryotic translation initiation factor 4C; Short=eIF-4C	Y:20575776-20593154	9.79939	0.0167863	8.82232	4.67941e-05	0.0816434	up
ENSG00000154620	TMSB4Y	thymosin beta 4 Y-linked [Source:HGNC Symbol;Acc:HGNC:11882] && O14604.3 RecName: Full=Thymosin beta-4, Y-chromosomal	Y:13703899-13706024	0.898085	0	8.66345	0.000269295	0.291704	up
ENSG00000204540	PSORS1C1	psoriasis susceptibility 1 candidate 1 [Source:HGNC Symbol;Acc:HGNC:17202] && Q9UIG5.2 RecName: Full=Psoriasis susceptibility 1 candidate gene 1 protein; AltName: Full=Protein SEEK1	6:31114750-31140092	0.169435	0	7.5664	0.0116997	1	up
ENSG00000204619	PPP1R11	protein phosphatase 1 regulatory inhibitor subunit 11 [Source:HGNC Symbol;Acc:HGNC:9285] && O60927.1 RecName: Full=Protein phosphatase 1 regulatory subunit 11; AltName: Full=Hemochromatosis candidate gene V protein; Short=HCG V; AltName: Full=Protein phosphatase inhibitor 3 >Q5TM51.1 RecName: Full=Protein phosphatase 1 regulatory subunit 11 >Q7YR30.1 RecName: Full=Protein phosphatase 1 regulatory…	6:30066709-30070333	0.314416	0	7.5479	0.011136	1	up
ENSG00000103316	CRYM	crystallin mu [Source:HGNC Symbol;Acc:HGNC:2418] && Q14894.1 RecName: Full=Ketimine reductase mu-crystallin; AltName: Full=NADP-regulated thyroid-hormone-binding protein	16:21238874-21303083	0.46254	0	7.42605	0.000456477	0.373836	up
ENSG00000092295	TGM1	transglutaminase 1 [Source:HGNC Symbol;Acc:HGNC:11777] && P22735.4 RecName: Full=Protein-glutamine gamma-glutamyltransferase K; AltName: Full=Epidermal TGase; AltName: Full=Transglutaminase K; Short=TG(K); Short=TGK; Short=TGase K; AltName: Full=Transglutaminase-1; Short=TGase-1	14:24249114-24264432	0.183582	0	6.86714	0.000768851	0.464284	up
ENSG00000197991	ENSG00000197991	novel protein && Q8N6Y1.2 RecName: Full=Protocadherin-20; AltName: Full=Protocadherin-13; Flags: Precursor	13:61409858-61427849	0.052515	0	6.85424	0.0245821	1	up
ENSG00000204267	TAP2	transporter 2, ATP binding cassette subfamily B member [Source:HGNC Symbol;Acc:HGNC:44] && Q03519.1 RecName: Full=Antigen peptide transporter 2; Short=APT2; AltName: Full=ATP-binding cassette sub-family B member 3; AltName: Full=Peptide supply factor 2; AltName: Full=Peptide transporter PSF2; Short=PSF-2; AltName: Full=Peptide transporter TAP2; AltName: Full=Peptide transporter involved in antige…	6:32821833-32838739	0.038591	0	6.78818	0.0286953	1	up
ENSG00000240021	TEX35	testis expressed 35 [Source:HGNC Symbol;Acc:HGNC:25366] && Q5T0J7.1 RecName: Full=Testis-expressed sequence 35 protein	1:178513109-178548602	0.181196	0	6.78062	0.00832782	1	up
ENSG00000174343	CHRNA9	cholinergic receptor nicotinic alpha 9 subunit [Source:HGNC Symbol;Acc:HGNC:14079] && Q9UGM1.2 RecName: Full=Neuronal acetylcholine receptor subunit alpha-9; AltName: Full=Nicotinic acetylcholine receptor subunit alpha-9; Short=NACHR alpha-9; Flags: Precursor	4:40335333-40355217	0.186636	0	6.7374	0.0100149	1	up
ENSG00000274588	DGKK	diacylglycerol kinase kappa [Source:HGNC Symbol;Acc:HGNC:32395] && Q5KSL6.1 RecName: Full=Diacylglycerol kinase kappa; Short=DAG kinase kappa; AltName: Full=142 kDa diacylglycerol kinase; AltName: Full=Diglyceride kinase kappa; Short=DGK-kappa	X:50365409-50470825	0.0397283	0	6.46153	0.0213047	1	up
ENSG00000197532	OR6Y1	olfactory receptor family 6 subfamily Y member 1 [Source:HGNC Symbol;Acc:HGNC:14823] && Q8NGX8.1 RecName: Full=Olfactory receptor 6Y1; AltName: Full=Olfactory receptor 6Y2; AltName: Full=Olfactory receptor OR1-11	1:158544550-158554405	0.0552253	0	6.46086	0.00908326	1	up
ENSG00000214447	FAM187A	family with sequence similarity 187 member A [Source:HGNC Symbol;Acc:HGNC:35153] && A6NFU0.1 RecName: Full=Ig-like V-type domain-containing protein FAM187A; Flags: Precursor	17:44899774-44905390	0.0621967	0	6.45834	0.0115614	1	up
ENSG00000099984	GSTT2	glutathione S-transferase theta 2 (gene/pseudogene) [Source:HGNC Symbol;Acc:HGNC:4642] && P0CG30.1 RecName: Full=Glutathione S-transferase theta-2B; AltName: Full=GST class-theta-2; AltName: Full=Glutathione S-transferase theta-2	22:23980058-23983915	0.146486	0	6.43967	0.0431913	1	up
ENSG00000174500	GCSAM	germinal center associated signaling and motility [Source:HGNC Symbol;Acc:HGNC:20253] && Q8N6F7.1 RecName: Full=Germinal center-associated signaling and motility protein; AltName: Full=Germinal center B-cell-expressed transcript 2 protein; AltName: Full=Germinal center-associated lymphoma protein; Short=hGAL	3:112120839-112133270	0.10844	0	6.40481	0.0419928	1	up
ENSG00000124208	PEDS1-UBE2V1	PEDS1-UBE2V1 readthrough [Source:HGNC Symbol;Acc:HGNC:33521] && A5PLL7.3 RecName: Full=Transmembrane protein 189	20:50081124-50153637	0.271406	0	6.36368	0.0439696	1	up
ENSG00000165061	ZMAT4	zinc finger matrin-type 4 [Source:HGNC Symbol;Acc:HGNC:25844] && Q9H898.1 RecName: Full=Zinc finger matrin-type protein 4	8:40530590-40897833	0.158075	0	6.30665	0.0159778	1	up
ENSG00000164112	SMIM43	small integral membrane protein 43 [Source:HGNC Symbol;Acc:HGNC:55077] && Q4W5P6.3 RecName: Full=Protein TMEM155; Flags: Precursor	4:121758881-121765427	0.0831383	0	6.30655	0.00373116	1	up
ENSG00000134757	DSG3	desmoglein 3 [Source:HGNC Symbol;Acc:HGNC:3050] && P32926.2 RecName: Full=Desmoglein-3; AltName: Full=130 kDa pemphigus vulgaris antigen; Short=PVA; AltName: Full=Cadherin family member 6; Flags: Precursor	18:31447741-31478702	0.0408687	0	6.30011	0.0229674	1	up
ENSG00000019186	CYP24A1	cytochrome P450 family 24 subfamily A member 1 [Source:HGNC Symbol;Acc:HGNC:2602] && Q07973.2 RecName: Full=1,25-dihydroxyvitamin D(3) 24-hydroxylase, mitochondrial; Short=24-OHase; Short=Vitamin D(3) 24-hydroxylase; AltName: Full=Cytochrome P450 24A1; AltName: Full=Cytochrome P450-CC24; Flags: Precursor	20:54153446-54173986	0.137003	0	6.27763	0.047398	1	up
ENSG00000260802	SERTM2	serine rich and transmembrane domain containing 2 [Source:HGNC Symbol;Acc:HGNC:48576] && -	X:111511645-111522399	0.0430457	0	6.23203	0.00572265	1	up
ENSG00000197993	KEL	Kell metallo-endopeptidase (Kell blood group) [Source:HGNC Symbol;Acc:HGNC:6308] && P23276.2 RecName: Full=Kell blood group glycoprotein; AltName: CD_antigen=CD238	7:142941114-142962363	0.108897	0	6.19136	0.019024	1	up
ENSG00000243480	AMY2A	amylase alpha 2A [Source:HGNC Symbol;Acc:HGNC:477] && P04746.2 RecName: Full=Pancreatic alpha-amylase; Short=PA; AltName: Full=1,4-alpha-D-glucan glucanohydrolase; Flags: Precursor	1:103617427-103625780	0.122511	0	6.10189	0.0222688	1	up
ENSG00000239642	MEIKIN	meiotic kinetochore factor [Source:HGNC Symbol;Acc:HGNC:51253] && A0A087WXM9.2 RecName: Full=Meiosis-specific kinetochore protein	5:131806990-131945698	0.371431	0	6.04162	0.0225948	1	up
ENSG00000285245	ENSG00000285245	novel protein && Q12967.2 RecName: Full=Ral guanine nucleotide dissociation stimulator; Short=RalGDS; AltName: Full=Ral guanine nucleotide exchange factor; Short=RalGEF	9:133098121-133163914	0.131713	0.000639667	6.02502	0.0177395	1	up
ENSG00000099812	MISP	mitotic spindle positioning [Source:HGNC Symbol;Acc:HGNC:27000] && Q8IVT2.1 RecName: Full=Mitotic interactor and substrate of PLK1; AltName: Full=Mitotic spindle positioning protein	19:751112-764318	0.0413537	0	5.93893	0.0367121	1	up
ENSG00000181009	OR52N5	olfactory receptor family 52 subfamily N member 5 [Source:HGNC Symbol;Acc:HGNC:15231] && Q8NH56.2 RecName: Full=Olfactory receptor 52N5; AltName: Full=Olfactory receptor OR11-62	11:5776165-5783355	1.77196	0.0187597	5.80432	0.000555498	0.405301	up
ENSG00000164756	SLC30A8	solute carrier family 30 member 8 [Source:HGNC Symbol;Acc:HGNC:20303] && Q8IWU4.2 RecName: Full=Zinc transporter 8; Short=ZnT-8; AltName: Full=Solute carrier family 30 member 8	8:116950273-117176714	0.0402267	0	5.79913	0.0185528	1	up
ENSG00000117215	PLA2G2D	phospholipase A2 group IID [Source:HGNC Symbol;Acc:HGNC:9033] && Q9UNK4.2 RecName: Full=Group IID secretory phospholipase A2; Short=GIID sPLA2; Short=sPLA2-IID; AltName: Full=PLA2IID; AltName: Full=Phosphatidylcholine 2-acylhydrolase 2D; AltName: Full=Secretory-type PLA, stroma-associated homolog; Flags: Precursor	1:20111939-20119566	0.576903	0.00412167	5.76074	0.0108814	1	up
ENSG00000170909	OSCAR	osteoclast associated Ig-like receptor [Source:HGNC Symbol;Acc:HGNC:29960] && Q8IYS5.3 RecName: Full=Osteoclast-associated immunoglobulin-like receptor; Short=Osteoclast-associated receptor; Short=hOSCAR; AltName: Full=Polymeric immunoglobulin receptor 3; Short=PIgR-3; Short=PIgR3; Short=Poly-Ig receptor 3; Flags: Precursor	19:54094668-54102692	0.076261	0	5.68598	0.0334625	1	up
ENSG00000129437	KLK14	kallikrein related peptidase 14 [Source:HGNC Symbol;Acc:HGNC:6362] && Q9P0G3.2 RecName: Full=Kallikrein-14; Short=hK14; AltName: Full=Kallikrein-like protein 6; Short=KLK-L6; Flags: Precursor	19:51077495-51084245	0.145601	0	5.67018	0.0468508	1	up
ENSG00000064270	ATP2C2	ATPase secretory pathway Ca2+ transporting 2 [Source:HGNC Symbol;Acc:HGNC:29103] && O75185.2 RecName: Full=Calcium-transporting ATPase type 2C member 2; Short=ATPase 2C2; AltName: Full=Secretory pathway Ca(2+)-ATPase 2	16:84368527-84464187	0.0523353	0	5.6463	0.0164259	1	up
ENSG00000160349	LCN1	lipocalin 1 [Source:HGNC Symbol;Acc:HGNC:6525] && P31025.1 RecName: Full=Lipocalin-1; AltName: Full=Tear lipocalin; Short=Tlc; AltName: Full=Tear prealbumin; Short=TP; AltName: Full=Von Ebner gland protein; Short=VEG protein; Flags: Precursor	9:135521438-135526540	0.151542	0	5.49471	0.0494183	1	up
ENSG00000011590	ZBTB32	zinc finger and BTB domain containing 32 [Source:HGNC Symbol;Acc:HGNC:16763] && Q9Y2Y4.1 RecName: Full=Zinc finger and BTB domain-containing protein 32; AltName: Full=FANCC-interacting protein; AltName: Full=Fanconi anemia zinc finger protein; AltName: Full=Testis zinc finger protein; AltName: Full=Zinc finger protein 538	19:35704558-35717038	0.0678367	0	5.48473	0.0491424	1	up
ENSG00000184599	TAFA3	TAFA chemokine like family member 3 [Source:HGNC Symbol;Acc:HGNC:21590] && Q7Z5A8.1 RecName: Full=Protein FAM19A3; AltName: Full=Chemokine-like protein TAFA-3; Flags: Precursor	1:112718905-112727235	0.085129	0	5.46792	0.0477789	1	up
ENSG00000115507	OTX1	orthodenticle homeobox 1 [Source:HGNC Symbol;Acc:HGNC:8521] && P32242.1 RecName: Full=Homeobox protein OTX1; AltName: Full=Orthodenticle homolog 1	2:63050057-63057836	0.0609393	0	5.45542	0.0191639	1	up
ENSG00000163046	ANKRD30BL	ankyrin repeat domain 30B like [Source:HGNC Symbol;Acc:HGNC:35167] && A7E2S9.3 RecName: Full=Putative ankyrin repeat domain-containing protein 30B-like	2:132147591-132257969	0.0662077	0	5.43386	0.0468814	1	up
ENSG00000088926	F11	coagulation factor XI [Source:HGNC Symbol;Acc:HGNC:3529] && P03951.1 RecName: Full=Coagulation factor XI; Short=FXI; AltName: Full=Plasma thromboplastin antecedent; Short=PTA; Contains: RecName: Full=Coagulation factor XIa heavy chain; Contains: RecName: Full=Coagulation factor XIa light chain; Flags: Precursor	4:186266189-186289681	0.0323267	0	5.42401	0.0171878	1	up
ENSG00000166342	NETO1	neuropilin and tolloid like 1 [Source:HGNC Symbol;Acc:HGNC:13823] && Q8TDF5.2 RecName: Full=Neuropilin and tolloid-like protein 1; AltName: Full=Brain-specific transmembrane protein containing 2 CUB and 1 LDL-receptor class A domains protein 1; Flags: Precursor	18:72742314-72868146	0.0208177	0	5.31916	0.0291058	1	up
ENSG00000165246	NLGN4Y	neuroligin 4 Y-linked [Source:HGNC Symbol;Acc:HGNC:15529] && Q8NFZ3.1 RecName: Full=Neuroligin-4, Y-linked; Short=Neuroligin Y; Flags: Precursor	Y:14522573-14845654	2.2792	0.038544	5.21627	0.000289562	0.291704	up
XLOC_058080	XLOC_058080	-	CHR_HSCHR6_MHC_MANN_CTG1:32811115-32818900	0.981492	0.031565	5.05052	0.0403008	1	up
ENSG00000057149	SERPINB3	serpin family B member 3 [Source:HGNC Symbol;Acc:HGNC:10569] && P29508.2 RecName: Full=Serpin B3; AltName: Full=Protein T4-A; AltName: Full=Squamous cell carcinoma antigen 1; Short=SCCA-1	18:63655197-63661893	0.325998	0.006715	4.945	0.043302	1	up
ENSG00000255833	TIFAB	TIFA inhibitor [Source:HGNC Symbol;Acc:HGNC:34024] && Q8TF63.1 RecName: Full=Dendritic cell nuclear protein 1; AltName: Full=Dendritic cell nuclear protein-1; AltName: Full=Dendritic cell-associated nuclear protein	5:135444226-135452351	0.24068	0.00599767	4.69864	0.00125708	0.583442	up
ENSG00000066230	SLC9A3	solute carrier family 9 member A3 [Source:HGNC Symbol;Acc:HGNC:11073] && P48764.2 RecName: Full=Sodium/hydrogen exchanger 3; AltName: Full=Na(+)/H(+) exchanger 3; Short=NHE-3; AltName: Full=Solute carrier family 9 member 3	5:470456-524449	0.531462	0.017629	4.63577	0.000930811	0.518785	up
ENSG00000148408	CACNA1B	calcium voltage-gated channel subunit alpha1 B [Source:HGNC Symbol;Acc:HGNC:1389] && Q00975.1 RecName: Full=Voltage-dependent N-type calcium channel subunit alpha-1B; AltName: Full=Brain calcium channel III; Short=BIII; AltName: Full=Calcium channel, L type, alpha-1 polypeptide isoform 5; AltName: Full=Voltage-gated calcium channel subunit alpha Cav2.2	9:137877782-138124624	0.139029	0.00348467	4.60737	0.0221253	1	up
ENSG00000262406	MMP12	matrix metallopeptidase 12 [Source:HGNC Symbol;Acc:HGNC:7158] && P39900.1 RecName: Full=Macrophage metalloelastase; Short=MME; AltName: Full=Macrophage elastase; Short=ME; Short=hME; AltName: Full=Matrix metalloproteinase-12; Short=MMP-12; Flags: Precursor	11:102862736-102874982	0.736165	0.0179907	4.58893	0.00560957	1	up
ENSG00000188064	WNT7B	Wnt family member 7B [Source:HGNC Symbol;Acc:HGNC:12787] && P56706.2 RecName: Full=Protein Wnt-7b; Flags: Precursor	22:45920366-45977162	0.416672	0.010966	4.44187	0.0184788	1	up
ENSG00000133063	CHIT1	chitinase 1 [Source:HGNC Symbol;Acc:HGNC:1936] && Q13231.1 RecName: Full=Chitotriosidase-1; AltName: Full=Chitinase-1; Flags: Precursor	1:203212827-203273641	20.6501	0.320099	4.40759	0.00905574	1	up
ENSG00000145002	FAM86B2	family with sequence similarity 86 member B2 [Source:HGNC Symbol;Acc:HGNC:32222] && Q8N7N1.2 RecName: Full=Putative protein N-methyltransferase FAM86B1	8:12424411-12436406	0.123823	0.004466	4.11047	0.00985518	1	up
ENSG00000174939	ASPHD1	aspartate beta-hydroxylase domain containing 1 [Source:HGNC Symbol;Acc:HGNC:27380] && Q5U4P2.3 RecName: Full=Aspartate beta-hydroxylase domain-containing protein 1	16:29900375-29919864	0.201918	0.00626633	4.08817	0.047989	1	up
ENSG00000257390	ENSG00000257390	novel protein && Q6Y2X3.2 RecName: Full=DnaJ homolog subfamily C member 14; AltName: Full=DnaJ protein homolog 3; AltName: Full=Dopamine receptor-interacting protein of 78 kDa; Short=DRIP78; AltName: Full=Human DnaJ protein 3; Short=hDj-3	12:55757275-55827546	1.50687	0.121802	4.06162	0.00127945	0.583442	up
ENSG00000113763	UNC5A	unc-5 netrin receptor A [Source:HGNC Symbol;Acc:HGNC:12567] && Q8K1S4.1 RecName: Full=Netrin receptor UNC5A; AltName: Full=Protein unc-5 homolog 1; AltName: Full=Protein unc-5 homolog A; Flags: Precursor	5:176810519-176880898	0.1395	0.00548033	4.04388	0.00653727	1	up
ENSG00000181001	OR52N1	olfactory receptor family 52 subfamily N member 1 [Source:HGNC Symbol;Acc:HGNC:14853] && Q8NH53.1 RecName: Full=Olfactory receptor 52N1; AltName: Full=Olfactory receptor OR11-61	11:5786471-5791265	1.98182	0.0781727	4.04358	0.0169113	1	up
ENSG00000284057	ENSG00000284057	novel protein, C11orf54-MED17 readthrough && Q9NVC6.2 RecName: Full=Mediator of RNA polymerase II transcription subunit 17; AltName: Full=Activator-recruited cofactor 77 kDa component; Short=ARC77; AltName: Full=Cofactor required for Sp1 transcriptional activation subunit 6; Short=CRSP complex subunit 6; AltName: Full=Mediator complex subunit 17; AltName: Full=Thyroid hormone receptor-associated …	11:93741664-93812378	0.267539	0.0104477	4.03344	0.00545945	1	up
ENSG00000101292	PROKR2	prokineticin receptor 2 [Source:HGNC Symbol;Acc:HGNC:15836] && Q8NFJ6.1 RecName: Full=Prokineticin receptor 2; Short=PK-R2; AltName: Full=G-protein coupled receptor 73-like 1; AltName: Full=G-protein coupled receptor I5E; AltName: Full=GPR73b; AltName: Full=GPRg2	20:5299218-5316954	0.0520983	0.00258667	4.00995	0.0477123	1	up
ENSG00000174586	ZNF497	zinc finger protein 497 [Source:HGNC Symbol;Acc:HGNC:23714] && Q6ZNH5.2 RecName: Full=Zinc finger protein 497	19:58354357-58362848	0.112009	0.01692	3.98801	0.0106357	1	up
ENSG00000161860	SYCE2	synaptonemal complex central element protein 2 [Source:HGNC Symbol;Acc:HGNC:27411] && Q6PIF2.2 RecName: Full=Synaptonemal complex central element protein 2; AltName: Full=Central element synaptonemal complex protein 1	19:12898786-12919293	0.108431	0.012329	3.93717	0.0304324	1	up
XLOC_058098	XLOC_058098	-	CHR_HSCHR6_MHC_MCF_CTG1:32612187-32626103	1.7751	0.08886	3.92757	0.0016279	0.639279	up
ENSG00000172156	CCL11	C-C motif chemokine ligand 11 [Source:HGNC Symbol;Acc:HGNC:10610] && P51671.1 RecName: Full=Eotaxin; AltName: Full=C-C motif chemokine 11; AltName: Full=Eosinophil chemotactic protein; AltName: Full=Small-inducible cytokine A11; Flags: Precursor	17:34285742-34288334	1.30472	0.0589693	3.90883	0.0214792	1	up
ENSG00000184995	IFNE	interferon epsilon [Source:HGNC Symbol;Acc:HGNC:18163] && Q86WN2.1 RecName: Full=Interferon epsilon; Short=IFN-epsilon; AltName: Full=Interferon epsilon-1; Flags: Precursor	9:21480839-21482313	0.74543	0.0336623	3.77312	0.0233876	1	up
ENSG00000156234	CXCL13	C-X-C motif chemokine ligand 13 [Source:HGNC Symbol;Acc:HGNC:10639] && O43927.1 RecName: Full=C-X-C motif chemokine 13; AltName: Full=Angie; AltName: Full=B cell-attracting chemokine 1; Short=BCA-1; AltName: Full=B lymphocyte chemoattractant; AltName: Full=CXC chemokine BLC; AltName: Full=Small-inducible cytokine B13; Flags: Precursor	4:77511753-77611834	3.20438	0.176739	3.73709	0.0107062	1	up
ENSG00000099715	PCDH11Y	protocadherin 11 Y-linked [Source:HGNC Symbol;Acc:HGNC:15813] && Q9BZA8.1 RecName: Full=Protocadherin-11 Y-linked; Short=Protocadherin-11; AltName: Full=Protocadherin on the Y chromosome; Short=PCDH-Y; AltName: Full=Protocadherin prostate cancer; Short=Protocadherin-PC; AltName: Full=Protocadherin-22; Flags: Precursor	Y:5000226-5742224	0.091237	0.00133967	3.69604	0.0215942	1	up
ENSG00000181017	OR56B2P	olfactory receptor family 56 subfamily B member 2 pseudogene [Source:HGNC Symbol;Acc:HGNC:15246] && Q8NGI1.1 PUTATIVE PSEUDOGENE: RecName: Full=Putative olfactory receptor 56B2	11:5761153-5769080	0.0516263	0.002686	3.69103	0.0429517	1	up
ENSG00000140600	SH3GL3	SH3 domain containing GRB2 like 3, endophilin A3 [Source:HGNC Symbol;Acc:HGNC:10832] && Q99963.1 RecName: Full=Endophilin-A3; AltName: Full=EEN-B2; AltName: Full=Endophilin-3; AltName: Full=SH3 domain protein 2C; AltName: Full=SH3 domain-containing GRB2-like protein 3	15:83447228-83618743	0.254861	0.013498	3.65514	0.0384394	1	up
ENSG00000268089	GABRQ	gamma-aminobutyric acid type A receptor subunit theta [Source:HGNC Symbol;Acc:HGNC:14454] && Q9UN88.2 RecName: Full=Gamma-aminobutyric acid receptor subunit theta; AltName: Full=GABA(A) receptor subunit theta; Flags: Precursor	X:152637895-152657542	0.0273013	0.001778	3.60533	0.0490975	1	up
ENSG00000285827	ENSG00000285827	novel protein && Q03164.5 RecName: Full=Histone-lysine N-methyltransferase 2A; Short=Lysine N-methyltransferase 2A; AltName: Full=ALL-1; AltName: Full=CXXC-type zinc finger protein 7; AltName: Full=Myeloid/lymphoid or mixed-lineage leukemia; AltName: Full=Myeloid/lymphoid or mixed-lineage leukemia protein 1; AltName: Full=Trithorax-like protein; AltName: Full=Zinc finger protein HRX; Contains: Re…	11:118401602-118482737	1.48669	0.0473293	3.58958	0.0039161	1	up
ENSG00000189269	DRICH1	aspartate rich 1 [Source:HGNC Symbol;Acc:HGNC:28031] && Q6PGQ1.1 RecName: Full=Aspartate-rich protein 1	22:23608452-23632321	0.144608	0.00566933	3.55203	0.0330409	1	up
ENSG00000163032	VSNL1	visinin like 1 [Source:HGNC Symbol;Acc:HGNC:12722] && P62762.2 RecName: Full=Visinin-like protein 1; Short=VILIP; AltName: Full=21 kDa CABP; AltName: Full=Neural visinin-like protein 1; Short=NVL-1; Short=NVP-1 >P62760.2 RecName: Full=Visinin-like protein 1; Short=VILIP; Short=VLP-1; AltName: Full=Hippocalcin-like protein 3; Short=HLP3 >P62761.2 RecName: Full=Visinin-like protein 1; Short=VILIP; …	2:17539126-17657018	0.674152	0.0496367	3.48042	0.0069726	1	up
ENSG00000198216	CACNA1E	calcium voltage-gated channel subunit alpha1 E [Source:HGNC Symbol;Acc:HGNC:1392] && Q15878.3 RecName: Full=Voltage-dependent R-type calcium channel subunit alpha-1E; AltName: Full=Brain calcium channel II; Short=BII; AltName: Full=Calcium channel, L type, alpha-1 polypeptide, isoform 6; AltName: Full=Voltage-gated calcium channel subunit alpha Cav2.3	1:181317690-181813262	0.849032	0.023298	3.46113	0.00256395	0.861032	up
ENSG00000185105	MYADML2	myeloid associated differentiation marker like 2 [Source:HGNC Symbol;Acc:HGNC:34548] && A6NDP7.3 RecName: Full=Myeloid-associated differentiation marker-like protein 2	17:81939645-81947233	1.41763	0.134554	3.45327	0.0328751	1	up
XLOC_057907	XLOC_057907	-	CHR_HSCHR1_1_CTG32_1:245366860-245713105	2.19107	0.159837	3.43151	0.0336481	1	up
ENSG00000147488	ST18	ST18 C2H2C-type zinc finger transcription factor [Source:HGNC Symbol;Acc:HGNC:18695] && O60284.1 RecName: Full=Suppression of tumorigenicity 18 protein; AltName: Full=Zinc finger protein 387	8:52110838-52460959	1.47364	0.101904	3.37361	0.00588246	1	up
ENSG00000147614	ATP6V0D2	ATPase H+ transporting V0 subunit d2 [Source:HGNC Symbol;Acc:HGNC:18266] && Q5R7B7.2 RecName: Full=V-type proton ATPase subunit d 2; Short=V-ATPase subunit d 2; AltName: Full=Vacuolar proton pump subunit d 2	8:85987323-86154225	1.71985	0.144911	3.36501	0.0134263	1	up
ENSG00000284292	ENSG00000284292	novel protein, ARPC1A and ARPC1B readthrough && Q92747.2 RecName: Full=Actin-related protein 2/3 complex subunit 1A; AltName: Full=SOP2-like protein	7:99325879-99394653	0.75436	0.0712763	3.33643	0.0025879	0.861032	up
ENSG00000173262	SLC2A14	solute carrier family 2 member 14 [Source:HGNC Symbol;Acc:HGNC:18301] && Q8TDB8.1 RecName: Full=Solute carrier family 2, facilitated glucose transporter member 14; AltName: Full=Glucose transporter type 14; Short=GLUT-14	12:7812512-7891148	0.547748	0.0567437	3.28311	0.0181456	1	up
ENSG00000128408	RIBC2	RIB43A domain with coiled-coils 2 [Source:HGNC Symbol;Acc:HGNC:13241] && Q9H4K1.1 RecName: Full=RIB43A-like with coiled-coils protein 2	22:45413693-45432509	0.690351	0.0253793	3.19035	0.0403023	1	up
ENSG00000251349	MSANTD3-TMEFF1	MSANTD3-TMEFF1 readthrough [Source:HGNC Symbol;Acc:HGNC:38838] && Q8IYR6.1 RecName: Full=Tomoregulin-1; Short=TR-1; AltName: Full=H7365; AltName: Full=Transmembrane protein with EGF-like and one follistatin-like domain; Flags: Precursor	9:100442271-100577636	1.84282	0.159557	3.16037	0.0424699	1	up
ENSG00000162849	KIF26B	kinesin family member 26B [Source:HGNC Symbol;Acc:HGNC:25484] && Q2KJY2.1 RecName: Full=Kinesin-like protein KIF26B	1:245154985-245709432	2.07471	0.241789	3.12957	0.0209251	1	up
ENSG00000140534	TICRR	TOPBP1 interacting checkpoint and replication regulator [Source:HGNC Symbol;Acc:HGNC:28704] && Q7Z2Z1.2 RecName: Full=Treslin; AltName: Full=TopBP1-interacting checkpoint and replication regulator; AltName: Full=TopBP1-interacting, replication-stimulating protein	15:89575469-89631056	0.57384	0.0467477	3.12411	0.0263267	1	up
ENSG00000167711	SERPINF2	serpin family F member 2 [Source:HGNC Symbol;Acc:HGNC:9075] && P08697.3 RecName: Full=Alpha-2-antiplasmin; Short=Alpha-2-AP; AltName: Full=Alpha-2-plasmin inhibitor; Short=Alpha-2-PI; AltName: Full=Serpin F2; Flags: Precursor	17:1742836-1755265	0.297017	0.0229733	3.09431	0.0367165	1	up
ENSG00000197415	VEPH1	ventricular zone expressed PH domain containing 1 [Source:HGNC Symbol;Acc:HGNC:25735] && Q14D04.1 RecName: Full=Ventricular zone-expressed PH domain-containing protein homolog 1; AltName: Full=Protein melted	3:157259742-157533619	8.19391	0.526477	3.09332	0.0177356	1	up
ENSG00000197506	SLC28A3	solute carrier family 28 member 3 [Source:HGNC Symbol;Acc:HGNC:16484] && Q9HAS3.1 RecName: Full=Solute carrier family 28 member 3; AltName: Full=Concentrative Na(+)-nucleoside cotransporter 3; Short=CNT 3; Short=hCNT3	9:84275457-84340758	0.458357	0.0341287	3.08282	0.0432669	1	up
ENSG00000145721	LIX1	limb and CNS expressed 1 [Source:HGNC Symbol;Acc:HGNC:18581] && Q8N485.2 RecName: Full=Protein limb expression 1 homolog	5:97091867-97142753	0.229548	0.01752	2.96981	0.0438564	1	up
ENSG00000049768	FOXP3	forkhead box P3 [Source:HGNC Symbol;Acc:HGNC:6106] && Q9BZS1.1 RecName: Full=Forkhead box protein P3; AltName: Full=Scurfin; Contains: RecName: Full=Forkhead box protein P3, C-terminally processed; Contains: RecName: Full=Forkhead box protein P3 41 kDa form	X:49250438-49270477	0.389897	0.038127	2.96576	0.0268102	1	up
ENSG00000132958	TPTE2	transmembrane phosphoinositide 3-phosphatase and tensin homolog 2 [Source:HGNC Symbol;Acc:HGNC:17299] && Q6XPS3.2 RecName: Full=Phosphatidylinositol 3,4,5-trisphosphate 3-phosphatase TPTE2; AltName: Full=Lipid phosphatase TPIP; AltName: Full=TPTE and PTEN homologous inositol lipid phosphatase	13:19422876-19561625	0.1243	0.00734233	2.94608	0.0377272	1	up
ENSG00000188738	FSIP2	fibrous sheath interacting protein 2 [Source:HGNC Symbol;Acc:HGNC:21675] && Q5CZC0.4 RecName: Full=Fibrous sheath-interacting protein 2	2:185738804-185833290	0.975029	0.0793707	2.94138	0.00109063	0.554	up
ENSG00000285162	ENSG00000285162	novel protein && P52757.2 RecName: Full=Beta-chimaerin; AltName: Full=Beta-chimerin; AltName: Full=Rho GTPase-activating protein 3	7:29122340-29514667	0.40575	0.0367947	2.90312	0.0415262	1	up
ENSG00000244623	OR2AE1	olfactory receptor family 2 subfamily AE member 1 [Source:HGNC Symbol;Acc:HGNC:15087] && Q8NHA4.1 RecName: Full=Olfactory receptor 2AE1; AltName: Full=Olfactory receptor 2AE2	7:99876062-99877033	0.28849	0.0185017	2.90274	0.0439676	1	up
ENSG00000138316	ADAMTS14	ADAM metallopeptidase with thrombospondin type 1 motif 14 [Source:HGNC Symbol;Acc:HGNC:14899] && Q8WXS8.2 RecName: Full=A disintegrin and metalloproteinase with thrombospondin motifs 14; Short=ADAM-TS 14; Short=ADAM-TS14; Short=ADAMTS-14; Flags: Precursor	10:70672506-70762441	2.7113	0.27711	2.81628	0.0043179	1	up
ENSG00000288649	ACTL10	actin like 10 [Source:HGNC Symbol;Acc:HGNC:16127] && A2AKE7.1 RecName: Full=Actin-like protein 10	20:33666943-33668525	0.385987	0.035411	2.77473	0.0225811	1	up
ENSG00000060140	STYK1	serine/threonine/tyrosine kinase 1 [Source:HGNC Symbol;Acc:HGNC:18889] && Q6J9G0.4 RecName: Full=Tyrosine-protein kinase STYK1; AltName: Full=Novel oncogene with kinase domain; AltName: Full=Protein PK-unique; AltName: Full=Serine/threonine/tyrosine kinase 1	12:10618923-10674318	0.665137	0.0792943	2.70154	0.0273216	1	up
ENSG00000188729	OSTN	osteocrin [Source:HGNC Symbol;Acc:HGNC:29961] && P61366.1 RecName: Full=Osteocrin; AltName: Full=Musclin; Flags: Precursor	3:191199241-191265615	3.46205	0.474529	2.65882	0.0193616	1	up
XLOC_057750	XLOC_057750	-	CHR_HSCHR11_2_CTG1:959331-1011410	3.59749	0.424138	2.63822	0.0370478	1	up
ENSG00000102962	CCL22	C-C motif chemokine ligand 22 [Source:HGNC Symbol;Acc:HGNC:10621] && O00626.2 RecName: Full=C-C motif chemokine 22; AltName: Full=CC chemokine STCP-1; AltName: Full=MDC(1-69); AltName: Full=Macrophage-derived chemokine; AltName: Full=Small-inducible cytokine A22; AltName: Full=Stimulated T-cell chemotactic protein 1; Contains: RecName: Full=MDC(3-69); Contains: RecName: Full=MDC(5-69); Contains: …	16:57358783-57366189	1.63051	0.183951	2.62355	0.0363626	1	up
ENSG00000157423	HYDIN	HYDIN axonemal central pair apparatus protein [Source:HGNC Symbol;Acc:HGNC:19368] && Q4G0P3.3 RecName: Full=Hydrocephalus-inducing protein homolog	16:70802084-71230722	0.387283	0.0798137	2.59964	0.0161326	1	up
ENSG00000168229	PTGDR	prostaglandin D2 receptor [Source:HGNC Symbol;Acc:HGNC:9591] && Q13258.2 RecName: Full=Prostaglandin D2 receptor; Short=PGD receptor; Short=PGD2 receptor; AltName: Full=Prostanoid DP receptor	14:52267698-52276724	2.04594	0.247001	2.59843	0.00722884	1	up
XLOC_043040	XLOC_043040	-	4:124612123-124644226	3.63979	0.418567	2.571	0.0101228	1	up
ENSG00000243414	TICAM2	toll like receptor adaptor molecule 2 [Source:HGNC Symbol;Acc:HGNC:21354] && Q86XR7.1 RecName: Full=TIR domain-containing adapter molecule 2; Short=TICAM-2; AltName: Full=Putative NF-kappa-B-activating protein 502; AltName: Full=TRIF-related adapter molecule; AltName: Full=Toll-like receptor adaptor protein 3; AltName: Full=Toll/interleukin-1 receptor domain-containing protein; Short=MyD88-4	5:115578496-115602479	1.67351	0.382053	2.50901	0.0145494	1	up
ENSG00000100985	MMP9	matrix metallopeptidase 9 [Source:HGNC Symbol;Acc:HGNC:7176] && P14780.3 RecName: Full=Matrix metalloproteinase-9; Short=MMP-9; AltName: Full=92 kDa gelatinase; AltName: Full=92 kDa type IV collagenase; AltName: Full=Gelatinase B; Short=GELB; Contains: RecName: Full=67 kDa matrix metalloproteinase-9; Contains: RecName: Full=82 kDa matrix metalloproteinase-9; Flags: Precursor	20:46008908-46016561	29.7588	3.8569	2.49837	0.0240687	1	up
ENSG00000215193	PEX26	peroxisomal biogenesis factor 26 [Source:HGNC Symbol;Acc:HGNC:22965] && Q7Z412.2 RecName: Full=Peroxisome assembly protein 26; AltName: Full=Peroxin-26	22:18077923-18105396	1.61554	0.641255	2.4898	0.00282559	0.914297	up
ENSG00000163568	AIM2	absent in melanoma 2 [Source:HGNC Symbol;Acc:HGNC:357] && O60671.1 RecName: Full=Cell cycle checkpoint protein RAD1; Short=hRAD1; AltName: Full=DNA repair exonuclease rad1 homolog; AltName: Full=Rad1-like DNA damage checkpoint protein >Q5R7X9.1 RecName: Full=Cell cycle checkpoint protein RAD1; AltName: Full=DNA repair exonuclease rad1 homolog	1:159061599-159187843	3.73848	0.361516	2.44724	0.0139714	1	up
ENSG00000184949	FAM227A	family with sequence similarity 227 member A [Source:HGNC Symbol;Acc:HGNC:44197] && F5H4B4.1 RecName: Full=Protein FAM227A	22:38578118-38656629	0.662347	0.0536057	2.44191	0.0153708	1	up
ENSG00000170236	USP50	ubiquitin specific peptidase 50 [Source:HGNC Symbol;Acc:HGNC:20079] && Q70EL3.1 RecName: Full=Inactive ubiquitin carboxyl-terminal hydrolase 50; AltName: Full=Inactive ubiquitin-specific peptidase 50	15:50494018-50546708	1.81325	0.225261	2.42121	0.0315391	1	up
ENSG00000204442	NALF1	NALCN channel auxiliary factor 1 [Source:HGNC Symbol;Acc:HGNC:33877] && B1AL88.1 RecName: Full=Transmembrane protein FAM155A	13:107163510-107867496	1.74231	0.301738	2.4043	0.0160075	1	up
ENSG00000196335	STK31	serine/threonine kinase 31 [Source:HGNC Symbol;Acc:HGNC:11407] && Q9BXU1.2 RecName: Full=Serine/threonine-protein kinase 31; AltName: Full=Serine/threonine-protein kinase NYD-SPK; AltName: Full=Sugen kinase 396; Short=SgK396	7:23710203-23832513	0.271421	0.02141	2.3966	0.0442835	1	up
ENSG00000108846	ABCC3	ATP binding cassette subfamily C member 3 [Source:HGNC Symbol;Acc:HGNC:54] && O15438.3 RecName: Full=Canalicular multispecific organic anion transporter 2; AltName: Full=ATP-binding cassette sub-family C member 3; AltName: Full=Multi-specific organic anion transporter D; Short=MOAT-D; AltName: Full=Multidrug resistance-associated protein 3	17:50634777-50692253	2.59066	0.310229	2.33429	0.0346074	1	up
ENSG00000051341	POLQ	DNA polymerase theta [Source:HGNC Symbol;Acc:HGNC:9186] && O75417.2 RecName: Full=DNA polymerase theta; AltName: Full=DNA polymerase eta	3:121431431-121545988	0.804351	0.129298	2.33362	0.0403002	1	up
XLOC_058106	XLOC_058106	-	CHR_HSCHR6_MHC_QBL_CTG1:29931338-29935257	29.2572	4.41111	2.33173	0.021674	1	up
ENSG00000214050	FBXO16	F-box protein 16 [Source:HGNC Symbol;Acc:HGNC:13618] && Q9H8N7.2 RecName: Full=Zinc finger protein 395; AltName: Full=HD-regulating factor 2; Short=HDRF-2; AltName: Full=Huntington disease gene regulatory region-binding protein 2; Short=HD gene regulatory region-binding protein 2; Short=HDBP-2; AltName: Full=Papillomavirus regulatory factor 1; Short=PRF-1; AltName: Full=Papillomavirus-binding fac…	8:28348287-28490278	0.984765	0.105188	2.32575	0.0212526	1	up
ENSG00000250423	KIAA1210	KIAA1210 [Source:HGNC Symbol;Acc:HGNC:29218] && Q9ULL0.3 RecName: Full=Uncharacterized protein KIAA1210	X:119078635-119150579	0.073933	0.0116983	2.27614	0.0440396	1	up
ENSG00000143494	VASH2	vasohibin 2 [Source:HGNC Symbol;Acc:HGNC:25723] && Q86V25.2 RecName: Full=Vasohibin-2; AltName: Full=Vasohibin-like protein	1:212950520-212992037	8.01811	2.25846	2.25638	0.0109617	1	up
ENSG00000182836	PLCXD3	phosphatidylinositol specific phospholipase C X domain containing 3 [Source:HGNC Symbol;Acc:HGNC:31822] && Q63HM9.2 RecName: Full=PI-PLC X domain-containing protein 3	5:41306952-41510628	4.55121	1.03696	2.21931	0.0357498	1	up
ENSG00000181541	MAB21L2	mab-21 like 2 [Source:HGNC Symbol;Acc:HGNC:6758] && Q9Y586.1 RecName: Full=Protein mab-21-like 2	4:150582151-150584693	2.28523	0.42906	2.16456	0.0198696	1	up
ENSG00000101194	SLC17A9	solute carrier family 17 member 9 [Source:HGNC Symbol;Acc:HGNC:16192] && Q9BYT1.2 RecName: Full=Solute carrier family 17 member 9	20:62952707-62969585	1.05085	0.120095	2.12226	0.0462496	1	up
ENSG00000133110	POSTN	periostin [Source:HGNC Symbol;Acc:HGNC:16953] && Q15063.2 RecName: Full=Periostin; Short=PN; AltName: Full=Osteoblast-specific factor 2; Short=OSF-2; Flags: Precursor	13:37562583-37598844	390.401	59.8838	2.0853	0.0138558	1	up
ENSG00000106483	SFRP4	secreted frizzled related protein 4 [Source:HGNC Symbol;Acc:HGNC:10778] && Q9Z1N6.1 RecName: Full=Secreted frizzled-related sequence protein 4; Short=FRP-4; Short=sFRP-4; Flags: Precursor	7:37905932-38025695	202.442	36.1395	2.05059	0.0238239	1	up
ENSG00000124203	ZNF831	zinc finger protein 831 [Source:HGNC Symbol;Acc:HGNC:16167] && Q5JPB2.4 RecName: Full=Zinc finger protein 831	20:59123381-59259113	0.852284	0.108277	2.00452	0.0312026	1	up
ENSG00000164344	KLKB1	kallikrein B1 [Source:HGNC Symbol;Acc:HGNC:6371] && P03952.1 RecName: Full=Plasma kallikrein; AltName: Full=Fletcher factor; AltName: Full=Kininogenin; AltName: Full=Plasma prekallikrein; Short=PKK; Contains: RecName: Full=Plasma kallikrein heavy chain; Contains: RecName: Full=Plasma kallikrein light chain; Flags: Precursor	4:186208979-186258471	0.978734	0.169177	1.97621	0.0461281	1	up
ENSG00000138755	CXCL9	C-X-C motif chemokine ligand 9 [Source:HGNC Symbol;Acc:HGNC:7098] && Q07325.1 RecName: Full=C-X-C motif chemokine 9; AltName: Full=Gamma-interferon-induced monokine; AltName: Full=Monokine induced by interferon-gamma; Short=HuMIG; Short=MIG; AltName: Full=Small-inducible cytokine B9; Flags: Precursor	4:76001275-76007509	8.92645	1.64858	1.93689	0.0370052	1	up
ENSG00000172061	LRRC15	leucine rich repeat containing 15 [Source:HGNC Symbol;Acc:HGNC:20818] && Q8TF66.2 RecName: Full=Leucine-rich repeat-containing protein 15; AltName: Full=Leucine-rich repeat protein induced by beta-amyloid homolog; Short=hLib; Flags: Precursor	3:194355249-194369743	21.1699	4.49586	1.90182	0.0313775	1	up
ENSG00000042832	TG	thyroglobulin [Source:HGNC Symbol;Acc:HGNC:11764] && P01266.5 RecName: Full=Thyroglobulin; Short=Tg; Flags: Precursor	8:132866958-133134903	0.741092	0.229435	1.88896	0.034314	1	up
ENSG00000196584	XRCC2	X-ray repair cross complementing 2 [Source:HGNC Symbol;Acc:HGNC:12829] && O43543.1 RecName: Full=DNA repair protein XRCC2; AltName: Full=X-ray repair cross-complementing protein 2	7:152644776-152676193	0.818051	0.189046	1.83741	0.0480602	1	up
ENSG00000198626	RYR2	ryanodine receptor 2 [Source:HGNC Symbol;Acc:HGNC:10484] && Q92736.3 RecName: Full=Ryanodine receptor 2; Short=RYR-2; Short=RyR2; Short=hRYR-2; AltName: Full=Cardiac muscle ryanodine receptor; AltName: Full=Cardiac muscle ryanodine receptor-calcium release channel; AltName: Full=Type 2 ryanodine receptor	1:237042184-237833988	2.52245	0.511966	1.79758	0.0123221	1	up
ENSG00000183580	FBXL7	F-box and leucine rich repeat protein 7 [Source:HGNC Symbol;Acc:HGNC:13604] && Q9UJT9.1 RecName: Full=F-box/LRR-repeat protein 7; AltName: Full=F-box and leucine-rich repeat protein 7; AltName: Full=F-box protein FBL6/FBL7	5:15500180-15939795	12.6966	7.4593	1.75703	0.025404	1	up
ENSG00000140285	FGF7	fibroblast growth factor 7 [Source:HGNC Symbol;Acc:HGNC:3685] && P21781.1 RecName: Full=Fibroblast growth factor 7; Short=FGF-7; AltName: Full=Heparin-binding growth factor 7; Short=HBGF-7; AltName: Full=Keratinocyte growth factor; Flags: Precursor >Q5RAY8.1 RecName: Full=Fibroblast growth factor 7; Short=FGF-7; AltName: Full=Heparin-binding growth factor 7; Short=HBGF-7; AltName: Full=Keratinocy…	15:49423237-49488775	16.4771	8.18442	1.75081	0.0485956	1	up
ENSG00000205045	SLFN12L	schlafen family member 12 like [Source:HGNC Symbol;Acc:HGNC:33920] && Q6IEE8.4 RecName: Full=Schlafen family member 12-like	17:35464249-35537678	1.56154	0.336712	1.73433	0.0491285	1	up
ENSG00000123427	EEF1AKMT3	EEF1A lysine methyltransferase 3 [Source:HGNC Symbol;Acc:HGNC:24936] && Q96AZ1.1 RecName: Full=Protein-lysine methyltransferase METTL21B; AltName: Full=Hepatocellular carcinoma-associated antigen 557a; AltName: Full=Methyltransferase-like protein 21B	12:57771492-57782541	3.57733	1.02273	1.72928	0.028049	1	up
ENSG00000096696	DSP	desmoplakin [Source:HGNC Symbol;Acc:HGNC:3052] && P15924.3 RecName: Full=Desmoplakin; Short=DP; AltName: Full=250/210 kDa paraneoplastic pemphigus antigen	6:7541617-7586714	3.06209	0.842232	1.71578	0.0341142	1	up
ENSG00000148655	LRMDA	leucine rich melanocyte differentiation associated [Source:HGNC Symbol;Acc:HGNC:23405] && Q9D9B4.1 RecName: Full=Leucine-rich repeat-containing protein C10orf11 homolog	10:75431624-76560168	10.4681	3.76657	1.65397	0.0269263	1	up
ENSG00000206503	HLA-A	major histocompatibility complex, class I, A [Source:HGNC Symbol;Acc:HGNC:4931] && P04439.2 RecName: Full=HLA class I histocompatibility antigen, A-3 alpha chain; AltName: Full=MHC class I antigen A*3; Flags: Precursor	6:29941260-29945884	48.6777	10.0774	1.6274	0.040172	1	up
ENSG00000165966	PDZRN4	PDZ domain containing ring finger 4 [Source:HGNC Symbol;Acc:HGNC:30552] && Q6ZMN7.3 RecName: Full=PDZ domain-containing RING finger protein 4; AltName: Full=Ligand of Numb protein X 4; AltName: Full=SEMACAP3-like protein	12:41188320-41574745	16.4893	6.9369	1.6223	0.0381313	1	up
ENSG00000178662	CSRNP3	cysteine and serine rich nuclear protein 3 [Source:HGNC Symbol;Acc:HGNC:30729] && Q8WYN3.1 RecName: Full=Cysteine/serine-rich nuclear protein 3; Short=CSRNP-3; AltName: Full=Protein FAM130A2; AltName: Full=TGF-beta-induced apoptosis protein 2; Short=TAIP-2	2:165469647-165689407	4.05861	1.72297	1.54531	0.0272915	1	up
ENSG00000185420	SMYD3	SET and MYND domain containing 3 [Source:HGNC Symbol;Acc:HGNC:15513] && Q9H7B4.4 RecName: Full=Histone-lysine N-methyltransferase SMYD3; AltName: Full=SET and MYND domain-containing protein 3; AltName: Full=Zinc finger MYND domain-containing protein 1	1:245749342-246507312	22.5502	7.50097	1.45931	0.0383998	1	up
ENSG00000089063	TMEM230	transmembrane protein 230 [Source:HGNC Symbol;Acc:HGNC:15876] && Q96A57.1 RecName: Full=Transmembrane protein 230	20:5068232-5113103	34.1838	11.3611	1.38862	0.0374236	1	up
XLOC_058019	XLOC_058019	-	CHR_HSCHR6_MHC_COX_CTG1:32582949-32590116	0	1.8179	-9.8562	0.00121846	0.583442	down
ENSG00000257921	ENSG00000257921	novel protein && P43897.2 RecName: Full=Elongation factor Ts, mitochondrial; Short=EF-Ts; Short=EF-TsMt; Flags: Precursor	12:57772660-57797554	0	0.817922	-9.59289	0.00150945	0.629751	down
ENSG00000277758	SYT15B	synaptotagmin 15B [Source:HGNC Symbol;Acc:HGNC:51487] && Q9BQS2.3 RecName: Full=Synaptotagmin-15; AltName: Full=Chr10Syt; AltName: Full=Synaptotagmin XV; Short=SytXV	10:47744717-47763592	0	0.204493	-9.25004	9.12107e-05	0.145629	down
ENSG00000134216	CHIA	chitinase acidic [Source:HGNC Symbol;Acc:HGNC:17432] && Q9BZP6.1 RecName: Full=Acidic mammalian chitinase; Short=AMCase; AltName: Full=Lung-specific protein TSA1902; Flags: Precursor	1:111290851-111320566	0	0.722433	-8.63796	0.00369651	1	down
ENSG00000204257	HLA-DMA	major histocompatibility complex, class II, DM alpha [Source:HGNC Symbol;Acc:HGNC:4934] && P28067.1 RecName: Full=HLA class II histocompatibility antigen, DM alpha chain; AltName: Full=MHC class II antigen DMA; AltName: Full=Really interesting new gene 6 protein; Flags: Precursor	6:32948613-32969094	0	0.495451	-8.51593	0.00419416	1	down
XLOC_058143	XLOC_058143	-	CHR_HSCHR6_MHC_SSTO_CTG1:29932572-29935172	0.104337	42.4031	-8.49288	0.000329344	0.307354	down
ENSG00000250424	ENSG00000250424	novel protein, MINDY4 and AQP1 readthrough && P29972.3 RecName: Full=Aquaporin-1; Short=AQP-1; AltName: Full=Aquaporin-CHIP; AltName: Full=Urine water channel; AltName: Full=Water channel protein for red blood cells and kidney proximal tubule	7:30852273-30923812	0	0.536937	-8.49266	0.000363055	0.331114	down
ENSG00000184601	C14orf180	chromosome 14 open reading frame 180 [Source:HGNC Symbol;Acc:HGNC:33795] && Q8N912.1 RecName: Full=Nutritionally-regulated adipose and cardiac enriched protein homolog	14:104579764-104590515	0	0.321117	-8.30635	0.000441204	0.368856	down
ENSG00000184545	DUSP8	dual specificity phosphatase 8 [Source:HGNC Symbol;Acc:HGNC:3074] && Q13202.2 RecName: Full=Dual specificity protein phosphatase 8; AltName: Full=Dual specificity protein phosphatase hVH-5	11:1554051-1572271	0	0.140384	-8.19188	0.00586082	1	down
ENSG00000258588	TRIM6-TRIM34	TRIM6-TRIM34 readthrough [Source:HGNC Symbol;Acc:HGNC:33440] && Q9BYJ4.2 RecName: Full=Tripartite motif-containing protein 34; AltName: Full=Interferon-responsive finger protein 1; AltName: Full=RING finger protein 21	11:5596725-5644398	0	0.180841	-8.13267	0.00664239	1	down
ENSG00000140459	CYP11A1	cytochrome P450 family 11 subfamily A member 1 [Source:HGNC Symbol;Acc:HGNC:2590] && P05108.2 RecName: Full=Cholesterol side-chain cleavage enzyme, mitochondrial; AltName: Full=CYPXIA1; AltName: Full=Cholesterol desmolase; AltName: Full=Cytochrome P450 11A1; AltName: Full=Cytochrome P450(scc); Flags: Precursor	15:74337759-74367646	0	0.314683	-8.07213	0.00661882	1	down
ENSG00000281887	GIMAP1-GIMAP5	GIMAP1-GIMAP5 readthrough [Source:HGNC Symbol;Acc:HGNC:51257] && Q96F15.1 RecName: Full=GTPase IMAP family member 5; AltName: Full=Immunity-associated nucleotide 4-like 1 protein; AltName: Full=Immunity-associated nucleotide 5 protein; Short=IAN-5; Short=hIAN5; AltName: Full=Immunity-associated protein 3	7:150716668-150743646	0	0.267636	-8.06797	0.00666212	1	down
ENSG00000258989	ENSG00000258989	novel protein && P24723.4 RecName: Full=Protein kinase C eta type; AltName: Full=PKC-L; AltName: Full=nPKC-eta	14:61529128-61657964	0	0.688428	-7.89935	0.000966249	0.52902	down
ENSG00000236104	ZBTB22	zinc finger and BTB domain containing 22 [Source:HGNC Symbol;Acc:HGNC:13085] && O15209.1 RecName: Full=Zinc finger and BTB domain-containing protein 22; AltName: Full=Protein BING1; AltName: Full=Zinc finger and BTB domain-containing protein 22A; AltName: Full=Zinc finger protein 297	6:33314406-33317942	0	0.183957	-7.85119	0.00846782	1	down
ENSG00000243207	PPAN-P2RY11	PPAN-P2RY11 readthrough [Source:HGNC Symbol;Acc:HGNC:33526] && Q9NQ55.1 RecName: Full=Suppressor of SWI4 1 homolog; Short=Ssf-1; AltName: Full=Brix domain-containing protein 3; AltName: Full=Peter Pan homolog	19:10106223-10114780	0	0.183736	-7.79297	0.00164085	0.639279	down
ENSG00000181778	TMEM252	transmembrane protein 252 [Source:HGNC Symbol;Acc:HGNC:28537] && Q8N6L7.1 RecName: Full=Transmembrane protein 252	9:68536580-68540883	0	0.359765	-7.72923	0.00972487	1	down
ENSG00000172247	C1QTNF4	C1q and TNF related 4 [Source:HGNC Symbol;Acc:HGNC:14346] && Q9BXJ3.2 RecName: Full=Complement C1q tumor necrosis factor-related protein 4; Flags: Precursor	11:47589667-47594411	0	0.337758	-7.71364	0.00147442	0.622811	down
ENSG00000283473	FAM240A	family with sequence similarity 240 member A [Source:HGNC Symbol;Acc:HGNC:52390] && -	3:46612525-46626543	0	0.203504	-7.24223	0.0169063	1	down
ENSG00000204301	NOTCH4	notch receptor 4 [Source:HGNC Symbol;Acc:HGNC:7884] && Q99466.2 RecName: Full=Neurogenic locus notch homolog protein 4; Short=Notch 4; Short=hNotch4; Contains: RecName: Full=Notch 4 extracellular truncation; Contains: RecName: Full=Notch 4 intracellular domain; Flags: Precursor	6:32194843-32224067	0	0.103709	-7.20224	0.000193863	0.228809	down
ENSG00000284791	SMIM41	small integral membrane protein 41 [Source:HGNC Symbol;Acc:HGNC:54075] && Q6IFN5.1 RecName: Full=Olfactory receptor 7E24; AltName: Full=Olfactory receptor OR19-14	12:52079704-52108255	0	0.215959	-7.15477	0.00356691	1	down
ENSG00000259399	TGIF2-RAB5IF	TGIF2-RAB5IF readthrough [Source:HGNC Symbol;Acc:HGNC:44664] && Q9CQT9.1 RecName: Full=Uncharacterized protein C20orf24 homolog	20:36574553-36612384	0	0.321227	-7.03892	0.0046003	1	down
ENSG00000272772	ENSG00000272772	novel protein && P63208.2 RecName: Full=S-phase kinase-associated protein 1; AltName: Full=Cyclin-A/CDK2-associated protein p19; Short=p19A; AltName: Full=Organ of Corti protein 2; Short=OCP-2; AltName: Full=Organ of Corti protein II; Short=OCP-II; AltName: Full=RNA polymerase II elongation factor-like protein; AltName: Full=SIII; AltName: Full=Transcription elongation factor B polypeptide 1-like…	5:134157088-134225861	0	0.209407	-6.9381	0.00539445	1	down
ENSG00000159339	PADI4	peptidyl arginine deiminase 4 [Source:HGNC Symbol;Acc:HGNC:18368] && Q9UM07.2 RecName: Full=Protein-arginine deiminase type-4; AltName: Full=HL-60 PAD; AltName: Full=Peptidylarginine deiminase IV; AltName: Full=Protein-arginine deiminase type IV	1:17308195-17364004	0	0.166673	-6.78792	0.00722269	1	down
ENSG00000198099	ADH4	alcohol dehydrogenase 4 (class II), pi polypeptide [Source:HGNC Symbol;Acc:HGNC:252] && P08319.5 RecName: Full=Alcohol dehydrogenase 4; AltName: Full=Alcohol dehydrogenase class II pi chain	4:99123657-99157792	0	0.131177	-6.73814	0.0077096	1	down
ENSG00000131951	LRRC9	leucine rich repeat containing 9 [Source:HGNC Symbol;Acc:HGNC:19848] && Q6ZRR7.2 RecName: Full=Leucine-rich repeat-containing protein 9	14:59919713-60063559	0	0.0836353	-6.73214	0.00107916	0.554	down
ENSG00000088726	TMEM40	transmembrane protein 40 [Source:HGNC Symbol;Acc:HGNC:25620] && Q8WWA1.2 RecName: Full=Transmembrane protein 40	3:12733528-12769457	0	0.16112	-6.72728	0.00765254	1	down
ENSG00000152939	MARVELD2	MARVEL domain containing 2 [Source:HGNC Symbol;Acc:HGNC:26401] && Q8N4S9.2 RecName: Full=MARVEL domain-containing protein 2; AltName: Full=Tricellulin	5:69415065-69444330	0	0.0518403	-6.69375	0.0110667	1	down
ENSG00000276070	CCL4L2	C-C motif chemokine ligand 4 like 2 [Source:HGNC Symbol;Acc:HGNC:24066] && Q8NHW4.1 RecName: Full=C-C motif chemokine 4-like; AltName: Full=Lymphocyte activation gene 1 protein; Short=LAG-1; AltName: Full=Macrophage inflammatory protein 1-beta; Short=MIP-1-beta; AltName: Full=Monocyte adherence-induced protein 5-alpha; AltName: Full=Small-inducible cytokine A4-like; Flags: Precursor	17:36210924-36212878	0	0.175376	-6.64415	0.00885268	1	down
ENSG00000288053	ENSG00000288053	novel protein && Q9Y484.1 RecName: Full=WD repeat domain phosphoinositide-interacting protein 4; Short=WIPI-4; AltName: Full=WD repeat-containing protein 45	X:49071470-49079887	0	0.142487	-6.60305	0.0356266	1	down
ENSG00000101951	PAGE4	PAGE family member 4 [Source:HGNC Symbol;Acc:HGNC:4108] && O60829.1 RecName: Full=P antigen family member 4; Short=PAGE-4; AltName: Full=G antigen family C member 1; AltName: Full=PAGE-1	X:49829260-49834264	0	0.289441	-6.59184	0.0101056	1	down
ENSG00000204711	CFAP95	cilia and flagella associated protein 95 [Source:HGNC Symbol;Acc:HGNC:31422] && Q5VTT2.1 RecName: Full=Uncharacterized protein C9orf135	9:69820817-69906227	0	0.240005	-6.5628	0.036983	1	down
ENSG00000165164	CFAP47	cilia and flagella associated protein 47 [Source:HGNC Symbol;Acc:HGNC:26708] && Q6ZTR5.4 RecName: Full=Cilia- and flagella-associated protein 47	X:35919734-36385317	0	0.020158	-6.4666	0.0131557	1	down
ENSG00000168143	FAM83B	family with sequence similarity 83 member B [Source:HGNC Symbol;Acc:HGNC:21357] && Q5T0W9.1 RecName: Full=Protein FAM83B	6:54846771-54945099	0.00375933	0.372501	-6.41946	9.52142e-05	0.145629	down
ENSG00000249319	ENSG00000249319	novel protein && P04424.4 RecName: Full=Argininosuccinate lyase; Short=ASAL; AltName: Full=Arginosuccinase	7:66087761-66152277	0	0.211158	-6.39969	0.0445573	1	down
ENSG00000161328	LRRC56	leucine rich repeat containing 56 [Source:HGNC Symbol;Acc:HGNC:25430] && Q8IYG6.1 RecName: Full=Leucine-rich repeat-containing protein 56	11:537527-554912	0	0.060969	-6.36635	0.00434412	1	down
ENSG00000119411	BSPRY	B-box and SPRY domain containing [Source:HGNC Symbol;Acc:HGNC:18232] && Q5W0U4.1 RecName: Full=B box and SPRY domain-containing protein	9:113349541-113371233	0	0.077994	-6.36485	0.0154449	1	down
ENSG00000204099	NEU4	neuraminidase 4 [Source:HGNC Symbol;Acc:HGNC:21328] && Q8WWR8.3 RecName: Full=Sialidase-4; AltName: Full=N-acetyl-alpha-neuraminidase 4	2:241809065-241817413	0	0.118819	-6.34284	0.0472679	1	down
ENSG00000121871	SLITRK3	SLIT and NTRK like family member 3 [Source:HGNC Symbol;Acc:HGNC:23501] && O94933.2 RecName: Full=SLIT and NTRK-like protein 3; Flags: Precursor	3:165186720-165197109	0	0.033918	-6.33406	0.0150865	1	down
ENSG00000182566	CLEC4G	C-type lectin domain family 4 member G [Source:HGNC Symbol;Acc:HGNC:24591] && Q6UXB4.1 RecName: Full=C-type lectin domain family 4 member G; AltName: Full=Liver and lymph node sinusoidal endothelial cell C-type lectin; Short=LSECtin	19:7728957-7733906	0.0347117	2.54767	-6.28172	0.0139791	1	down
ENSG00000007129	CEACAM21	CEA cell adhesion molecule 21 [Source:HGNC Symbol;Acc:HGNC:28834] && Q3KPI0.2 RecName: Full=Carcinoembryonic antigen-related cell adhesion molecule 21; Flags: Precursor	19:41549518-41586844	0	0.159291	-6.27612	0.0498716	1	down
ENSG00000260458	KCNJ18	potassium inwardly rectifying channel subfamily J member 18 [Source:HGNC Symbol;Acc:HGNC:39080] && B7U540.3 RecName: Full=Inward rectifier potassium channel 18; AltName: Full=Inward rectifier K(+) channel Kir2.6; AltName: Full=Potassium channel, inwardly rectifying subfamily J member 18	17:21692523-21704612	0	0.0710123	-6.21935	0.0195264	1	down
ENSG00000188038	NRN1L	neuritin 1 like [Source:HGNC Symbol;Acc:HGNC:29811] && Q496H8.2 RecName: Full=Neuritin-like protein; Flags: Precursor	16:67884885-67888855	0	0.184595	-5.93703	0.0068635	1	down
ENSG00000284779	ENSG00000284779	novel protein && P01344.1 RecName: Full=Insulin-like growth factor II; Short=IGF-II; AltName: Full=Somatomedin-A; AltName: Full=T3M-11-derived growth factor; Contains: RecName: Full=Insulin-like growth factor II; Contains: RecName: Full=Insulin-like growth factor II Ala-25 Del; Contains: RecName: Full=Preptin; Flags: Precursor	11:2131395-2149603	0.634386	28.1719	-5.85692	0.0219402	1	down
ENSG00000180921	FAM83H	family with sequence similarity 83 member H [Source:HGNC Symbol;Acc:HGNC:24797] && Q6ZRV2.3 RecName: Full=Protein FAM83H	8:143723933-143738234	0.000696333	0.0854207	-5.85606	0.0203879	1	down
ENSG00000157111	TMEM171	transmembrane protein 171 [Source:HGNC Symbol;Acc:HGNC:27031] && Q8WVE6.3 RecName: Full=Transmembrane protein 171	5:73120569-73131809	0	0.085029	-5.76734	0.0370861	1	down
ENSG00000169704	GP9	glycoprotein IX platelet [Source:HGNC Symbol;Acc:HGNC:4444] && P14770.3 RecName: Full=Platelet glycoprotein IX; Short=GP-IX; Short=GPIX; AltName: Full=Glycoprotein 9; AltName: CD_antigen=CD42a; Flags: Precursor	3:129060779-129062406	0	0.126802	-5.69158	0.0345301	1	down
ENSG00000064886	CHI3L2	chitinase 3 like 2 [Source:HGNC Symbol;Acc:HGNC:1933] && Q15782.1 RecName: Full=Chitinase-3-like protein 2; AltName: Full=Chondrocyte protein 39; AltName: Full=YKL-39; Flags: Precursor	1:111200771-111243440	1.34573	61.0233	-5.64344	0.000280011	0.291704	down
ENSG00000183734	ASCL2	achaete-scute family bHLH transcription factor 2 [Source:HGNC Symbol;Acc:HGNC:739] && Q99929.2 RecName: Full=Achaete-scute homolog 2; Short=ASH-2; Short=hASH2; AltName: Full=Class A basic helix-loop-helix protein 45; Short=bHLHa45; AltName: Full=Mash2	11:2268498-2270588	0	0.0701343	-5.56726	0.0469245	1	down
ENSG00000143546	S100A8	S100 calcium binding protein A8 [Source:HGNC Symbol;Acc:HGNC:10498] && P05109.1 RecName: Full=Protein S100-A8; AltName: Full=Calgranulin-A; AltName: Full=Calprotectin L1L subunit; AltName: Full=Cystic fibrosis antigen; Short=CFAG; AltName: Full=Leukocyte L1 complex light chain; AltName: Full=Migration inhibitory factor-related protein 8; Short=MRP-8; Short=p8; AltName: Full=S100 calcium-binding p…	1:153390032-153391073	1.93676	79.5246	-5.50392	0.000298036	0.291704	down
ENSG00000180090	OR3A1	olfactory receptor family 3 subfamily A member 1 [Source:HGNC Symbol;Acc:HGNC:8282] && P47881.2 RecName: Full=Olfactory receptor 3A1; AltName: Full=Olfactory receptor 17-40; Short=OR17-40; AltName: Full=Olfactory receptor OR17-15	17:3291017-3298360	0	0.0843337	-5.43963	0.0298197	1	down
ENSG00000169429	CXCL8	C-X-C motif chemokine ligand 8 [Source:HGNC Symbol;Acc:HGNC:6025] && P10145.1 RecName: Full=Interleukin-8; Short=IL-8; AltName: Full=C-X-C motif chemokine 8; AltName: Full=Chemokine (C-X-C motif) ligand 8; AltName: Full=Emoctakin; AltName: Full=Granulocyte chemotactic protein 1; Short=GCP-1; AltName: Full=Monocyte-derived neutrophil chemotactic factor; Short=MDNCF; AltName: Full=Monocyte-derived …	4:73740519-73743716	3.17674	111.848	-5.42153	0.000528082	0.399837	down
ENSG00000140955	ADAD2	adenosine deaminase domain containing 2 [Source:HGNC Symbol;Acc:HGNC:30714] && Q8NCV1.1 RecName: Full=Adenosine deaminase domain-containing protein 2; AltName: Full=Testis nuclear RNA-binding protein-like	16:84191138-84197168	0	0.072707	-5.40827	0.017956	1	down
ENSG00000230707	ENSG00000230707	novel protein (LOC389895) && Q14CZ0.1 RecName: Full=UPF0472 protein C16orf72	X:140091678-140092911	0	0.0525327	-5.24546	0.0227171	1	down
ENSG00000080293	SCTR	secretin receptor [Source:HGNC Symbol;Acc:HGNC:10608] && P47872.2 RecName: Full=Secretin receptor; Short=SCT-R; Flags: Precursor	2:119439843-119525301	0	0.0459473	-5.22543	0.0289975	1	down
ENSG00000158125	XDH	xanthine dehydrogenase [Source:HGNC Symbol;Acc:HGNC:12805] && P47989.4 RecName: Full=Xanthine dehydrogenase/oxidase; Includes: RecName: Full=Xanthine dehydrogenase; Short=XD; Includes: RecName: Full=Xanthine oxidase; Short=XO; AltName: Full=Xanthine oxidoreductase; Short=XOR	2:31334321-31414742	0.0143417	0.427448	-5.16955	0.0241473	1	down
ENSG00000259384	GH1	growth hormone 1 [Source:HGNC Symbol;Acc:HGNC:4261] && P01241.2 RecName: Full=Somatotropin; AltName: Full=Growth hormone; Short=GH; Short=GH-N; AltName: Full=Growth hormone 1; AltName: Full=Pituitary growth hormone; Flags: Precursor	17:63917200-63918839	0	0.0931133	-5.04377	0.0490983	1	down
ENSG00000185056	C5orf47	chromosome 5 open reading frame 47 [Source:HGNC Symbol;Acc:HGNC:27026] && -	5:173973779-174006140	0	0.0278153	-5.01766	0.0409425	1	down
ENSG00000185055	EFCAB10	EF-hand calcium binding domain 10 [Source:HGNC Symbol;Acc:HGNC:34531] && A6NFE3.2 RecName: Full=EF-hand calcium-binding domain-containing protein 10	7:105562597-105600875	0.0628663	1.91923	-5.00259	0.00662196	1	down
ENSG00000128713	HOXD11	homeobox D11 [Source:HGNC Symbol;Acc:HGNC:5134] && P23813.2 RecName: Full=Homeobox protein Hox-D11; AltName: Full=Homeobox protein Hox-4.6; AltName: Full=Homeobox protein Hox-5.5	2:176104216-176109754	0.0201487	0.596198	-4.99828	0.00528031	1	down
ENSG00000188257	PLA2G2A	phospholipase A2 group IIA [Source:HGNC Symbol;Acc:HGNC:9031] && P14555.2 RecName: Full=Phospholipase A2, membrane associated; AltName: Full=GIIC sPLA2; AltName: Full=Group IIA phospholipase A2; AltName: Full=Non-pancreatic secretory phospholipase A2; Short=NPS-PLA2; AltName: Full=Phosphatidylcholine 2-acylhydrolase 2A; Flags: Precursor	1:19975431-19980416	4.89007	133.227	-4.98286	0.000571907	0.409822	down
ENSG00000184113	CLDN5	claudin 5 [Source:HGNC Symbol;Acc:HGNC:2047] && O00501.1 RecName: Full=Claudin-5; AltName: Full=Transmembrane protein deleted in VCFS; Short=TMDVCF	22:19523024-19527545	0.323978	8.0943	-4.77934	3.50932e-05	0.0665976	down
ENSG00000183873	SCN5A	sodium voltage-gated channel alpha subunit 5 [Source:HGNC Symbol;Acc:HGNC:10593] && Q14524.2 RecName: Full=Sodium channel protein type 5 subunit alpha; AltName: Full=HH1; AltName: Full=Sodium channel protein cardiac muscle subunit alpha; AltName: Full=Sodium channel protein type V subunit alpha; AltName: Full=Voltage-gated sodium channel subunit alpha Nav1.5	3:38548057-38649687	0.446912	8.43819	-4.73968	0.0057823	1	down
ENSG00000197632	SERPINB2	serpin family B member 2 [Source:HGNC Symbol;Acc:HGNC:8584] && P05120.2 RecName: Full=Plasminogen activator inhibitor 2; Short=PAI-2; AltName: Full=Monocyte Arg-serpin; AltName: Full=Placental plasminogen activator inhibitor; AltName: Full=Serpin B2; AltName: Full=Urokinase inhibitor; Flags: Precursor	18:63871692-63903888	0.00644633	0.17524	-4.57602	0.0318722	1	down
ENSG00000154227	CERS3	ceramide synthase 3 [Source:HGNC Symbol;Acc:HGNC:23752] && Q8IU89.2 RecName: Full=Ceramide synthase 3; Short=CerS3; AltName: Full=Dihydroceramide synthase 3; AltName: Full=LAG1 longevity assurance homolog 3	15:100400395-100544995	0.0275383	0.667574	-4.45664	0.00700174	1	down
ENSG00000188000	OR7D2	olfactory receptor family 7 subfamily D member 2 [Source:HGNC Symbol;Acc:HGNC:8378] && Q96RA2.2 RecName: Full=Olfactory receptor 7D2; AltName: Full=HTPCRH03; AltName: Full=Olfactory receptor 19-4; Short=OR19-4; AltName: Full=Olfactory receptor OR19-10	19:9178979-9188818	0.00430767	0.0839803	-4.41576	0.0363432	1	down
ENSG00000198535	C2CD4A	C2 calcium dependent domain containing 4A [Source:HGNC Symbol;Acc:HGNC:33627] && Q8NCU7.2 RecName: Full=C2 calcium-dependent domain-containing protein 4A; AltName: Full=Nuclear-localized factor 1; AltName: Full=Protein FAM148A	15:62066977-62070917	0.0591103	1.14337	-4.41516	0.00339067	1	down
ENSG00000141579	ZNF750	zinc finger protein 750 [Source:HGNC Symbol;Acc:HGNC:25843] && Q32MQ0.1 RecName: Full=Zinc finger protein 750	17:82829434-82840022	0.0993967	1.70419	-4.37053	0.00200524	0.731529	down
ENSG00000196565	HBG2	hemoglobin subunit gamma 2 [Source:HGNC Symbol;Acc:HGNC:4832] && P61921.2 RecName: Full=Hemoglobin subunit gamma-2; AltName: Full=Gamma-2-globin; AltName: Full=Hemoglobin gamma-2 chain; AltName: Full=Hemoglobin gamma-G chain >P62742.2 RecName: Full=Hemoglobin subunit gamma-2; AltName: Full=Gamma-2-globin; AltName: Full=Hemoglobin gamma-2 chain; AltName: Full=Hemoglobin gamma-G chain >P69892.2 Rec…	11:5253188-5505605	0.433511	8.83597	-4.34975	0.00131458	0.586144	down
ENSG00000168621	GDNF	glial cell derived neurotrophic factor [Source:HGNC Symbol;Acc:HGNC:4232] && P39905.1 RecName: Full=Glial cell line-derived neurotrophic factor; Short=hGDNF; AltName: Full=Astrocyte-derived trophic factor; Short=ATF; Flags: Precursor	5:37812677-37840041	0.306081	4.71702	-4.32557	9.79839e-05	0.145629	down
ENSG00000174482	LINGO2	leucine rich repeat and Ig domain containing 2 [Source:HGNC Symbol;Acc:HGNC:21207] && Q7L985.1 RecName: Full=Leucine-rich repeat and immunoglobulin-like domain-containing nogo receptor-interacting protein 2; AltName: Full=Leucine-rich repeat neuronal protein 3; AltName: Full=Leucine-rich repeat neuronal protein 6C; Flags: Precursor	9:27937617-29213601	0.101909	0.0602823	-4.27133	0.0175289	1	down
XLOC_058060	XLOC_058060	-	CHR_HSCHR6_MHC_MANN_CTG1:29931454-29934877	2.77824	41.1543	-4.22837	0.0438587	1	down
ENSG00000268790	ENSG00000268790	novel protein && Q9BQ49.2 RecName: Full=Small integral membrane protein 7; Flags: Precursor	19:16577642-16660144	0.0576187	0.847195	-4.21966	0.0108018	1	down
ENSG00000166947	EPB42	erythrocyte membrane protein band 4.2 [Source:HGNC Symbol;Acc:HGNC:3381] && P16452.3 RecName: Full=Erythrocyte membrane protein band 4.2; Short=Erythrocyte protein 4.2; Short=P4.2	15:43197227-43221018	0.019285	0.385599	-4.17891	0.00485125	1	down
ENSG00000184731	FAM110C	family with sequence similarity 110 member C [Source:HGNC Symbol;Acc:HGNC:33340] && Q1W6H9.2 RecName: Full=Protein FAM110C	2:38814-46870	0.103222	1.18681	-4.1747	0.0218804	1	down
ENSG00000080644	CHRNA3	cholinergic receptor nicotinic alpha 3 subunit [Source:HGNC Symbol;Acc:HGNC:1957] && P32297.4 RecName: Full=Neuronal acetylcholine receptor subunit alpha-3; Flags: Precursor	15:78593052-78621295	0.00395267	0.0876927	-4.1621	0.0201572	1	down
ENSG00000167768	KRT1	keratin 1 [Source:HGNC Symbol;Acc:HGNC:6412] && P04264.6 RecName: Full=Keratin, type II cytoskeletal 1; AltName: Full=67 kDa cytokeratin; AltName: Full=Cytokeratin-1; Short=CK-1; AltName: Full=Hair alpha protein; AltName: Full=Keratin-1; Short=K1; AltName: Full=Type-II keratin Kb1	12:52674736-52680407	0.00491133	0.166748	-4.14172	0.0114845	1	down
ENSG00000128710	HOXD10	homeobox D10 [Source:HGNC Symbol;Acc:HGNC:5133] && A2D5V0.1 RecName: Full=Homeobox protein Hox-D10	2:176108790-176119937	0.050413	0.892668	-4.13638	0.0139206	1	down
ENSG00000053108	FSTL4	follistatin like 4 [Source:HGNC Symbol;Acc:HGNC:21389] && Q6MZW2.3 RecName: Full=Follistatin-related protein 4; AltName: Full=Follistatin-like protein 4; Flags: Precursor	5:133196455-133612541	0.00946633	0.122816	-3.97867	0.0249013	1	down
ENSG00000128342	LIF	LIF interleukin 6 family cytokine [Source:HGNC Symbol;Acc:HGNC:6596] && P15018.1 RecName: Full=Leukemia inhibitory factor; Short=LIF; AltName: Full=Differentiation-stimulating factor; Short=D factor; AltName: Full=Melanoma-derived LPL inhibitor; Short=MLPLI; AltName: INN=Emfilermin; Flags: Precursor	22:30240453-30246759	0.680539	8.80424	-3.93804	0.00452371	1	down
ENSG00000204897	KRT25	keratin 25 [Source:HGNC Symbol;Acc:HGNC:30839] && Q7Z3Z0.1 RecName: Full=Keratin, type I cytoskeletal 25; AltName: Full=Cytokeratin-25; Short=CK-25; AltName: Full=Keratin-25; Short=K25; AltName: Full=Keratin-25A; Short=K25A; AltName: Full=Type I inner root sheath-specific keratin-K25irs1	17:40748021-40755331	0.0371483	0.620081	-3.916	0.0412294	1	down
ENSG00000099194	SCD	stearoyl-CoA desaturase [Source:HGNC Symbol;Acc:HGNC:10571] && O00767.2 RecName: Full=Acyl-CoA desaturase; AltName: Full=Delta(9)-desaturase; Short=Delta-9 desaturase; AltName: Full=Fatty acid desaturase; AltName: Full=Stearoyl-CoA desaturase; Short=hSCD1	10:100347233-100364826	23.3252	299.544	-3.84553	0.000731053	0.464284	down
ENSG00000160868	CYP3A4	cytochrome P450 family 3 subfamily A member 4 [Source:HGNC Symbol;Acc:HGNC:2637] && P08684.4 RecName: Full=Cytochrome P450 3A4; AltName: Full=1,8-cineole 2-exo-monooxygenase; AltName: Full=Albendazole monooxygenase; AltName: Full=Albendazole sulfoxidase; AltName: Full=CYPIIIA3; AltName: Full=CYPIIIA4; AltName: Full=Cholesterol 25-hydroxylase; AltName: Full=Cytochrome P450 3A3; AltName: Full=Cytoc…	7:99756960-99784248	0.013845	0.152529	-3.83471	0.0177972	1	down
ENSG00000257017	HP	haptoglobin [Source:HGNC Symbol;Acc:HGNC:5141] && P00738.1 RecName: Full=Haptoglobin; AltName: Full=Zonulin; Contains: RecName: Full=Haptoglobin alpha chain; Contains: RecName: Full=Haptoglobin beta chain; Flags: Precursor	16:72054505-72061055	1.33638	17.4737	-3.82373	0.0074532	1	down
ENSG00000179270	PCARE	photoreceptor cilium actin regulator [Source:HGNC Symbol;Acc:HGNC:34383] && A6NGG8.1 RecName: Full=Uncharacterized protein C2orf71	2:29060976-29074523	0.00337033	0.0456787	-3.7256	0.0345786	1	down
ENSG00000163221	S100A12	S100 calcium binding protein A12 [Source:HGNC Symbol;Acc:HGNC:10489] && P80511.2 RecName: Full=Protein S100-A12; AltName: Full=CGRP; AltName: Full=Calcium-binding protein in amniotic fluid 1; Short=CAAF1; AltName: Full=Calgranulin-C; Short=CAGC; AltName: Full=Extracellular newly identified RAGE-binding protein; Short=EN-RAGE; AltName: Full=Migration inhibitory factor-related protein 6; Short=MRP-…	1:153373711-153375621	0.028643	0.503999	-3.71398	0.0194267	1	down
ENSG00000089101	CFAP61	cilia and flagella associated protein 61 [Source:HGNC Symbol;Acc:HGNC:15872] && Q8NHU2.3 RecName: Full=Cilia- and flagella-associated protein 61	20:20052514-20360703	1.03365	8.49954	-3.70066	0.00284799	0.914297	down
ENSG00000140465	CYP1A1	cytochrome P450 family 1 subfamily A member 1 [Source:HGNC Symbol;Acc:HGNC:2595] && P04798.1 RecName: Full=Cytochrome P450 1A1; AltName: Full=CYPIA1; AltName: Full=Cytochrome P450 form 6; AltName: Full=Cytochrome P450-C; AltName: Full=Cytochrome P450-P1	15:74719542-74725536	0.0584477	0.593932	-3.68735	0.0327974	1	down
ENSG00000285130	ENSG00000285130	novel protein && Q9UDY2.2 RecName: Full=Tight junction protein ZO-2; AltName: Full=Tight junction protein 2; AltName: Full=Zona occludens protein 2; AltName: Full=Zonula occludens protein 2	9:69035747-69255187	0.287295	2.0452	-3.65959	0.00305753	0.950904	down
ENSG00000163737	PF4	platelet factor 4 [Source:HGNC Symbol;Acc:HGNC:8861] && P02776.2 RecName: Full=Platelet factor 4; Short=PF-4; AltName: Full=C-X-C motif chemokine 4; AltName: Full=Iroplact; AltName: Full=Oncostatin-A; Contains: RecName: Full=Platelet factor 4, short form; Flags: Precursor	4:73980811-73982027	0.0622887	0.813738	-3.60272	0.0352514	1	down
ENSG00000091513	TF	transferrin [Source:HGNC Symbol;Acc:HGNC:11740] && P02787.3 RecName: Full=Serotransferrin; Short=Transferrin; AltName: Full=Beta-1 metal-binding globulin; AltName: Full=Siderophilin; Flags: Precursor	3:133746040-133796641	0.752551	1.07749	-3.58185	0.00241483	0.835386	down
ENSG00000158578	ALAS2	5'-aminolevulinate synthase 2 [Source:HGNC Symbol;Acc:HGNC:397] && P22557.2 RecName: Full=5-aminolevulinate synthase, erythroid-specific, mitochondrial; Short=ALAS-E; AltName: Full=5-aminolevulinic acid synthase 2; AltName: Full=Delta-ALA synthase 2; AltName: Full=Delta-aminolevulinate synthase 2; Flags: Precursor	X:55009055-55030977	0.766191	7.52702	-3.54549	0.00586986	1	down
ENSG00000180638	SLC47A2	solute carrier family 47 member 2 [Source:HGNC Symbol;Acc:HGNC:26439] && Q5R7E4.1 RecName: Full=Multidrug and toxin extrusion protein 2; Short=MATE-2; AltName: Full=Solute carrier family 47 member 2	17:19678288-19718979	0.0579327	0.605706	-3.53634	0.0416674	1	down
ENSG00000174885	NLRP6	NLR family pyrin domain containing 6 [Source:HGNC Symbol;Acc:HGNC:22944] && P59044.2 RecName: Full=NACHT, LRR and PYD domains-containing protein 6; AltName: Full=Angiotensin II/vasopressin receptor; AltName: Full=PYRIN-containing APAF1-like protein 5	11:278407-285388	0.0206077	0.264517	-3.49629	0.0103647	1	down
ENSG00000288796	ENSG00000288796	novel protein && P02776.2 RecName: Full=Platelet factor 4; Short=PF-4; AltName: Full=C-X-C motif chemokine 4; AltName: Full=Iroplact; AltName: Full=Oncostatin-A; Contains: RecName: Full=Platelet factor 4, short form; Flags: Precursor	4:73981074-73988190	0.0369633	0.535669	-3.45756	0.0283743	1	down
ENSG00000182050	MGAT4C	MGAT4 family member C [Source:HGNC Symbol;Acc:HGNC:30871] && Q9UBM8.2 RecName: Full=Alpha-1,3-mannosyl-glycoprotein 4-beta-N-acetylglucosaminyltransferase C; AltName: Full=N-acetylglucosaminyltransferase IV homolog; Short=hGnT-IV-H; AltName: Full=N-glycosyl-oligosaccharide-glycoprotein N-acetylglucosaminyltransferase IVc; Short=GlcNAc-T IVc; Short=GnT-IVc; Short=N-acetylglucosaminyltransferase IV…	12:85955666-86838904	0.492181	0.357203	-3.43699	0.0123765	1	down
ENSG00000148677	ANKRD1	ankyrin repeat domain 1 [Source:HGNC Symbol;Acc:HGNC:15819] && Q15327.2 RecName: Full=Ankyrin repeat domain-containing protein 1; AltName: Full=Cardiac ankyrin repeat protein; AltName: Full=Cytokine-inducible gene C-193 protein; AltName: Full=Cytokine-inducible nuclear protein	10:90912096-90921087	30.516	258.959	-3.43385	0.0178847	1	down
ENSG00000174697	LEP	leptin [Source:HGNC Symbol;Acc:HGNC:6553] && P41159.1 RecName: Full=Leptin; AltName: Full=Obese protein; AltName: Full=Obesity factor; Flags: Precursor	7:128241278-128257629	0.395517	4.11733	-3.41679	0.000384606	0.342974	down
ENSG00000259171	ENSG00000259171	novel protein, ANG-RNASE4 readthrough && P34096.3 RecName: Full=Ribonuclease 4; Short=RNase 4; Flags: Precursor	14:20684587-20700576	0.385749	4.7066	-3.41665	0.0366784	1	down
ENSG00000283782	ENSG00000283782	novel protein && Q92878.1 RecName: Full=DNA repair protein RAD50; Short=hRAD50	5:132410832-132646079	0.169321	1.31103	-3.37068	0.000139141	0.180116	down
ENSG00000138435	CHRNA1	cholinergic receptor nicotinic alpha 1 subunit [Source:HGNC Symbol;Acc:HGNC:1955] && P02708.2 RecName: Full=Acetylcholine receptor subunit alpha; Flags: Precursor	2:174747592-174787935	12.0171	97.6005	-3.34944	0.0155964	1	down
ENSG00000062282	DGAT2	diacylglycerol O-acyltransferase 2 [Source:HGNC Symbol;Acc:HGNC:16940] && Q96PD7.2 RecName: Full=Diacylglycerol O-acyltransferase 2; AltName: Full=Acyl-CoA retinol O-fatty-acyltransferase; Short=ARAT; Short=Retinol O-fatty-acyltransferase; AltName: Full=Diglyceride acyltransferase 2	11:75759512-75801535	1.00218	9.13564	-3.34597	0.00135723	0.592004	down
ENSG00000151365	THRSP	thyroid hormone responsive [Source:HGNC Symbol;Acc:HGNC:11800] && Q92748.1 RecName: Full=Thyroid hormone-inducible hepatic protein; AltName: Full=Spot 14 protein; Short=S14; Short=SPOT14	11:78063861-78068351	0.880598	9.33302	-3.3316	0.0037366	1	down
ENSG00000124107	SLPI	secretory leukocyte peptidase inhibitor [Source:HGNC Symbol;Acc:HGNC:11092] && P03973.2 RecName: Full=Antileukoproteinase; Short=ALP; AltName: Full=BLPI; AltName: Full=HUSI-1; AltName: Full=Mucus proteinase inhibitor; Short=MPI; AltName: Full=Protease inhibitor WAP4; AltName: Full=Secretory leukocyte protease inhibitor; AltName: Full=Seminal proteinase inhibitor; AltName: Full=WAP four-disulfide …	20:45252239-45254564	3.21488	27.4312	-3.29661	0.00160325	0.639279	down
ENSG00000109321	AREG	amphiregulin [Source:HGNC Symbol;Acc:HGNC:651] && P15514.2 RecName: Full=Amphiregulin; Short=AR; AltName: Full=Colorectum cell-derived growth factor; Short=CRDGF; Flags: Precursor	4:74445136-74455005	2.52932	19.614	-3.29382	0.00918117	1	down
ENSG00000133317	LGALS12	galectin 12 [Source:HGNC Symbol;Acc:HGNC:15788] && Q96DT0.1 RecName: Full=Galectin-12; Short=Gal-12; AltName: Full=Galectin-related inhibitor of proliferation	11:63506052-63516774	0.294744	3.04787	-3.27647	0.00646897	1	down
ENSG00000092009	CMA1	chymase 1 [Source:HGNC Symbol;Acc:HGNC:2097] && P23946.1 RecName: Full=Chymase; AltName: Full=Alpha-chymase; AltName: Full=Mast cell protease I; Flags: Precursor	14:24505353-24508265	0.251702	2.3346	-3.24595	0.00299778	0.939827	down
ENSG00000100344	PNPLA3	patatin like phospholipase domain containing 3 [Source:HGNC Symbol;Acc:HGNC:18590] && Q9NST1.2 RecName: Full=Patatin-like phospholipase domain-containing protein 3; AltName: Full=Acylglycerol O-acyltransferase; AltName: Full=Adiponutrin; AltName: Full=Calcium-independent phospholipase A2-epsilon; Short=iPLA2-epsilon	22:43923792-43964488	0.200752	1.4698	-3.21045	0.0329144	1	down
ENSG00000081041	CXCL2	C-X-C motif chemokine ligand 2 [Source:HGNC Symbol;Acc:HGNC:4603] && P19875.1 RecName: Full=C-X-C motif chemokine 2; AltName: Full=Growth-regulated protein beta; Short=Gro-beta; AltName: Full=Macrophage inflammatory protein 2-alpha; Short=MIP2-alpha; Contains: RecName: Full=GRO-beta(5-73); AltName: Full=GRO-beta-T; AltName: Full=Hematopoietic synergistic factor; Short=HSF; AltName: Full=SB-251353…	4:74097040-74099196	10.712	86.0854	-3.17773	0.00234509	0.818313	down
XLOC_058113	XLOC_058113	-	CHR_HSCHR6_MHC_QBL_CTG1:31390772-31405568	0.302496	2.12601	-3.17383	0.0282213	1	down
ENSG00000145358	DDIT4L	DNA damage inducible transcript 4 like [Source:HGNC Symbol;Acc:HGNC:30555] && Q96D03.1 RecName: Full=DNA damage-inducible transcript 4-like protein; AltName: Full=HIF-1 responsive protein RTP801-like; AltName: Full=Protein regulated in development and DNA damage response 2; Short=REDD-2	4:100185870-100190782	18.4553	130.896	-3.13746	0.0134332	1	down
ENSG00000135902	CHRND	cholinergic receptor nicotinic delta subunit [Source:HGNC Symbol;Acc:HGNC:1965] && Q07001.1 RecName: Full=Acetylcholine receptor subunit delta; Flags: Precursor	2:232525993-232536667	2.4841	14.6853	-3.12894	0.0129303	1	down
ENSG00000140279	DUOX2	dual oxidase 2 [Source:HGNC Symbol;Acc:HGNC:13273] && Q9NRD8.2 RecName: Full=Dual oxidase 2; AltName: Full=Large NOX 2; AltName: Full=Long NOX 2; AltName: Full=NADH/NADPH thyroid oxidase p138-tox; AltName: Full=NADPH oxidase/peroxidase DUOX2; AltName: Full=NADPH thyroid oxidase 2; AltName: Full=Thyroid oxidase 2; AltName: Full=p138 thyroid oxidase; Flags: Precursor	15:45092650-45114172	0.0130237	0.088149	-3.1189	0.0147853	1	down
ENSG00000142973	CYP4B1	cytochrome P450 family 4 subfamily B member 1 [Source:HGNC Symbol;Acc:HGNC:2644] && A0A096LPI5.1 RecName: Full=Protein GVQW2; AltName: Full=GVQW motif-containing protein 2	1:46757838-46819413	0.635539	4.90478	-3.09892	0.0408231	1	down
ENSG00000175592	FOSL1	FOS like 1, AP-1 transcription factor subunit [Source:HGNC Symbol;Acc:HGNC:13718] && P15407.1 RecName: Full=Fos-related antigen 1; Short=FRA-1	11:65892049-65900573	0.697302	6.59357	-3.09039	0.0222655	1	down
ENSG00000187288	CIDEC	cell death inducing DFFA like effector c [Source:HGNC Symbol;Acc:HGNC:24229] && Q96AQ7.1 RecName: Full=Cell death activator CIDE-3; AltName: Full=Cell death-inducing DFFA-like effector protein C; AltName: Full=Fat-specific protein FSP27 homolog	3:9866711-9880255	2.25946	21.0452	-3.08012	0.0176356	1	down
ENSG00000218819	TDRD15	tudor domain containing 15 [Source:HGNC Symbol;Acc:HGNC:45037] && B5MCY1.1 RecName: Full=Tudor domain-containing protein 15	2:21123968-21144368	0.0106923	0.0736793	-3.04393	0.0296618	1	down
ENSG00000241484	ARHGAP8	Rho GTPase activating protein 8 [Source:HGNC Symbol;Acc:HGNC:677] && P85298.1 RecName: Full=Rho GTPase-activating protein 8; AltName: Full=Rho-type GTPase-activating protein 8	22:44752558-44862788	0.172724	1.10822	-3.0231	0.00964452	1	down
ENSG00000164096	C4orf3	chromosome 4 open reading frame 3 [Source:HGNC Symbol;Acc:HGNC:19225] && Q8WVX3.2 RecName: Full=Uncharacterized protein C4orf3; AltName: Full=Hepatitis C virus F protein-transactivated protein 1; Short=HCV F-transactivated protein 1	4:119260951-119304445	3.9445	28.7308	-3.00985	2.01562e-05	0.0425709	down
ENSG00000284931	ENSG00000284931	novel protein && P61920.2 RecName: Full=Hemoglobin subunit gamma-1; AltName: Full=Gamma-1-globin; AltName: Full=Hemoglobin gamma-1 chain; AltName: Full=Hemoglobin gamma-A chain >P69891.2 RecName: Full=Hemoglobin subunit gamma-1; AltName: Full=Gamma-1-globin; AltName: Full=Hb F Agamma; AltName: Full=Hemoglobin gamma-1 chain; AltName: Full=Hemoglobin gamma-A chain	11:5248270-5254783	0.554658	3.64815	-2.94916	0.0153401	1	down
ENSG00000288695	ENSG00000288695	novel protein, SRD5A3-RP11-177J6.1 readthrough && Q9H8P0.1 RecName: Full=Polyprenol reductase; AltName: Full=3-oxo-5-alpha-steroid 4-dehydrogenase 3; AltName: Full=Steroid 5-alpha-reductase 2-like; AltName: Full=Steroid 5-alpha-reductase 3; Short=S5AR 3; Short=SR type 3	4:55346228-55388368	0.0709467	0.43224	-2.93752	0.0302303	1	down
ENSG00000137265	IRF4	interferon regulatory factor 4 [Source:HGNC Symbol;Acc:HGNC:6119] && Q15306.1 RecName: Full=Interferon regulatory factor 4; Short=IRF-4; AltName: Full=Lymphocyte-specific interferon regulatory factor; Short=LSIRF; AltName: Full=Multiple myeloma oncogene 1; AltName: Full=NF-EM5	6:391739-411443	1.97758	7.64773	-2.93308	0.0149853	1	down
ENSG00000163736	PPBP	pro-platelet basic protein [Source:HGNC Symbol;Acc:HGNC:9240] && P02775.3 RecName: Full=Platelet basic protein; Short=PBP; AltName: Full=C-X-C motif chemokine 7; AltName: Full=Leukocyte-derived growth factor; Short=LDGF; AltName: Full=Macrophage-derived growth factor; Short=MDGF; AltName: Full=Small-inducible cytokine B7; Contains: RecName: Full=Connective tissue-activating peptide III; Short=CTA…	4:73986439-73988190	0.693279	4.44343	-2.92368	0.0111181	1	down
ENSG00000176563	CNTD1	cyclin N-terminal domain containing 1 [Source:HGNC Symbol;Acc:HGNC:26847] && Q8N815.2 RecName: Full=Cyclin N-terminal domain-containing protein 1	17:42798800-42811587	0.012021	0.102594	-2.92182	0.0307074	1	down
ENSG00000130173	ANGPTL8	angiopoietin like 8 [Source:HGNC Symbol;Acc:HGNC:24933] && Q6UXH0.1 RecName: Full=Angiopoietin-like protein 8; AltName: Full=Betatrophin; AltName: Full=Lipasin; AltName: Full=Refeeding-induced fat and liver protein; Flags: Precursor	19:11237450-11241943	0.036687	0.44727	-2.90979	0.0425111	1	down
ENSG00000188613	NANOS1	nanos C2HC-type zinc finger 1 [Source:HGNC Symbol;Acc:HGNC:23044] && Q8WY41.2 RecName: Full=Nanos homolog 1; Short=NOS-1; AltName: Full=EC_Rep1a	10:119029714-119033730	0.83012	2.98619	-2.88097	0.00705752	1	down
ENSG00000030304	MUSK	muscle associated receptor tyrosine kinase [Source:HGNC Symbol;Acc:HGNC:7525] && O15146.1 RecName: Full=Muscle, skeletal receptor tyrosine-protein kinase; AltName: Full=Muscle-specific tyrosine-protein kinase receptor; Short=MuSK; Short=Muscle-specific kinase receptor; Flags: Precursor	9:110668779-110806558	1.02566	5.91567	-2.86899	0.0182971	1	down
ENSG00000013588	GPRC5A	G protein-coupled receptor class C group 5 member A [Source:HGNC Symbol;Acc:HGNC:9836] && Q8NFJ5.2 RecName: Full=Retinoic acid-induced protein 3; AltName: Full=G-protein coupled receptor family C group 5 member A; AltName: Full=Phorbol ester induced gene 1; Short=PEIG-1; AltName: Full=Retinoic acid-induced gene 1 protein; Short=RAIG-1	12:12891559-12917937	1.92262	11.1536	-2.86181	0.0382987	1	down
ENSG00000206172	HBA1	hemoglobin subunit alpha 1 [Source:HGNC Symbol;Acc:HGNC:4823] && P69905.2 RecName: Full=Hemoglobin subunit alpha; AltName: Full=Alpha-globin; AltName: Full=Hemoglobin alpha chain >P69906.2 RecName: Full=Hemoglobin subunit alpha; AltName: Full=Alpha-globin; AltName: Full=Hemoglobin alpha chain >P69907.2 RecName: Full=Hemoglobin subunit alpha; AltName: Full=Alpha-globin; AltName: Full=Hemoglobin al…	16:176680-177522	116.236	746.79	-2.84716	0.00509916	1	down
ENSG00000156968	MPV17L	MPV17 mitochondrial inner membrane protein like [Source:HGNC Symbol;Acc:HGNC:26827] && Q2QL34.1 RecName: Full=Mpv17-like protein; AltName: Full=M-LP homolog; Short=M-LPH	16:15395754-15413271	0.304313	1.4317	-2.8357	0.00228061	0.802793	down
ENSG00000255398	HCAR3	hydroxycarboxylic acid receptor 3 [Source:HGNC Symbol;Acc:HGNC:16824] && P49019.3 RecName: Full=Hydroxycarboxylic acid receptor 3; AltName: Full=G-protein coupled receptor 109B; AltName: Full=G-protein coupled receptor HM74; AltName: Full=G-protein coupled receptor HM74B; AltName: Full=Niacin receptor 2; AltName: Full=Nicotinic acid receptor 2	12:122714756-122716811	0.0573803	0.389358	-2.83049	0.0421886	1	down
ENSG00000244734	HBB	hemoglobin subunit beta [Source:HGNC Symbol;Acc:HGNC:4827] && P68871.2 RecName: Full=Hemoglobin subunit beta; AltName: Full=Beta-globin; AltName: Full=Hemoglobin beta chain; Contains: RecName: Full=LVV-hemorphin-7; Contains: RecName: Full=Spinorphin >P68872.2 RecName: Full=Hemoglobin subunit beta; AltName: Full=Beta-globin; AltName: Full=Hemoglobin beta chain >P68873.2 RecName: Full=Hemoglobin su…	11:5225464-5229395	187.847	1194.57	-2.82942	0.00631706	1	down
ENSG00000140470	ADAMTS17	ADAM metallopeptidase with thrombospondin type 1 motif 17 [Source:HGNC Symbol;Acc:HGNC:17109] && Q8TE56.2 RecName: Full=A disintegrin and metalloproteinase with thrombospondin motifs 17; Short=ADAM-TS 17; Short=ADAM-TS17; Short=ADAMTS-17; Flags: Precursor	15:99971437-100342005	1.85709	12.3501	-2.82304	0.0147025	1	down
ENSG00000188536	HBA2	hemoglobin subunit alpha 2 [Source:HGNC Symbol;Acc:HGNC:4824] && P69905.2 RecName: Full=Hemoglobin subunit alpha; AltName: Full=Alpha-globin; AltName: Full=Hemoglobin alpha chain >P69906.2 RecName: Full=Hemoglobin subunit alpha; AltName: Full=Alpha-globin; AltName: Full=Hemoglobin alpha chain >P69907.2 RecName: Full=Hemoglobin subunit alpha; AltName: Full=Alpha-globin; AltName: Full=Hemoglobin al…	16:172876-173710	110.077	690.808	-2.79887	0.00541181	1	down
ENSG00000198732	SMOC1	SPARC related modular calcium binding 1 [Source:HGNC Symbol;Acc:HGNC:20318] && Q9H4F8.1 RecName: Full=SPARC-related modular calcium-binding protein 1; AltName: Full=Secreted modular calcium-binding protein 1; Short=SMOC-1; Flags: Precursor	14:69854131-70032366	2.44599	13.2749	-2.79239	0.00398693	1	down
ENSG00000181092	ADIPOQ	adiponectin, C1Q and collagen domain containing [Source:HGNC Symbol;Acc:HGNC:13633] && Q15848.1 RecName: Full=Adiponectin; AltName: Full=30 kDa adipocyte complement-related protein; AltName: Full=Adipocyte complement-related 30 kDa protein; Short=ACRP30; AltName: Full=Adipocyte, C1q and collagen domain-containing protein; AltName: Full=Adipose most abundant gene transcript 1 protein; Short=apM-1;…	3:186842704-186858463	11.1031	83.6059	-2.76717	0.0409887	1	down
ENSG00000163734	CXCL3	C-X-C motif chemokine ligand 3 [Source:HGNC Symbol;Acc:HGNC:4604] && P19876.1 RecName: Full=C-X-C motif chemokine 3; AltName: Full=GRO-gamma(1-73); AltName: Full=Growth-regulated protein gamma; Short=GRO-gamma; AltName: Full=Macrophage inflammatory protein 2-beta; Short=MIP2-beta; Contains: RecName: Full=GRO-gamma(5-73); Flags: Precursor	4:74036589-74038807	0.967057	6.14491	-2.76423	0.0454077	1	down
ENSG00000183117	CSMD1	CUB and Sushi multiple domains 1 [Source:HGNC Symbol;Acc:HGNC:14026] && Q96PZ7.2 RecName: Full=CUB and sushi domain-containing protein 1; AltName: Full=CUB and sushi multiple domains protein 1; Flags: Precursor	8:2935353-4994972	0.014704	0.105679	-2.76038	0.0275852	1	down
ENSG00000289690	ENSG00000289690	novel transcript && Q7L2J0.1 RecName: Full=7SK snRNA methylphosphate capping enzyme; Short=MePCE; AltName: Full=Bicoid-interacting protein 3 homolog; Short=Bin3 homolog	7:100397577-100434107	0.0167743	0.0901643	-2.74422	0.0429686	1	down
ENSG00000138166	DUSP5	dual specificity phosphatase 5 [Source:HGNC Symbol;Acc:HGNC:3071] && Q16690.2 RecName: Full=Dual specificity protein phosphatase 5; AltName: Full=Dual specificity protein phosphatase hVH3	10:110497907-110511533	7.36089	47.4277	-2.74158	0.033271	1	down
ENSG00000111046	MYF6	myogenic factor 6 [Source:HGNC Symbol;Acc:HGNC:7566] && P23409.1 RecName: Full=Myogenic factor 6; Short=Myf-6; AltName: Full=Class C basic helix-loop-helix protein 4; Short=bHLHc4; AltName: Full=Muscle-specific regulatory factor 4	12:80707634-80709474	19.6852	123.962	-2.72264	0.0495868	1	down
ENSG00000116031	CD207	CD207 molecule [Source:HGNC Symbol;Acc:HGNC:17935] && Q9UJ71.2 RecName: Full=C-type lectin domain family 4 member K; AltName: Full=Langerin; AltName: CD_antigen=CD207	2:70830211-70835816	0.050555	0.300782	-2.70722	0.0318931	1	down
ENSG00000180871	CXCR2	C-X-C motif chemokine receptor 2 [Source:HGNC Symbol;Acc:HGNC:6027] && P25025.2 RecName: Full=C-X-C chemokine receptor type 2; Short=CXC-R2; Short=CXCR-2; AltName: Full=CDw128b; AltName: Full=GRO/MGSA receptor; AltName: Full=High affinity interleukin-8 receptor B; Short=IL-8R B; AltName: Full=IL-8 receptor type 2; AltName: CD_antigen=CD182	2:218125289-218137251	0.081132	0.404749	-2.70223	0.0386484	1	down
ENSG00000140254	DUOXA1	dual oxidase maturation factor 1 [Source:HGNC Symbol;Acc:HGNC:26507] && Q1HG43.1 RecName: Full=Dual oxidase maturation factor 1; AltName: Full=Dual oxidase activator 1; AltName: Full=Numb-interacting protein	15:45117366-45129938	0.0364627	0.337737	-2.67199	0.0402839	1	down
ENSG00000153531	ADPRHL1	ADP-ribosylhydrolase like 1 [Source:HGNC Symbol;Acc:HGNC:21303] && Q8NDY3.1 RecName: Full=[Protein ADP-ribosylarginine] hydrolase-like protein 1; AltName: Full=ADP-ribosylhydrolase 2	13:113372138-113453488	10.8156	41.2698	-2.67098	0.0265804	1	down
ENSG00000130517	PGPEP1	pyroglutamyl-peptidase I [Source:HGNC Symbol;Acc:HGNC:13568] && Q9NXJ5.1 RecName: Full=Pyroglutamyl-peptidase 1; AltName: Full=5-oxoprolyl-peptidase; AltName: Full=Pyroglutamyl aminopeptidase I; Short=PAP-I; AltName: Full=Pyroglutamyl-peptidase I; Short=PGP-I; AltName: Full=Pyrrolidone-carboxylate peptidase	19:18340598-18369950	1.74496	3.46661	-2.65711	0.000623194	0.423867	down
ENSG00000136943	CTSV	cathepsin V [Source:HGNC Symbol;Acc:HGNC:2538] && O60911.2 RecName: Full=Cathepsin L2; AltName: Full=Cathepsin U; AltName: Full=Cathepsin V; Flags: Precursor	9:97029677-97156556	0.073014	0.366711	-2.64829	0.0327319	1	down
ENSG00000186480	INSIG1	insulin induced gene 1 [Source:HGNC Symbol;Acc:HGNC:6083] && O15503.3 RecName: Full=Insulin-induced gene 1 protein; Short=INSIG-1	7:155297776-155310235	6.2927	33.336	-2.62984	0.0120889	1	down
ENSG00000113396	SLC27A6	solute carrier family 27 member 6 [Source:HGNC Symbol;Acc:HGNC:11000] && Q9Y2P4.1 RecName: Full=Long-chain fatty acid transport protein 6; Short=FATP-6; Short=Fatty acid transport protein 6; AltName: Full=Fatty-acid-coenzyme A ligase, very long-chain 2; AltName: Full=Solute carrier family 27 member 6; AltName: Full=Very long-chain acyl-CoA synthetase homolog 1; Short=VLCSH1; Short=hVLCS-H1	5:128538013-129033642	0.181324	0.905962	-2.61678	0.0159511	1	down
ENSG00000101230	ISM1	isthmin 1 [Source:HGNC Symbol;Acc:HGNC:16213] && B1AKI9.2 RecName: Full=Isthmin-1; Flags: Precursor	20:13220206-13300651	1.4972	8.9849	-2.58468	0.0128624	1	down
ENSG00000162722	TRIM58	tripartite motif containing 58 [Source:HGNC Symbol;Acc:HGNC:24150] && Q8NG06.2 RecName: Full=E3 ubiquitin-protein ligase TRIM58; AltName: Full=Protein BIA2; AltName: Full=Tripartite motif-containing protein 58	1:247857187-247880138	0.260159	1.25817	-2.57844	0.0086879	1	down
ENSG00000138207	RBP4	retinol binding protein 4 [Source:HGNC Symbol;Acc:HGNC:9922] && P61641.1 RecName: Full=Retinol-binding protein 4; AltName: Full=Plasma retinol-binding protein; Short=PRBP; Short=RBP; Flags: Precursor >P02753.3 RecName: Full=Retinol-binding protein 4; AltName: Full=Plasma retinol-binding protein; Short=PRBP; Short=RBP; Contains: RecName: Full=Plasma retinol-binding protein(1-182); Contains: RecNam…	10:93591687-93601744	3.65716	21.7001	-2.57478	0.01469	1	down
ENSG00000134962	KLB	klotho beta [Source:HGNC Symbol;Acc:HGNC:15527] && Q86Z14.1 RecName: Full=Beta-klotho; Short=BKL; Short=BetaKlotho; AltName: Full=Klotho beta-like protein	4:39406930-39451533	0.380396	2.40957	-2.5742	0.0387105	1	down
ENSG00000086570	FAT2	FAT atypical cadherin 2 [Source:HGNC Symbol;Acc:HGNC:3596] && Q9NYQ8.2 RecName: Full=Protocadherin Fat 2; Short=hFat2; AltName: Full=Cadherin family member 8; AltName: Full=Multiple epidermal growth factor-like domains protein 1; Short=Multiple EGF-like domains protein 1; Flags: Precursor	5:151504092-151591331	0.0354483	0.167199	-2.57084	0.0134344	1	down
ENSG00000142178	SIK1	salt inducible kinase 1 [Source:HGNC Symbol;Acc:HGNC:11142] && P57059.2 RecName: Full=Serine/threonine-protein kinase SIK1; AltName: Full=Salt-inducible kinase 1; Short=SIK-1; AltName: Full=Serine/threonine-protein kinase SNF1-like kinase 1; Short=Serine/threonine-protein kinase SNF1LK	21:43414483-43427131	4.93777	21.9444	-2.54456	0.0100894	1	down
ENSG00000079156	OSBPL6	oxysterol binding protein like 6 [Source:HGNC Symbol;Acc:HGNC:16388] && Q9BZF3.1 RecName: Full=Oxysterol-binding protein-related protein 6; Short=ORP-6; Short=OSBP-related protein 6	2:178194481-178402893	4.48405	17.2503	-2.5289	0.0211726	1	down
ENSG00000159167	STC1	stanniocalcin 1 [Source:HGNC Symbol;Acc:HGNC:11373] && P52823.1 RecName: Full=Stanniocalcin-1; Short=STC-1; Flags: Precursor	8:23841929-23854806	3.50956	20.8295	-2.50874	0.036008	1	down
ENSG00000162706	CADM3	cell adhesion molecule 3 [Source:HGNC Symbol;Acc:HGNC:17601] && Q8N126.1 RecName: Full=Cell adhesion molecule 3; AltName: Full=Brain immunoglobulin receptor; AltName: Full=Immunoglobulin superfamily member 4B; Short=IgSF4B; AltName: Full=Nectin-like protein 1; Short=NECL-1; AltName: Full=Synaptic cell adhesion molecule 3; Short=SynCAM3; AltName: Full=TSLC1-like protein 1; Short=TSLL1; Flags: Prec…	1:159171609-159203313	1.70189	8.74134	-2.49482	0.0108474	1	down
ENSG00000136826	KLF4	Kruppel like factor 4 [Source:HGNC Symbol;Acc:HGNC:6348] && O43474.3 RecName: Full=Krueppel-like factor 4; AltName: Full=Epithelial zinc finger protein EZF; AltName: Full=Gut-enriched krueppel-like factor	9:107484852-107490482	28.9723	149.419	-2.485	0.0318008	1	down
ENSG00000129151	BBOX1	gamma-butyrobetaine hydroxylase 1 [Source:HGNC Symbol;Acc:HGNC:964] && O75936.1 RecName: Full=Gamma-butyrobetaine dioxygenase; AltName: Full=Gamma-butyrobetaine hydroxylase; Short=Gamma-BBH; AltName: Full=Gamma-butyrobetaine,2-oxoglutarate dioxygenase	11:27040725-27127809	0.174271	0.981691	-2.48268	0.0477478	1	down
ENSG00000056998	GYG2	glycogenin 2 [Source:HGNC Symbol;Acc:HGNC:4700] && O15488.2 RecName: Full=Glycogenin-2; Short=GN-2; Short=GN2	X:2828822-2882820	1.04429	4.44104	-2.47016	0.0132954	1	down
ENSG00000172137	CALB2	calbindin 2 [Source:HGNC Symbol;Acc:HGNC:1435] && P22676.2 RecName: Full=Calretinin; Short=CR; AltName: Full=29 kDa calbindin	16:71358713-71390436	0.241027	1.35912	-2.46372	0.0480601	1	down
ENSG00000169891	REPS2	RALBP1 associated Eps domain containing 2 [Source:HGNC Symbol;Acc:HGNC:9963] && Q8NFH8.2 RecName: Full=RalBP1-associated Eps domain-containing protein 2; AltName: Full=Partner of RalBP1; AltName: Full=RalBP1-interacting protein 2	X:16946658-17153272	0.967113	3.03554	-2.4189	0.00607241	1	down
ENSG00000152910	CNTNAP4	contactin associated protein family member 4 [Source:HGNC Symbol;Acc:HGNC:18747] && Q9C0A0.3 RecName: Full=Contactin-associated protein-like 4; AltName: Full=Cell recognition molecule Caspr4; Flags: Precursor	16:76277278-76560757	0.266981	1.54642	-2.39548	0.0433861	1	down
ENSG00000134376	CRB1	crumbs cell polarity complex component 1 [Source:HGNC Symbol;Acc:HGNC:2343] && P82279.2 RecName: Full=Protein crumbs homolog 1; Flags: Precursor	1:197268204-197478455	0.142086	0.948266	-2.379	0.0314951	1	down
ENSG00000106484	MEST	mesoderm specific transcript [Source:HGNC Symbol;Acc:HGNC:7028] && Q5EB52.2 RecName: Full=Mesoderm-specific transcript homolog protein; AltName: Full=Paternally-expressed gene 1 protein	7:130486171-130506465	8.18363	40.9297	-2.37717	0.0152824	1	down
ENSG00000164619	BMPER	BMP binding endothelial regulator [Source:HGNC Symbol;Acc:HGNC:24154] && Q8N8U9.3 RecName: Full=BMP-binding endothelial regulator protein; AltName: Full=Bone morphogenetic protein-binding endothelial cell precursor-derived regulator; AltName: Full=Protein crossveinless-2; Short=hCV2; Flags: Precursor	7:33904308-34156427	1.97868	8.66028	-2.36648	0.00169538	0.654173	down
ENSG00000106366	SERPINE1	serpin family E member 1 [Source:HGNC Symbol;Acc:HGNC:8583] && P05121.1 RecName: Full=Plasminogen activator inhibitor 1; Short=PAI; Short=PAI-1; AltName: Full=Endothelial plasminogen activator inhibitor; AltName: Full=Serpin E1; Flags: Precursor	7:101127104-101139247	15.2493	66.3294	-2.36568	0.031377	1	down
ENSG00000103257	SLC7A5	solute carrier family 7 member 5 [Source:HGNC Symbol;Acc:HGNC:11063] && Q01650.2 RecName: Full=Large neutral amino acids transporter small subunit 1; AltName: Full=4F2 light chain; Short=4F2 LC; Short=4F2LC; AltName: Full=CD98 light chain; AltName: Full=Integral membrane protein E16; AltName: Full=L-type amino acid transporter 1; Short=hLAT1; AltName: Full=Solute carrier family 7 member 5; AltNam…	16:87830023-87869507	2.26215	9.29264	-2.36308	0.00422249	1	down
ENSG00000127533	F2RL3	F2R like thrombin or trypsin receptor 3 [Source:HGNC Symbol;Acc:HGNC:3540] && Q96RI0.3 RecName: Full=Proteinase-activated receptor 4; Short=PAR-4; AltName: Full=Coagulation factor II receptor-like 3; AltName: Full=Thrombin receptor-like 3; Flags: Precursor	19:16888999-16892606	0.432999	1.80562	-2.34545	0.0121226	1	down
ENSG00000100979	PLTP	phospholipid transfer protein [Source:HGNC Symbol;Acc:HGNC:9093] && P55058.1 RecName: Full=Phospholipid transfer protein; AltName: Full=Lipid transfer protein II; Flags: Precursor	20:45898621-45912155	12.8654	49.7156	-2.32902	0.0163549	1	down
ENSG00000137766	UNC13C	unc-13 homolog C [Source:HGNC Symbol;Acc:HGNC:23149] && Q8NB66.3 RecName: Full=Protein unc-13 homolog C; AltName: Full=Munc13-3	15:53978201-54628707	0.315889	1.8706	-2.32622	0.0389743	1	down
ENSG00000101542	CDH20	cadherin 20 [Source:HGNC Symbol;Acc:HGNC:1760] && Q9HBT6.2 RecName: Full=Cadherin-20; Flags: Precursor	18:61333430-61555779	0.0270663	0.158779	-2.32483	0.0466339	1	down
ENSG00000203965	EFCAB7	EF-hand calcium binding domain 7 [Source:HGNC Symbol;Acc:HGNC:29379] && A8K855.1 RecName: Full=EF-hand calcium-binding domain-containing protein 7	1:63523372-63575100	5.77095	11.2043	-2.30564	0.0274018	1	down
ENSG00000159388	BTG2	BTG anti-proliferation factor 2 [Source:HGNC Symbol;Acc:HGNC:1131] && P78543.1 RecName: Full=Protein BTG2; AltName: Full=BTG family member 2; AltName: Full=NGF-inducible anti-proliferative protein PC3	1:203305491-203309602	48.6948	220.037	-2.30058	0.0297792	1	down
ENSG00000179921	GPBAR1	G protein-coupled bile acid receptor 1 [Source:HGNC Symbol;Acc:HGNC:19680] && Q8TDU6.1 RecName: Full=G-protein coupled bile acid receptor 1; AltName: Full=G-protein coupled receptor GPCR19; Short=hGPCR19; AltName: Full=Membrane-type receptor for bile acids; Short=M-BAR; AltName: Full=hBG37; Short=BG37	2:218259496-218263861	0.147538	0.602421	-2.28125	0.0472149	1	down
ENSG00000135903	PAX3	paired box 3 [Source:HGNC Symbol;Acc:HGNC:8617] && P23760.2 RecName: Full=Paired box protein Pax-3; AltName: Full=HuP2	2:222199887-222298998	0.272297	1.21145	-2.27986	0.0321742	1	down
ENSG00000123689	G0S2	G0/G1 switch 2 [Source:HGNC Symbol;Acc:HGNC:30229] && P27469.1 RecName: Full=G0/G1 switch protein 2; AltName: Full=G0/G1 switch regulatory protein 2; AltName: Full=Putative lymphocyte G0/G1 switch gene	1:209675412-209676390	8.3054	42.9338	-2.27767	0.0282147	1	down
ENSG00000087495	PHACTR3	phosphatase and actin regulator 3 [Source:HGNC Symbol;Acc:HGNC:15833] && Q96KR7.1 RecName: Full=Phosphatase and actin regulator 3; AltName: Full=Scaffold-associated PP1-inhibiting protein; Short=Scapinin	20:59577509-59847711	0.0856647	0.395956	-2.25701	0.0495873	1	down
ENSG00000186868	MAPT	microtubule associated protein tau [Source:HGNC Symbol;Acc:HGNC:6893] && P57786.2 RecName: Full=Microtubule-associated protein tau; AltName: Full=Neurofibrillary tangle protein; AltName: Full=Paired helical filament-tau; Short=PHF-tau	17:45894527-46028334	1.81732	4.75162	-2.25087	0.0430551	1	down
ENSG00000168004	PLAAT5	phospholipase A and acyltransferase 5 [Source:HGNC Symbol;Acc:HGNC:24978] && Q96KN8.2 RecName: Full=Ca(2+)-independent N-acyltransferase; Short=iNAT; AltName: Full=H-rev107-like protein 5; AltName: Full=HRAS-like suppressor 5; Short=HRSL5	11:63461404-63491194	0.502012	2.60656	-2.2462	0.0444761	1	down
ENSG00000170323	FABP4	fatty acid binding protein 4 [Source:HGNC Symbol;Acc:HGNC:3559] && P15090.3 RecName: Full=Fatty acid-binding protein, adipocyte; AltName: Full=Adipocyte lipid-binding protein; Short=ALBP; AltName: Full=Adipocyte-type fatty acid-binding protein; Short=A-FABP; Short=AFABP; AltName: Full=Fatty acid-binding protein 4	8:81478419-81483236	73.2535	327.702	-2.24485	0.0140371	1	down
ENSG00000168427	KLHL30	kelch like family member 30 [Source:HGNC Symbol;Acc:HGNC:24770] && Q0D2K2.3 RecName: Full=Kelch-like protein 30	2:238138668-238152947	2.9024	12.8277	-2.23993	0.0415317	1	down
ENSG00000163661	PTX3	pentraxin 3 [Source:HGNC Symbol;Acc:HGNC:9692] && P26022.3 RecName: Full=Pentraxin-related protein PTX3; AltName: Full=Pentaxin-related protein PTX3; AltName: Full=Tumor necrosis factor alpha-induced protein 5; Short=TNF alpha-induced protein 5; AltName: Full=Tumor necrosis factor-inducible gene 14 protein; Short=TSG-14; Flags: Precursor	3:157436850-157443633	1.65365	6.38008	-2.20218	0.0388595	1	down
ENSG00000167772	ANGPTL4	angiopoietin like 4 [Source:HGNC Symbol;Acc:HGNC:16039] && Q9BY76.2 RecName: Full=Angiopoietin-related protein 4; AltName: Full=Angiopoietin-like protein 4; AltName: Full=Hepatic fibrinogen/angiopoietin-related protein; Short=HFARP; Flags: Precursor	19:8363289-8374370	3.86584	15.8307	-2.19444	0.0403798	1	down
ENSG00000145794	MEGF10	multiple EGF like domains 10 [Source:HGNC Symbol;Acc:HGNC:29634] && Q96KG7.1 RecName: Full=Multiple epidermal growth factor-like domains protein 10; Short=Multiple EGF-like domains protein 10; Flags: Precursor	5:127290796-127465737	2.39162	13.7602	-2.19067	0.0476021	1	down
ENSG00000185818	NAT8L	N-acetyltransferase 8 like [Source:HGNC Symbol;Acc:HGNC:26742] && Q8N9F0.3 RecName: Full=N-acetylaspartate synthetase; Short=NAA synthetase; AltName: Full=Camello-like protein 3; AltName: Full=N-acetyltransferase 8-like protein	4:2059327-2069089	0.16098	0.702383	-2.1795	0.0256889	1	down
ENSG00000162772	ATF3	activating transcription factor 3 [Source:HGNC Symbol;Acc:HGNC:785] && P18847.2 RecName: Full=Cyclic AMP-dependent transcription factor ATF-3; Short=cAMP-dependent transcription factor ATF-3; AltName: Full=Activating transcription factor 3	1:212565334-212620777	9.38574	35.3654	-2.15982	0.0331647	1	down
ENSG00000153446	C16orf89	chromosome 16 open reading frame 89 [Source:HGNC Symbol;Acc:HGNC:28687] && Q6UX73.2 RecName: Full=UPF0764 protein C16orf89; Flags: Precursor	16:5044122-5066110	1.45032	4.57835	-2.15373	0.0361214	1	down
ENSG00000283154	IQCJ-SCHIP1	IQCJ-SCHIP1 readthrough [Source:HGNC Symbol;Acc:HGNC:38842] && Q9P0W5.1 RecName: Full=Schwannomin-interacting protein 1; Short=SCHIP-1	3:158962235-159897629	3.31238	11.7139	-2.1466	0.0253084	1	down
ENSG00000128594	LRRC4	leucine rich repeat containing 4 [Source:HGNC Symbol;Acc:HGNC:15586] && Q9HBW1.2 RecName: Full=Leucine-rich repeat-containing protein 4; AltName: Full=Brain tumor-associated protein BAG; AltName: Full=Nasopharyngeal carcinoma-associated gene 14 protein; AltName: Full=Netrin-G2 ligand; Short=NGL-2; Flags: Precursor	7:128027071-128032107	0.602523	2.2421	-2.14263	0.0248652	1	down
ENSG00000125148	MT2A	metallothionein 2A [Source:HGNC Symbol;Acc:HGNC:7406] && -	16:56608584-56609497	111.275	521.381	-2.13378	0.0287594	1	down
ENSG00000125398	SOX9	SRY-box transcription factor 9 [Source:HGNC Symbol;Acc:HGNC:11204] && P48436.1 RecName: Full=Transcription factor SOX-9 >P61753.1 RecName: Full=Transcription factor SOX-9 >P61754.1 RecName: Full=Transcription factor SOX-9	17:72121020-72126416	3.20327	12.2806	-2.12757	0.0376411	1	down
ENSG00000170525	PFKFB3	6-phosphofructo-2-kinase/fructose-2,6-biphosphatase 3 [Source:HGNC Symbol;Acc:HGNC:8874] && Q16875.1 RecName: Full=6-phosphofructo-2-kinase/fructose-2,6-bisphosphatase 3; Short=6PF-2-K/Fru-2,6-P2ase 3; Short=PFK/FBPase 3; AltName: Full=6PF-2-K/Fru-2,6-P2ase brain/placenta-type isozyme; AltName: Full=Renal carcinoma antigen NY-REN-56; AltName: Full=iPFK-2; Includes: RecName: Full=6-phosphofructo-2…	10:6144934-6254644	10.9903	35.8214	-2.10413	0.00323931	0.977371	down
ENSG00000006016	CRLF1	cytokine receptor like factor 1 [Source:HGNC Symbol;Acc:HGNC:2364] && O75462.1 RecName: Full=Cytokine receptor-like factor 1; AltName: Full=Cytokine-like factor 1; Short=CLF-1; AltName: Full=ZcytoR5; Flags: Precursor	19:18572220-18607741	1.6162	4.85736	-2.10105	0.0210142	1	down
ENSG00000167034	NKX3-1	NK3 homeobox 1 [Source:HGNC Symbol;Acc:HGNC:7838] && Q99801.2 RecName: Full=Homeobox protein Nkx-3.1; AltName: Full=Homeobox protein NK-3 homolog A	8:23678697-23682938	0.313989	1.25015	-2.09249	0.0311737	1	down
ENSG00000136929	HEMGN	hemogen [Source:HGNC Symbol;Acc:HGNC:17509] && Q9BXL5.1 RecName: Full=Hemogen; AltName: Full=Erythroid differentiation-associated gene protein; Short=EDAG-1; AltName: Full=Hemopoietic gene protein; AltName: Full=Negative differentiation regulator protein	9:97926791-97944856	0.695257	2.53796	-2.09031	0.046184	1	down
ENSG00000172236	TPSAB1	tryptase alpha/beta 1 [Source:HGNC Symbol;Acc:HGNC:12019] && Q15661.1 RecName: Full=Tryptase alpha/beta-1; Short=Tryptase-1; AltName: Full=Tryptase I; AltName: Full=Tryptase alpha-1; Flags: Precursor >P20231.2 RecName: Full=Tryptase beta-2; Short=Tryptase-2; AltName: Full=Tryptase II; Flags: Precursor	16:1240379-1242554	1.58135	6.05709	-2.08194	0.0282897	1	down
ENSG00000047457	CP	ceruloplasmin [Source:HGNC Symbol;Acc:HGNC:2295] && P00450.1 RecName: Full=Ceruloplasmin; AltName: Full=Ferroxidase; Flags: Precursor	3:149162410-149221829	1.73356	4.58167	-2.0602	0.0200022	1	down
ENSG00000172901	LVRN	laeverin [Source:HGNC Symbol;Acc:HGNC:26904] && Q6Q4G3.4 RecName: Full=Aminopeptidase Q; Short=AP-Q; Short=APQ; AltName: Full=CHL2 antigen; AltName: Full=Laeverin	5:115962454-116027619	0.86112	2.62334	-2.05575	0.0319682	1	down
ENSG00000197406	DIO3	iodothyronine deiodinase 3 [Source:HGNC Symbol;Acc:HGNC:2885] && P55073.4 RecName: Full=Thyroxine 5-deiodinase; AltName: Full=5DIII; AltName: Full=DIOIII; AltName: Full=Type 3 DI; AltName: Full=Type III iodothyronine deiodinase	14:101560139-101563452	0.283286	0.986086	-2.05466	0.0309766	1	down
ENSG00000152556	PFKM	phosphofructokinase, muscle [Source:HGNC Symbol;Acc:HGNC:8877] && P08237.2 RecName: Full=ATP-dependent 6-phosphofructokinase, muscle type; Short=ATP-PFK; Short=PFK-M; AltName: Full=6-phosphofructokinase type A; AltName: Full=Phosphofructo-1-kinase isozyme A; Short=PFK-A; AltName: Full=Phosphohexokinase	12:48105139-48146404	38.3866	138.208	-2.032	0.0417691	1	down
ENSG00000176597	B3GNT5	UDP-GlcNAc:betaGal beta-1,3-N-acetylglucosaminyltransferase 5 [Source:HGNC Symbol;Acc:HGNC:15684] && -	3:183253253-183298504	11.4339	32.2007	-2.03145	0.0111678	1	down
ENSG00000185442	FAM174B	family with sequence similarity 174 member B [Source:HGNC Symbol;Acc:HGNC:34339] && Q3ZCQ3.2 RecName: Full=Membrane protein FAM174B; Flags: Precursor	15:92617448-92809884	4.01918	9.46538	-2.02128	0.0220306	1	down
ENSG00000124762	CDKN1A	cyclin dependent kinase inhibitor 1A [Source:HGNC Symbol;Acc:HGNC:1784] && P38936.3 RecName: Full=Cyclin-dependent kinase inhibitor 1; AltName: Full=CDK-interacting protein 1; AltName: Full=Melanoma differentiation-associated protein 6; Short=MDA-6; AltName: Full=p21	6:36676460-36687337	32.8155	125.876	-2.00804	0.0212697	1	down
ENSG00000169313	P2RY12	purinergic receptor P2Y12 [Source:HGNC Symbol;Acc:HGNC:18124] && Q9H244.1 RecName: Full=P2Y purinoceptor 12; Short=P2Y12; AltName: Full=ADP-glucose receptor; Short=ADPG-R; AltName: Full=P2T(AC); AltName: Full=P2Y(AC); AltName: Full=P2Y(cyc); AltName: Full=P2Y12 platelet ADP receptor; Short=P2Y(ADP); AltName: Full=SP1999	3:151336843-151384753	0.518082	1.57351	-2.0053	0.0453313	1	down
ENSG00000134363	FST	follistatin [Source:HGNC Symbol;Acc:HGNC:3971] && P19883.2 RecName: Full=Follistatin; Short=FS; AltName: Full=Activin-binding protein; Flags: Precursor	5:53480626-53487134	3.24148	11.7675	-1.99431	0.0373893	1	down
ENSG00000255112	CHMP1B	charged multivesicular body protein 1B [Source:HGNC Symbol;Acc:HGNC:24287] && Q7LBR1.1 RecName: Full=Charged multivesicular body protein 1b; AltName: Full=CHMP1.5; AltName: Full=Chromatin-modifying protein 1b; Short=CHMP1b; AltName: Full=Vacuolar protein sorting-associated protein 46-2; Short=Vps46-2; Short=hVps46-2	18:11851413-11854444	25.3804	82.5336	-1.98909	0.0219087	1	down
ENSG00000039537	C6	complement C6 [Source:HGNC Symbol;Acc:HGNC:1339] && P13671.3 RecName: Full=Complement component C6; Flags: Precursor	5:41142116-41261438	1.82971	4.46454	-1.98361	0.0322456	1	down
ENSG00000245848	CEBPA	CCAAT enhancer binding protein alpha [Source:HGNC Symbol;Acc:HGNC:1833] && P49715.3 RecName: Full=CCAAT/enhancer-binding protein alpha; Short=C/EBP alpha	19:33299934-33302534	2.03107	7.05179	-1.9768	0.0104491	1	down
ENSG00000173221	GLRX	glutaredoxin [Source:HGNC Symbol;Acc:HGNC:4330] && P35754.2 RecName: Full=Glutaredoxin-1; AltName: Full=Thioltransferase-1; Short=TTase-1	5:95751319-95822726	15.1716	54.7662	-1.95014	0.0233269	1	down
ENSG00000073464	CLCN4	chloride voltage-gated channel 4 [Source:HGNC Symbol;Acc:HGNC:2022] && P51793.2 RecName: Full=H(+)/Cl(-) exchange transporter 4; AltName: Full=Chloride channel protein 4; Short=ClC-4; AltName: Full=Chloride transporter ClC-4	X:10156975-10237660	4.46636	14.3956	-1.94671	0.0300998	1	down
ENSG00000151726	ACSL1	acyl-CoA synthetase long chain family member 1 [Source:HGNC Symbol;Acc:HGNC:3569] && P33121.1 RecName: Full=Long-chain-fatty-acid--CoA ligase 1; AltName: Full=Acyl-CoA synthetase 1; Short=ACS1; AltName: Full=Long-chain acyl-CoA synthetase 1; Short=LACS 1; AltName: Full=Long-chain acyl-CoA synthetase 2; Short=LACS 2; AltName: Full=Long-chain fatty acid-CoA ligase 2; AltName: Full=Palmitoyl-CoA lig…	4:184755595-184826818	41.5914	125.962	-1.92018	0.00804408	1	down
ENSG00000124145	SDC4	syndecan 4 [Source:HGNC Symbol;Acc:HGNC:10661] && P31431.2 RecName: Full=Syndecan-4; Short=SYND4; AltName: Full=Amphiglycan; AltName: Full=Ryudocan core protein; Flags: Precursor	20:45325288-45348424	7.39166	24.3639	-1.89732	0.00678975	1	down
ENSG00000003989	SLC7A2	solute carrier family 7 member 2 [Source:HGNC Symbol;Acc:HGNC:11060] && P52569.2 RecName: Full=Cationic amino acid transporter 2; Short=CAT-2; Short=CAT2; AltName: Full=Low affinity cationic amino acid transporter 2; AltName: Full=Solute carrier family 7 member 2	8:17497088-17570573	9.91363	22.1075	-1.87945	0.0364764	1	down
ENSG00000187193	MT1X	metallothionein 1X [Source:HGNC Symbol;Acc:HGNC:7405] && -	16:56682470-56684196	82.2579	386.654	-1.87243	0.0383998	1	down
ENSG00000163171	CDC42EP3	CDC42 effector protein 3 [Source:HGNC Symbol;Acc:HGNC:16943] && Q9CQC5.1 RecName: Full=Cdc42 effector protein 3; AltName: Full=Binder of Rho GTPases 2	2:37641882-37738468	14.0338	40.2373	-1.86538	0.0131342	1	down
ENSG00000181656	GPR88	G protein-coupled receptor 88 [Source:HGNC Symbol;Acc:HGNC:4539] && Q9GZN0.2 RecName: Full=Probable G-protein coupled receptor 88; AltName: Full=Striatum-specific G-protein coupled receptor	1:100538139-100542021	0.311803	0.899068	-1.83774	0.0461541	1	down
ENSG00000187699	C2orf88	chromosome 2 open reading frame 88 [Source:HGNC Symbol;Acc:HGNC:28191] && -	2:189879609-190203484	1.24254	2.0111	-1.82846	0.0254044	1	down
ENSG00000188517	COL25A1	collagen type XXV alpha 1 chain [Source:HGNC Symbol;Acc:HGNC:18603] && Q9BXS0.2 RecName: Full=Collagen alpha-1(XXV) chain; AltName: Full=Alzheimer disease amyloid-associated protein; Short=AMY; AltName: Full=CLAC-P; Contains: RecName: Full=Collagen-like Alzheimer amyloid plaque component; Short=CLAC	4:108808725-109302752	2.15168	5.5191	-1.82517	0.0311678	1	down
ENSG00000168309	FAM107A	family with sequence similarity 107 member A [Source:HGNC Symbol;Acc:HGNC:30827] && O95990.1 RecName: Full=Protein FAM107A; AltName: Full=Down-regulated in renal cell carcinoma 1; AltName: Full=Protein TU3A	3:58564117-58627610	4.92137	15.8088	-1.80362	0.0283348	1	down
ENSG00000157150	TIMP4	TIMP metallopeptidase inhibitor 4 [Source:HGNC Symbol;Acc:HGNC:11823] && Q99727.1 RecName: Full=Metalloproteinase inhibitor 4; AltName: Full=Tissue inhibitor of metalloproteinases 4; Short=TIMP-4; Flags: Precursor	3:12153068-12158912	5.0473	16.7118	-1.7841	0.0456975	1	down
ENSG00000196136	SERPINA3	serpin family A member 3 [Source:HGNC Symbol;Acc:HGNC:16] && P01011.2 RecName: Full=Alpha-1-antichymotrypsin; Short=ACT; AltName: Full=Cell growth-inhibiting gene 24/25 protein; AltName: Full=Serpin A3; Contains: RecName: Full=Alpha-1-antichymotrypsin His-Pro-less; Flags: Precursor	14:94612384-94624055	5.4799	15.674	-1.78109	0.0151416	1	down
ENSG00000173208	ABCD2	ATP binding cassette subfamily D member 2 [Source:HGNC Symbol;Acc:HGNC:66] && Q9UBJ2.1 RecName: Full=ATP-binding cassette sub-family D member 2; AltName: Full=Adrenoleukodystrophy-like 1; AltName: Full=Adrenoleukodystrophy-related protein; Short=hALDR	12:39550033-39619803	0.705394	2.06069	-1.75918	0.0375467	1	down
ENSG00000186205	MTARC1	mitochondrial amidoxime reducing component 1 [Source:HGNC Symbol;Acc:HGNC:26189] && Q5VT66.1 RecName: Full=Mitochondrial amidoxime-reducing component 1; Short=mARC1; AltName: Full=Molybdenum cofactor sulfurase C-terminal domain-containing protein 1; Short=MOSC domain-containing protein 1; Short=Moco sulfurase C-terminal domain-containing protein 1	1:220786352-220819659	3.51012	6.40487	-1.75888	0.0455436	1	down
ENSG00000136158	SPRY2	sprouty RTK signaling antagonist 2 [Source:HGNC Symbol;Acc:HGNC:11270] && O43597.1 RecName: Full=Protein sprouty homolog 2; Short=Spry-2	13:80335976-80341126	15.2159	47.1042	-1.71756	0.0397652	1	down
ENSG00000132002	DNAJB1	DnaJ heat shock protein family (Hsp40) member B1 [Source:HGNC Symbol;Acc:HGNC:5270] && P25685.4 RecName: Full=DnaJ homolog subfamily B member 1; AltName: Full=DnaJ protein homolog 1; AltName: Full=Heat shock 40 kDa protein 1; Short=HSP40; Short=Heat shock protein 40; AltName: Full=Human DnaJ protein 1; Short=hDj-1	19:14514769-14560391	13.3321	36.512	-1.71625	0.0288662	1	down
ENSG00000196549	MME	membrane metalloendopeptidase [Source:HGNC Symbol;Acc:HGNC:7154] && P08473.2 RecName: Full=Neprilysin; AltName: Full=Atriopeptidase; AltName: Full=Common acute lymphocytic leukemia antigen; Short=CALLA; AltName: Full=Enkephalinase; AltName: Full=Neutral endopeptidase 24.11; Short=NEP; Short=Neutral endopeptidase; AltName: Full=Skin fibroblast elastase; Short=SFE; AltName: CD_antigen=CD10	3:155024124-155183704	21.9335	64.1248	-1.71455	0.0466827	1	down
ENSG00000100612	DHRS7	dehydrogenase/reductase 7 [Source:HGNC Symbol;Acc:HGNC:21524] && Q9Y394.1 RecName: Full=Dehydrogenase/reductase SDR family member 7; AltName: Full=Retinal short-chain dehydrogenase/reductase 4; Short=retSDR4; AltName: Full=Short chain dehydrogenase/reductase family 34C member 1; Flags: Precursor	14:60144119-60169856	16.7402	42.5375	-1.69538	0.0400757	1	down
ENSG00000169155	ZBTB43	zinc finger and BTB domain containing 43 [Source:HGNC Symbol;Acc:HGNC:17908] && O43298.1 RecName: Full=Zinc finger and BTB domain-containing protein 43; AltName: Full=Zinc finger and BTB domain-containing protein 22B; AltName: Full=Zinc finger protein 297B; AltName: Full=ZnF-x	9:126805006-126838210	3.12993	8.08463	-1.69019	0.0150899	1	down
ENSG00000048392	RRM2B	ribonucleotide reductase regulatory TP53 inducible subunit M2B [Source:HGNC Symbol;Acc:HGNC:17296] && Q7LG56.1 RecName: Full=Ribonucleoside-diphosphate reductase subunit M2 B; AltName: Full=TP53-inducible ribonucleotide reductase M2 B; AltName: Full=p53-inducible ribonucleotide reductase small subunit 2-like protein; Short=p53R2	8:102204502-102238961	9.55222	22.6062	-1.67804	0.0429027	1	down
ENSG00000147872	PLIN2	perilipin 2 [Source:HGNC Symbol;Acc:HGNC:248] && Q99541.2 RecName: Full=Perilipin-2; AltName: Full=Adipophilin; AltName: Full=Adipose differentiation-related protein; Short=ADRP	9:19108375-19149290	31.7898	82.1967	-1.61602	0.030725	1	down
ENSG00000163083	INHBB	inhibin subunit beta B [Source:HGNC Symbol;Acc:HGNC:6067] && P09529.2 RecName: Full=Inhibin beta B chain; AltName: Full=Activin beta-B chain; Flags: Precursor	2:120346136-120351803	1.72187	4.60213	-1.59151	0.0419288	1	down
ENSG00000112964	GHR	growth hormone receptor [Source:HGNC Symbol;Acc:HGNC:4263] && P10912.1 RecName: Full=Growth hormone receptor; Short=GH receptor; AltName: Full=Somatotropin receptor; Contains: RecName: Full=Growth hormone-binding protein; Short=GH-binding protein; Short=GHBP; AltName: Full=Serum-binding protein; Flags: Precursor	5:42423439-42721878	9.76161	23.2663	-1.58875	0.0311881	1	down
ENSG00000142949	PTPRF	protein tyrosine phosphatase receptor type F [Source:HGNC Symbol;Acc:HGNC:9670] && P10586.2 RecName: Full=Receptor-type tyrosine-protein phosphatase F; AltName: Full=Leukocyte common antigen related; Short=LAR; Flags: Precursor	1:43525187-43623666	3.92837	8.77737	-1.4995	0.0429016	1	down
ENSG00000258818	RNASE4	ribonuclease A family member 4 [Source:HGNC Symbol;Acc:HGNC:10047] && P34096.3 RecName: Full=Ribonuclease 4; Short=RNase 4; Flags: Precursor	14:20684560-20701216	6.58265	14.7103	-1.49297	0.0459095	1	down
ENSG00000144843	ADPRH	ADP-ribosylarginine hydrolase [Source:HGNC Symbol;Acc:HGNC:269] && P54922.1 RecName: Full=[Protein ADP-ribosylarginine] hydrolase; Short=ADP-ribosylarginine hydrolase; AltName: Full=ADP-ribose-L-arginine cleaving enzyme	3:119579268-119589945	3.85628	5.26068	-1.491	0.0354019	1	down
ENSG00000196139	AKR1C3	aldo-keto reductase family 1 member C3 [Source:HGNC Symbol;Acc:HGNC:386] && P42330.4 RecName: Full=Aldo-keto reductase family 1 member C3; AltName: Full=17-beta-hydroxysteroid dehydrogenase type 5; Short=17-beta-HSD 5; AltName: Full=3-alpha-HSD type II, brain; AltName: Full=3-alpha-hydroxysteroid dehydrogenase type 2; Short=3-alpha-HSD type 2; AltName: Full=Chlordecone reductase homolog HAKRb; Al…	10:5035354-5107686	25.9636	55.3746	-1.46503	0.0389323	1	down
ENSG00000171552	BCL2L1	BCL2 like 1 [Source:HGNC Symbol;Acc:HGNC:992] && Q07817.1 RecName: Full=Bcl-2-like protein 1; Short=Bcl2-L-1; AltName: Full=Apoptosis regulator Bcl-X	20:31664452-31723989	7.90511	16.7298	-1.4103	0.0368882	1	down
ENSG00000157557	ETS2	ETS proto-oncogene 2, transcription factor [Source:HGNC Symbol;Acc:HGNC:3489] && P15036.1 RecName: Full=Protein C-ets-2	21:38805183-38824955	29.4171	64.1947	-1.37544	0.044514	1	down
