# Supplementary material for: The Masquelet technique triggers the formation of a network involving LncRNA, circRNA, miRNA, and mRNA during bone repair
Source: Ann Med. 2024 Oct 23;56(1):2395591. doi: 10.1080/07853890.2024.2395591 (PMC11504341; doi:10.1080/07853890.2024.2395591)
Supplement: Supplemental Material [file IANN_A_2395591_SM0829.zip › Supp_Fig & Table/Table S3.xlsx]

## Sheet: S3
Supplementary Table 3. DEls between bone defect repair samples (T) and children normal Bone samples (C).
transcript_id	transcript_name	gene_id	gene_name	gene_description	transcript_locus	T_FPKM	C_FPKM	log2FoldChange	pvalue	padj	Style
ENST00000676709	PARP1-213	ENSG00000143799	PARP1	poly(ADP-ribose) polymerase 1 [Source:HGNC Symbol;Acc:HGNC:270] && P09874.4 RecName: Full=Poly [ADP-ribose] polymerase 1; Short=PARP-1; AltName: Full=ADP-ribosyltransferase diphtheria toxin-like 1; Short=ARTD1; AltName: Full=NAD(+) ADP-ribosyltransferase 1; Short=ADPRT 1; AltName: Full=Poly[ADP-ribose] synthase 1	1:226360748-226408154	7.56343	0	13.4693	6.34008e-05	0.0860946	up
TCONS_00177479	LPP-OT4	ENSG00000145012	LPP	LIM domain containing preferred translocation partner in lipoma [Source:HGNC Symbol;Acc:HGNC:6679] && Q93052.1 RecName: Full=Lipoma-preferred partner; AltName: Full=LIM domain-containing preferred translocation partner in lipoma	3:188881094-188891808	4.18875	0	13.189	0.00166155	0.303537	up
ENST00000497377	HLA-B-254	ENSG00000234745	HLA-B	major histocompatibility complex, class I, B [Source:HGNC Symbol;Acc:HGNC:4932] && P01889.3 RecName: Full=HLA class I histocompatibility antigen, B-7 alpha chain; AltName: Full=MHC class I antigen B*7; Flags: Precursor	6:31353872-31367012	9.46601	0	13.1107	8.01267e-05	0.0997664	up
ENST00000666604	EBLN3P-221	ENSG00000281649	EBLN3P	endogenous Bornavirus like nucleoprotein 3, pseudogene [Source:HGNC Symbol;Acc:HGNC:50682] && P0CF75.2 RecName: Full=Endogenous Bornavirus-like nucleoprotein 1; AltName: Full=Endogenous Borna-like N element-1; Short=EBLN-1	9:37079853-37089714	4.85089	0	12.5699	0.000114008	0.116112	up
ENST00000474381	HLA-B-252	ENSG00000234745	HLA-B	major histocompatibility complex, class I, B [Source:HGNC Symbol;Acc:HGNC:4932] && P01889.3 RecName: Full=HLA class I histocompatibility antigen, B-7 alpha chain; AltName: Full=MHC class I antigen B*7; Flags: Precursor	6:31353890-31367012	6.02362	0	12.4171	0.000152731	0.126248	up
ENST00000664186	ENST00000664186	ENSG00000287979	ENSG00000287979	novel transcript && -	1:120849674-120850985	19.4564	0	12.1893	0.000997326	0.262973	up
ENST00000253320	TXLNGY-201	ENSG00000131002	TXLNGY	taxilin gamma pseudogene, Y-linked [Source:HGNC Symbol;Acc:HGNC:18473] && Q9NUQ3.2 RecName: Full=Gamma-taxilin; AltName: Full=Environmental lipopolysaccharide-responding gene protein; AltName: Full=Factor inhibiting ATF4-mediated transcription; Short=FIAT; AltName: Full=Lipopolysaccharide-specific response protein 5	Y:19592450-19606274	2.44049	0	12.178	0.000171786	0.130654	up
ENST00000498007	HLA-B-255	ENSG00000234745	HLA-B	major histocompatibility complex, class I, B [Source:HGNC Symbol;Acc:HGNC:4932] && P01889.3 RecName: Full=HLA class I histocompatibility antigen, B-7 alpha chain; AltName: Full=MHC class I antigen B*7; Flags: Precursor	6:31355391-31357179	6.22424	0	11.645	0.00310627	0.357497	up
ENST00000671437	MIR99AHG-340	ENSG00000215386	MIR99AHG	mir-99a-let-7c cluster host gene [Source:HGNC Symbol;Acc:HGNC:1274] && -	21:16194492-16610292	3.37737	0	11.4713	0.00323682	0.360383	up
ENST00000479320	HLA-A-206	ENSG00000206503	HLA-A	major histocompatibility complex, class I, A [Source:HGNC Symbol;Acc:HGNC:4931] && P04439.2 RecName: Full=HLA class I histocompatibility antigen, A-3 alpha chain; AltName: Full=MHC class I antigen A*3; Flags: Precursor	6:29942554-29945281	6.54097	0	11.4244	0.000273549	0.159198	up
ENST00000684286	ACTN2-223	ENSG00000077522	ACTN2	actinin alpha 2 [Source:HGNC Symbol;Acc:HGNC:164] && P35609.1 RecName: Full=Alpha-actinin-2; AltName: Full=Alpha-actinin skeletal muscle isoform 2; AltName: Full=F-actin cross-linking protein	1:236686606-236764595	0.983575	0	11.411	0.000307789	0.166633	up
ENST00000699655	TAPBP-249	ENSG00000231925	TAPBP	TAP binding protein [Source:HGNC Symbol;Acc:HGNC:11566] && O15533.1 RecName: Full=Tapasin; Short=TPN; Short=TPSN; AltName: Full=NGS-17; AltName: Full=TAP-associated protein; AltName: Full=TAP-binding protein; Flags: Precursor	6:33299714-33314254	2.12234	0	11.3518	1.70821e-06	0.0113134	up
ENST00000469599	KDM5D-206	ENSG00000012817	KDM5D	lysine demethylase 5D [Source:HGNC Symbol;Acc:HGNC:11115] && Q9BY66.2 RecName: Full=Lysine-specific demethylase 5D; AltName: Full=Histocompatibility Y antigen; Short=H-Y; AltName: Full=Histone demethylase JARID1D; AltName: Full=Jumonji/ARID domain-containing protein 1D; AltName: Full=Protein SmcY	Y:19703865-19716695	1.50331	0	11.3266	0.000266159	0.158296	up
ENST00000447202	TXLNGY-204	ENSG00000131002	TXLNGY	taxilin gamma pseudogene, Y-linked [Source:HGNC Symbol;Acc:HGNC:18473] && Q9NUQ3.2 RecName: Full=Gamma-taxilin; AltName: Full=Environmental lipopolysaccharide-responding gene protein; AltName: Full=Factor inhibiting ATF4-mediated transcription; Short=FIAT; AltName: Full=Lipopolysaccharide-specific response protein 5	Y:19567829-19589847	3.32964	0	11.2802	0.000305008	0.166633	up
ENST00000495424	OXA1L-209	ENSG00000155463	OXA1L	OXA1L mitochondrial inner membrane protein [Source:HGNC Symbol;Acc:HGNC:8526] && Q15070.3 RecName: Full=Mitochondrial inner membrane protein OXA1L; AltName: Full=Hsa; AltName: Full=OXA1Hs; AltName: Full=Oxidase assembly 1-like protein; Short=OXA1-like protein; Flags: Precursor	14:22766703-22771754	2.80143	0	11.1205	0.0038557	0.371122	up
ENST00000649021	ADAR-215	ENSG00000160710	ADAR	adenosine deaminase RNA specific [Source:HGNC Symbol;Acc:HGNC:225] && P55265.4 RecName: Full=Double-stranded RNA-specific adenosine deaminase; Short=DRADA; AltName: Full=136 kDa double-stranded RNA-binding protein; Short=p136; AltName: Full=Interferon-inducible protein 4; Short=IFI-4; AltName: Full=K88DSRBP	1:154582111-154628004	0.646348	0	10.8449	0.000416532	0.185614	up
ENST00000680521	TBC1D20-217	ENSG00000125875	TBC1D20	TBC1 domain family member 20 [Source:HGNC Symbol;Acc:HGNC:16133] && Q96BZ9.1 RecName: Full=TBC1 domain family member 20	20:435499-462504	0.702295	0	10.4261	0.000138656	0.1247	up
ENST00000460862	AP2M1-211	ENSG00000161203	AP2M1	adaptor related protein complex 2 subunit mu 1 [Source:HGNC Symbol;Acc:HGNC:564] && Q5ZMP6.1 RecName: Full=AP-2 complex subunit mu; AltName: Full=AP-2 mu chain; AltName: Full=Clathrin assembly protein complex 2 mu medium chain; AltName: Full=Clathrin coat assembly protein AP50; AltName: Full=Clathrin coat-associated protein AP50; AltName: Full=HA2 50 kDa subunit; AltName: Full=Mu2-adaptin; AltNam…	3:184174855-184184075	1.09401	0	10.2406	0.00118878	0.281206	up
ENST00000667450	TTTY14-227	ENSG00000176728	TTTY14	testis-specific transcript, Y-linked 14 [Source:HGNC Symbol;Acc:HGNC:18495] && Q96LI6.1 RecName: Full=Heat shock transcription factor, Y-linked; AltName: Full=Heat shock transcription factor 2-like protein; Short=HSF2-like	Y:19040240-19044666	0.979695	0	10.0709	0.000895727	0.250719	up
ENST00000466892	HLA-C-205	ENSG00000204525	HLA-C	major histocompatibility complex, class I, C [Source:HGNC Symbol;Acc:HGNC:4933] && P10321.3 RecName: Full=HLA class I histocompatibility antigen, Cw-7 alpha chain; AltName: Full=MHC class I antigen Cw*7; Flags: Precursor	6:31268749-31269666	5.7213	0	9.97312	0.00732742	0.470385	up
ENST00000525432	NCAPD3-201	ENSG00000151503	NCAPD3	non-SMC condensin II complex subunit D3 [Source:HGNC Symbol;Acc:HGNC:28952] && P42695.2 RecName: Full=Condensin-2 complex subunit D3; AltName: Full=Non-SMC condensin II complex subunit D3; Short=hCAP-D3	11:134152643-134223947	0.512512	0	9.9245	0.00753473	0.475252	up
ENST00000493034	PIK3IP1-206	ENSG00000100100	PIK3IP1	phosphoinositide-3-kinase interacting protein 1 [Source:HGNC Symbol;Acc:HGNC:24942] && Q96FE7.2 RecName: Full=Phosphoinositide-3-kinase-interacting protein 1; AltName: Full=Kringle domain-containing protein HGFL; Flags: Precursor	22:31281679-31290726	1.51473	0	9.88874	0.00767455	0.478421	up
TCONS_00063248	ANKLE2-OT1	ENSG00000176915	ANKLE2	ankyrin repeat and LEM domain containing 2 [Source:HGNC Symbol;Acc:HGNC:29101] && Q86XL3.4 RecName: Full=Ankyrin repeat and LEM domain-containing protein 2; AltName: Full=LEM domain-containing protein 4	12:132729723-132732210	1.45991	0	9.88836	0.00102307	0.26674	up
ENST00000425919	KRIT1-209	ENSG00000001631	KRIT1	KRIT1 ankyrin repeat containing [Source:HGNC Symbol;Acc:HGNC:1573] && O00522.2 RecName: Full=Krev interaction trapped protein 1; Short=Krev interaction trapped 1; AltName: Full=Cerebral cavernous malformations 1 protein	7:92240229-92245819	1.26107	0	9.80328	0.00803897	0.488391	up
ENST00000492117	KDM5D-209	ENSG00000012817	KDM5D	lysine demethylase 5D [Source:HGNC Symbol;Acc:HGNC:11115] && Q9BY66.2 RecName: Full=Lysine-specific demethylase 5D; AltName: Full=Histocompatibility Y antigen; Short=H-Y; AltName: Full=Histone demethylase JARID1D; AltName: Full=Jumonji/ARID domain-containing protein 1D; AltName: Full=Protein SmcY	Y:19705425-19722467	0.562272	0	9.74379	0.00117116	0.279219	up
ENST00000680242	HSP90B1-216	ENSG00000166598	HSP90B1	heat shock protein 90 beta family member 1 [Source:HGNC Symbol;Acc:HGNC:12028] && Q4R520.1 RecName: Full=Endoplasmin; AltName: Full=Heat shock protein 90 kDa beta member 1; Flags: Precursor	12:103930432-103936426	1.17118	0	9.71995	0.00838906	0.49704	up
ENST00000593000	TXLNGY-214	ENSG00000131002	TXLNGY	taxilin gamma pseudogene, Y-linked [Source:HGNC Symbol;Acc:HGNC:18473] && Q9NUQ3.2 RecName: Full=Gamma-taxilin; AltName: Full=Environmental lipopolysaccharide-responding gene protein; AltName: Full=Factor inhibiting ATF4-mediated transcription; Short=FIAT; AltName: Full=Lipopolysaccharide-specific response protein 5	Y:19593088-19594161	2.78769	0	9.69791	0.00126602	0.284189	up
ENST00000652699	TTTY14-218	ENSG00000176728	TTTY14	testis-specific transcript, Y-linked 14 [Source:HGNC Symbol;Acc:HGNC:18495] && Q96LI6.1 RecName: Full=Heat shock transcription factor, Y-linked; AltName: Full=Heat shock transcription factor 2-like protein; Short=HSF2-like	Y:18772947-19076031	0.581639	0	9.69087	0.00126584	0.284189	up
ENST00000644225	SPG7-250	ENSG00000197912	SPG7	SPG7 matrix AAA peptidase subunit, paraplegin [Source:HGNC Symbol;Acc:HGNC:11237] && Q9UQ90.2 RecName: Full=Paraplegin; AltName: Full=Spastic paraplegia 7 protein	16:89508401-89557747	0.525685	0	9.67935	4.80565e-05	0.0742429	up
ENST00000701004	MIR1-1HG-217	ENSG00000174407	MIR1-1HG	MIR1-1 host gene [Source:HGNC Symbol;Acc:HGNC:16159] && Q9H1L0.1 RecName: Full=Uncharacterized protein MIR1-1HG; AltName: Full=MIR1-1 host gene protein	20:62550453-62570764	1.96549	0	9.64988	0.00888216	0.504136	up
ENST00000656768	TTTY14-219	ENSG00000176728	TTTY14	testis-specific transcript, Y-linked 14 [Source:HGNC Symbol;Acc:HGNC:18495] && Q96LI6.1 RecName: Full=Heat shock transcription factor, Y-linked; AltName: Full=Heat shock transcription factor 2-like protein; Short=HSF2-like	Y:18926528-19077365	1.195	0	9.63583	0.00126774	0.284189	up
ENST00000466598	AP2M1-214	ENSG00000161203	AP2M1	adaptor related protein complex 2 subunit mu 1 [Source:HGNC Symbol;Acc:HGNC:564] && Q5ZMP6.1 RecName: Full=AP-2 complex subunit mu; AltName: Full=AP-2 mu chain; AltName: Full=Clathrin assembly protein complex 2 mu medium chain; AltName: Full=Clathrin coat assembly protein AP50; AltName: Full=Clathrin coat-associated protein AP50; AltName: Full=HA2 50 kDa subunit; AltName: Full=Mu2-adaptin; AltNam…	3:184174855-184184088	0.491896	0	9.61888	0.00899122	0.505049	up
ENST00000478891	KDM5D-207	ENSG00000012817	KDM5D	lysine demethylase 5D [Source:HGNC Symbol;Acc:HGNC:11115] && Q9BY66.2 RecName: Full=Lysine-specific demethylase 5D; AltName: Full=Histocompatibility Y antigen; Short=H-Y; AltName: Full=Histone demethylase JARID1D; AltName: Full=Jumonji/ARID domain-containing protein 1D; AltName: Full=Protein SmcY	Y:19715136-19716348	3.13422	0	9.60281	0.00130297	0.285763	up
ENST00000667496	TTTY10-212	ENSG00000229236	TTTY10	testis-specific transcript, Y-linked 10 [Source:HGNC Symbol;Acc:HGNC:18491] && Q9BZA0.1 PUTATIVE PSEUDOGENE: RecName: Full=Putative transcript Y 10 protein	Y:20503209-20575331	0.659122	0	9.60017	0.00148146	0.297301	up
TCONS_00254787	LINC44	XLOC_057671	XLOC_057671	-	CHR_HG2513_PATCH:8759530-8804366	3.52842	0	9.57382	0.00898918	0.505049	up
ENST00000656798	LINC02969-221	ENSG00000230606	LINC02969	long intergenic non-protein coding RNA 2969 [Source:HGNC Symbol;Acc:HGNC:56009] && O00370.1 RecName: Full=LINE-1 retrotransposable element ORF2 protein; Short=ORF2p; Includes: RecName: Full=Reverse transcriptase; Includes: RecName: Full=Endonuclease	2:97416221-97425278	1.95584	0	9.55143	0.00148787	0.297943	up
ENST00000679276	PARP1-226	ENSG00000143799	PARP1	poly(ADP-ribose) polymerase 1 [Source:HGNC Symbol;Acc:HGNC:270] && P09874.4 RecName: Full=Poly [ADP-ribose] polymerase 1; Short=PARP-1; AltName: Full=ADP-ribosyltransferase diphtheria toxin-like 1; Short=ARTD1; AltName: Full=NAD(+) ADP-ribosyltransferase 1; Short=ADPRT 1; AltName: Full=Poly[ADP-ribose] synthase 1	1:226360743-226408154	0.340986	0	9.53312	0.000338196	0.172219	up
ENST00000335730	LOXHD1-202	ENSG00000167210	LOXHD1	lipoxygenase homology PLAT domains 1 [Source:HGNC Symbol;Acc:HGNC:26521] && C8YR32.1 RecName: Full=Lipoxygenase homology domain-containing protein 1	18:46509567-46601663	0.417281	0	9.47878	0.00147473	0.29668	up
ENST00000526732	GANAB-207	ENSG00000089597	GANAB	glucosidase II alpha subunit [Source:HGNC Symbol;Acc:HGNC:4138] && Q14697.3 RecName: Full=Neutral alpha-glucosidase AB; AltName: Full=Alpha-glucosidase 2; AltName: Full=Glucosidase II subunit alpha; Flags: Precursor	11:62632593-62633930	2.93706	0	9.47569	8.07106e-05	0.0997664	up
ENST00000663781	SNHG29-243	ENSG00000175061	SNHG29	small nucleolar RNA host gene 29 [Source:HGNC Symbol;Acc:HGNC:28619] && Q8N1F1.1 RecName: Full=Putative uncharacterized protein LRRC75A-AS1, mitochondrial; AltName: Full=FAM211A antisense RNA 1; AltName: Full=LRRC75A antisense RNA 1; AltName: Full=Putative uncharacterized protein FAM211A-AS1, mitochondrial; Flags: Precursor	17:16438985-16442032	1.59661	0	9.45303	0.00971789	0.516862	up
ENST00000651355	TTTY14-212	ENSG00000176728	TTTY14	testis-specific transcript, Y-linked 14 [Source:HGNC Symbol;Acc:HGNC:18495] && Q96LI6.1 RecName: Full=Heat shock transcription factor, Y-linked; AltName: Full=Heat shock transcription factor 2-like protein; Short=HSF2-like	Y:18930471-19077383	0.795032	0	9.45185	0.00142261	0.293813	up
ENST00000421064	GUSBP11-201	ENSG00000228315	GUSBP11	GUSB pseudogene 11 [Source:HGNC Symbol;Acc:HGNC:42325] && Q6P575.2 PUTATIVE PSEUDOGENE: RecName: Full=Putative inactive beta-glucuronidase protein GUSBP11; AltName: Full=Beta-glucuronidase pseudogene 11	22:23653169-23717347	0.975279	0	9.4327	0.00961005	0.516146	up
ENST00000654222	LINC00278-206	ENSG00000231535	LINC00278	long intergenic non-protein coding RNA 278 [Source:HGNC Symbol;Acc:HGNC:38712] && Q9NRJ1.1 RecName: Full=Protein MOST-1	Y:3002887-3004026	2.17985	0	9.40219	0.0016072	0.301482	up
ENST00000664887	ENTPD1-AS1-221	ENSG00000226688	ENTPD1-AS1	ENTPD1 antisense RNA 1 [Source:HGNC Symbol;Acc:HGNC:45203] && -	10:95873071-95907897	0.901328	0	9.36144	0.0099253	0.517722	up
ENST00000670518	TTTY10-213	ENSG00000229236	TTTY10	testis-specific transcript, Y-linked 10 [Source:HGNC Symbol;Acc:HGNC:18491] && Q9BZA0.1 PUTATIVE PSEUDOGENE: RecName: Full=Putative transcript Y 10 protein	Y:20464916-20575497	0.983403	0	9.29082	0.00161475	0.301482	up
ENST00000685199	LINC00278-209	ENSG00000231535	LINC00278	long intergenic non-protein coding RNA 278 [Source:HGNC Symbol;Acc:HGNC:38712] && Q9NRJ1.1 RecName: Full=Protein MOST-1	Y:3002894-3059898	1.5596	0	9.24808	0.00226001	0.329103	up
ENST00000461733	AP2M1-212	ENSG00000161203	AP2M1	adaptor related protein complex 2 subunit mu 1 [Source:HGNC Symbol;Acc:HGNC:564] && Q5ZMP6.1 RecName: Full=AP-2 complex subunit mu; AltName: Full=AP-2 mu chain; AltName: Full=Clathrin assembly protein complex 2 mu medium chain; AltName: Full=Clathrin coat assembly protein AP50; AltName: Full=Clathrin coat-associated protein AP50; AltName: Full=HA2 50 kDa subunit; AltName: Full=Mu2-adaptin; AltNam…	3:184174855-184184088	0.540977	0	9.21814	0.0108088	0.53166	up
ENST00000682073	BRIP1-208	ENSG00000136492	BRIP1	BRCA1 interacting helicase 1 [Source:HGNC Symbol;Acc:HGNC:20473] && Q9BX63.1 RecName: Full=Fanconi anemia group J protein; Short=Protein FACJ; AltName: Full=ATP-dependent RNA helicase BRIP1; AltName: Full=BRCA1-associated C-terminal helicase 1; AltName: Full=BRCA1-interacting protein C-terminal helicase 1; Short=BRCA1-interacting protein 1	17:61681480-61784637	0.388752	0	9.19164	0.00290271	0.34907	up
ENST00000699547	NCSTN-235	ENSG00000162736	NCSTN	nicastrin [Source:HGNC Symbol;Acc:HGNC:17091] && Q92542.2 RecName: Full=Nicastrin; Flags: Precursor	1:160343316-160358936	0.53944	0	9.16416	0.0108624	0.532557	up
ENST00000703056	ENST00000703056	ENSG00000290122	ENSG00000290122	- && -	1:16905199-16905396	15.4559	0	9.12306	0.00526791	0.414296	up
ENST00000559496	ZEB1-214	ENSG00000148516	ZEB1	zinc finger E-box binding homeobox 1 [Source:HGNC Symbol;Acc:HGNC:11642] && P37275.2 RecName: Full=Zinc finger E-box-binding homeobox 1; AltName: Full=NIL-2-A zinc finger protein; AltName: Full=Negative regulator of IL2; AltName: Full=Transcription factor 8; Short=TCF-8	10:31321135-31514657	0.968185	0	9.10704	0.00180131	0.311551	up
TCONS_00191610	CYP4V2-OT2	ENSG00000145476	CYP4V2	cytochrome P450 family 4 subfamily V member 2 [Source:HGNC Symbol;Acc:HGNC:23198] && Q6ZWL3.2 RecName: Full=Cytochrome P450 4V2; AltName: Full=Docosahexaenoic acid omega-hydroxylase CYP4V2	4:186160415-186213011	0.971794	0	9.10043	0.0111599	0.536443	up
ENST00000568298	ATP6V0D1-216	ENSG00000159720	ATP6V0D1	ATPase H+ transporting V0 subunit d1 [Source:HGNC Symbol;Acc:HGNC:13724] && P61420.1 RecName: Full=V-type proton ATPase subunit d 1; Short=V-ATPase subunit d 1; AltName: Full=32 kDa accessory protein; AltName: Full=P39; AltName: Full=V-ATPase 40 kDa accessory protein; AltName: Full=V-ATPase AC39 subunit; AltName: Full=Vacuolar proton pump subunit d 1 >P61421.1 RecName: Full=V-type proton ATPase s…	16:67454579-67481157	0.554239	0	9.06372	0.000126202	0.122411	up
ENST00000650366	XIST-223	ENSG00000229807	XIST	X inactive specific transcript [Source:HGNC Symbol;Acc:HGNC:12810] && -	X:73820684-73846270	0.11696	0	9.04057	0.0115262	0.542685	up
ENST00000689601	MYO5A-233	ENSG00000197535	MYO5A	myosin VA [Source:HGNC Symbol;Acc:HGNC:7602] && Q9Y4I1.2 RecName: Full=Unconventional myosin-Va; AltName: Full=Dilute myosin heavy chain, non-muscle; AltName: Full=Myosin heavy chain 12; AltName: Full=Myosin-12; AltName: Full=Myoxin	15:52312665-52380944	0.388033	0	8.97482	0.0118995	0.545064	up
ENST00000659275	TTTY10-206	ENSG00000229236	TTTY10	testis-specific transcript, Y-linked 10 [Source:HGNC Symbol;Acc:HGNC:18491] && Q9BZA0.1 PUTATIVE PSEUDOGENE: RecName: Full=Putative transcript Y 10 protein	Y:20504476-20518856	0.579317	0	8.97183	0.00321601	0.359683	up
ENST00000667313	MIR99AHG-313	ENSG00000215386	MIR99AHG	mir-99a-let-7c cluster host gene [Source:HGNC Symbol;Acc:HGNC:1274] && -	21:16419450-16621414	0.604613	0	8.9705	0.000416662	0.185614	up
ENST00000653234	ENST00000653234	ENSG00000288049	ENSG00000288049	novel transcript, antisense to KDM5D && O00370.1 RecName: Full=LINE-1 retrotransposable element ORF2 protein; Short=ORF2p; Includes: RecName: Full=Reverse transcriptase; Includes: RecName: Full=Endonuclease	Y:19744756-19757342	1.49654	0	8.93954	0.00209694	0.325301	up
ENST00000692000	KRIT1-263	ENSG00000001631	KRIT1	KRIT1 ankyrin repeat containing [Source:HGNC Symbol;Acc:HGNC:1573] && O00522.2 RecName: Full=Krev interaction trapped protein 1; Short=Krev interaction trapped 1; AltName: Full=Cerebral cavernous malformations 1 protein	7:92212311-92245914	0.327695	0	8.89793	0.0123342	0.552951	up
ENST00000646512	GSS-225	ENSG00000100983	GSS	glutathione synthetase [Source:HGNC Symbol;Acc:HGNC:4624] && P48637.1 RecName: Full=Glutathione synthetase; Short=GSH synthetase; Short=GSH-S; AltName: Full=Glutathione synthase	20:34928492-34951762	0.637167	0	8.85377	0.00244312	0.333881	up
ENST00000692130	KANK1-241	ENSG00000107104	KANK1	KN motif and ankyrin repeat domains 1 [Source:HGNC Symbol;Acc:HGNC:19309] && Q14678.3 RecName: Full=KN motif and ankyrin repeat domain-containing protein 1; AltName: Full=Ankyrin repeat domain-containing protein 15; AltName: Full=Kidney ankyrin repeat-containing protein	9:504702-746097	0.154969	0	8.82421	0.0130103	0.560509	up
ENST00000682475	ATP7A-207	ENSG00000165240	ATP7A	ATPase copper transporting alpha [Source:HGNC Symbol;Acc:HGNC:869] && Q04656.3 RecName: Full=Copper-transporting ATPase 1; AltName: Full=Copper pump 1; AltName: Full=Menkes disease-associated protein	X:78010852-78049924	0.224174	0	8.78572	0.0022809	0.330089	up
ENST00000461903	HLA-A-205	ENSG00000206503	HLA-A	major histocompatibility complex, class I, A [Source:HGNC Symbol;Acc:HGNC:4931] && P04439.2 RecName: Full=HLA class I histocompatibility antigen, A-3 alpha chain; AltName: Full=MHC class I antigen A*3; Flags: Precursor	6:29942554-29945281	1.36711	0	8.75414	0.013257	0.562756	up
ENST00000566193	ENST00000566193	ENSG00000260197	ENSG00000260197	novel transcript && -	Y:19691941-19694606	1.30758	0	8.75182	0.00241839	0.333881	up
ENST00000569326	ENST00000569326	ENSG00000255182	ENSG00000255182	novel transcript, antisense to PPP1R16A && P24298.3 RecName: Full=Alanine aminotransferase 1; Short=ALT1; AltName: Full=Glutamate pyruvate transaminase 1; Short=GPT 1; AltName: Full=Glutamic--alanine transaminase 1; AltName: Full=Glutamic--pyruvic transaminase 1	8:144495458-144500280	0.68975	0	8.70684	0.00401215	0.37989	up
ENST00000586871	ENST00000586871	ENSG00000221857	ENSG00000221857	novel transcript && O00168.2 RecName: Full=Phospholemman; AltName: Full=FXYD domain-containing ion transport regulator 1; Flags: Precursor	19:35138824-35143362	3.84313	0	8.70135	0.0139004	0.573656	up
ENST00000493896	ECHDC2-218	ENSG00000121310	ECHDC2	enoyl-CoA hydratase domain containing 2 [Source:HGNC Symbol;Acc:HGNC:23408] && Q86YB7.2 RecName: Full=Enoyl-CoA hydratase domain-containing protein 2, mitochondrial; Flags: Precursor	1:52911599-52913344	2.45948	0	8.68077	0.0137244	0.570724	up
ENST00000693289	SBF1-263	ENSG00000100241	SBF1	SET binding factor 1 [Source:HGNC Symbol;Acc:HGNC:10542] && O95248.3 RecName: Full=Myotubularin-related protein 5; AltName: Full=SET-binding factor 1; Short=Sbf1	22:50454547-50459956	0.463454	0	8.64786	0.00256198	0.339287	up
ENST00000684853	AP2M1-223	ENSG00000161203	AP2M1	adaptor related protein complex 2 subunit mu 1 [Source:HGNC Symbol;Acc:HGNC:564] && Q5ZMP6.1 RecName: Full=AP-2 complex subunit mu; AltName: Full=AP-2 mu chain; AltName: Full=Clathrin assembly protein complex 2 mu medium chain; AltName: Full=Clathrin coat assembly protein AP50; AltName: Full=Clathrin coat-associated protein AP50; AltName: Full=HA2 50 kDa subunit; AltName: Full=Mu2-adaptin; AltNam…	3:184174855-184184086	0.277873	0	8.59917	0.014588	0.583826	up
ENST00000423546	FAM225B-201	ENSG00000225684	FAM225B	family with sequence similarity 225 member B [Source:HGNC Symbol;Acc:HGNC:21865] && -	9:113104723-113111500	0.283744	0	8.54952	0.0146848	0.584143	up
ENST00000665049	ENTPD1-AS1-222	ENSG00000226688	ENTPD1-AS1	ENTPD1 antisense RNA 1 [Source:HGNC Symbol;Acc:HGNC:45203] && -	10:95872114-95907891	0.160967	0	8.54523	0.0150785	0.589794	up
ENST00000670612	LINC01473-219	ENSG00000237877	LINC01473	long intergenic non-protein coding RNA 1473 [Source:HGNC Symbol;Acc:HGNC:51109] && -	2:186032884-186215093	0.939361	0	8.5431	0.00277083	0.343358	up
ENST00000692494	NCAPD3-227	ENSG00000151503	NCAPD3	non-SMC condensin II complex subunit D3 [Source:HGNC Symbol;Acc:HGNC:28952] && P42695.2 RecName: Full=Condensin-2 complex subunit D3; AltName: Full=Non-SMC condensin II complex subunit D3; Short=hCAP-D3	11:134150663-134223968	0.40695	8.33333e-06	8.53921	0.00179056	0.310799	up
ENST00000497597	TRAPPC12-223	ENSG00000171853	TRAPPC12	trafficking protein particle complex subunit 12 [Source:HGNC Symbol;Acc:HGNC:24284] && Q8WVT3.3 RecName: Full=Trafficking protein particle complex subunit 12; AltName: Full=Tetratricopeptide repeat protein 15; Short=TPR repeat protein 15; Short=TTC-15; AltName: Full=Trafficking of membranes and mitosis	2:3454612-3479566	0.442229	0	8.49731	0.00466461	0.398173	up
ENST00000463574	HLA-B-251	ENSG00000234745	HLA-B	major histocompatibility complex, class I, B [Source:HGNC Symbol;Acc:HGNC:4932] && P01889.3 RecName: Full=HLA class I histocompatibility antigen, B-7 alpha chain; AltName: Full=MHC class I antigen B*7; Flags: Precursor	6:31355122-31355802	1.41934	0	8.46276	0.00384563	0.371023	up
ENST00000654736	MIR31HG-202	ENSG00000171889	MIR31HG	MIR31 host gene [Source:HGNC Symbol;Acc:HGNC:37187] && P05000.2 RecName: Full=Interferon omega-1; AltName: Full=Interferon alpha-II-1; Flags: Precursor	9:21453802-21559880	0.418126	0	8.45308	0.0034701	0.366852	up
ENST00000488584	LINC00886-203	ENSG00000240875	LINC00886	long intergenic non-protein coding RNA 886 [Source:HGNC Symbol;Acc:HGNC:48572] && Q8N976.1 RecName: Full=Putative uncharacterized protein FLJ38264	3:156747393-156751525	0.461212	0	8.43519	0.0154716	0.596079	up
ENST00000669227	TTC28-AS1-234	ENSG00000235954	TTC28-AS1	TTC28 antisense RNA 1 [Source:HGNC Symbol;Acc:HGNC:29336] && Q96AY4.4 RecName: Full=Tetratricopeptide repeat protein 28; Short=TPR repeat protein 28; AltName: Full=TPR repeat-containing big gene cloned at Keio	22:27919484-28002588	0.13672	0	8.4309	0.0157943	0.600919	up
ENST00000395548	AP3S1-202	ENSG00000177879	AP3S1	adaptor related protein complex 3 subunit sigma 1 [Source:HGNC Symbol;Acc:HGNC:2013] && Q92572.1 RecName: Full=AP-3 complex subunit sigma-1; AltName: Full=AP-3 complex subunit sigma-3A; AltName: Full=Adaptor-related protein complex 3 subunit sigma-1; AltName: Full=Clathrin-associated/assembly/adaptor protein, small 3; AltName: Full=Sigma-3A-adaptin; Short=Sigma3A-adaptin; AltName: Full=Sigma-adap…	5:115841997-115914011	7.69488	0.00532567	8.42883	0.000859881	0.246691	up
ENST00000695415	GORASP1-230	ENSG00000114745	GORASP1	golgi reassembly stacking protein 1 [Source:HGNC Symbol;Acc:HGNC:16769] && Q9BQQ3.3 RecName: Full=Golgi reassembly-stacking protein 1; AltName: Full=Golgi peripheral membrane protein p65; AltName: Full=Golgi phosphoprotein 5; Short=GOLPH5; AltName: Full=Golgi reassembly-stacking protein of 65 kDa; Short=GRASP65	3:39096731-39103072	0.194584	0	8.4168	0.00901682	0.50553	up
ENST00000655101	MSANTD2-AS1-205	ENSG00000245498	MSANTD2-AS1	MSANTD2 antisense RNA 1 [Source:HGNC Symbol;Acc:HGNC:55601] && E7EU14.2 RecName: Full=Protein PPP5D1; AltName: Full=PPP5 TPR repeat domain-containing protein 1	11:124800691-124809517	0.287499	0	8.3881	0.00331618	0.362306	up
ENST00000657482	LINC01405-207	ENSG00000185847	LINC01405	long intergenic non-protein coding RNA 1405 [Source:HGNC Symbol;Acc:HGNC:50688] && -	12:110936583-110957964	0.436472	0	8.3825	0.0162845	0.605817	up
ENST00000653660	LINC00278-205	ENSG00000231535	LINC00278	long intergenic non-protein coding RNA 278 [Source:HGNC Symbol;Acc:HGNC:38712] && Q9NRJ1.1 RecName: Full=Protein MOST-1	Y:3003001-3110315	1.25203	0	8.3672	0.00375201	0.370031	up
ENST00000373133	L3MBTL1-201	ENSG00000185513	L3MBTL1	L3MBTL histone methyl-lysine binding protein 1 [Source:HGNC Symbol;Acc:HGNC:15905] && Q9Y468.3 RecName: Full=Lethal(3)malignant brain tumor-like protein 1; Short=H-l(3)mbt; Short=H-l(3)mbt protein; Short=L(3)mbt-like; AltName: Full=L(3)mbt protein homolog; AltName: Full=L3MBTL1	20:43530972-43541189	0.32658	0	8.33816	0.00318661	0.359107	up
ENST00000681405	AKAP8L-237	ENSG00000011243	AKAP8L	A-kinase anchoring protein 8 like [Source:HGNC Symbol;Acc:HGNC:29857] && Q9ULX6.3 RecName: Full=A-kinase anchor protein 8-like; Short=AKAP8-like protein; AltName: Full=Helicase A-binding protein 95; Short=HAP95; AltName: Full=Homologous to AKAP95 protein; Short=HA95; AltName: Full=Neighbor of A-kinase-anchoring protein 95; Short=Neighbor of AKAP95	19:15380086-15419026	0.206993	0	8.31427	0.00027218	0.15897	up
ENST00000682380	ERCC8-223	ENSG00000049167	ERCC8	ERCC excision repair 8, CSA ubiquitin ligase complex subunit [Source:HGNC Symbol;Acc:HGNC:3439] && Q13216.1 RecName: Full=DNA excision repair protein ERCC-8; AltName: Full=Cockayne syndrome WD repeat protein CSA	5:60916869-60945064	0.403687	0	8.28566	0.00338996	0.365256	up
ENST00000698181	STAT2-228	ENSG00000170581	STAT2	signal transducer and activator of transcription 2 [Source:HGNC Symbol;Acc:HGNC:11363] && P52630.1 RecName: Full=Signal transducer and activator of transcription 2; AltName: Full=p113	12:56341606-56360148	0.160225	0	8.28538	0.000887049	0.24965	up
ENST00000563885	CENPT-210	ENSG00000102901	CENPT	centromere protein T [Source:HGNC Symbol;Acc:HGNC:25787] && Q96BT3.2 RecName: Full=Centromere protein T; Short=CENP-T; AltName: Full=Interphase centromere complex protein 22	16:67828187-67833880	0.684863	0	8.27823	0.0167724	0.612033	up
ENST00000485154	KDM5D-208	ENSG00000012817	KDM5D	lysine demethylase 5D [Source:HGNC Symbol;Acc:HGNC:11115] && Q9BY66.2 RecName: Full=Lysine-specific demethylase 5D; AltName: Full=Histocompatibility Y antigen; Short=H-Y; AltName: Full=Histone demethylase JARID1D; AltName: Full=Jumonji/ARID domain-containing protein 1D; AltName: Full=Protein SmcY	Y:19709700-19710606	1.32593	0	8.23783	0.00352111	0.367767	up
ENST00000666076	PVT1-333	ENSG00000249859	PVT1	Pvt1 oncogene [Source:HGNC Symbol;Acc:HGNC:9709] && Q6NY19.1 RecName: Full=KN motif and ankyrin repeat domain-containing protein 3; AltName: Full=Ankyrin repeat domain-containing protein 47	8:127984004-127995613	0.96666	0	8.22599	0.000659151	0.226958	up
ENST00000677254	CTSH-238	ENSG00000103811	CTSH	cathepsin H [Source:HGNC Symbol;Acc:HGNC:2535] && P09668.4 RecName: Full=Pro-cathepsin H; Contains: RecName: Full=Cathepsin H mini chain; Contains: RecName: Full=Cathepsin H; Contains: RecName: Full=Cathepsin H heavy chain; Contains: RecName: Full=Cathepsin H light chain; Flags: Precursor	15:78921820-78945036	0.285848	0	8.21033	0.017444	0.621051	up
ENST00000685357	MED12L-210	ENSG00000144893	MED12L	mediator complex subunit 12L [Source:HGNC Symbol;Acc:HGNC:16050] && Q86YW9.2 RecName: Full=Mediator of RNA polymerase II transcription subunit 12-like protein; AltName: Full=Mediator complex subunit 12-like protein; AltName: Full=Thyroid hormone receptor-associated-like protein; AltName: Full=Trinucleotide repeat-containing gene 11 protein-like	3:151085286-151358420	0.150109	0	8.19905	0.0177142	0.624446	up
ENST00000653411	LINC00847-208	ENSG00000245060	LINC00847	long intergenic non-protein coding RNA 847 [Source:HGNC Symbol;Acc:HGNC:45050] && -	5:180830937-180835726	0.620195	0	8.16635	0.00397856	0.378065	up
ENST00000680192	AMPD2-242	ENSG00000116337	AMPD2	adenosine monophosphate deaminase 2 [Source:HGNC Symbol;Acc:HGNC:469] && Q01433.2 RecName: Full=AMP deaminase 2; AltName: Full=AMP deaminase isoform L	1:109619837-109632029	0.170802	0	8.14812	0.0178795	0.627163	up
ENST00000588708	RASGRP4-210	ENSG00000171777	RASGRP4	RAS guanyl releasing protein 4 [Source:HGNC Symbol;Acc:HGNC:18958] && Q8TDF6.2 RecName: Full=RAS guanyl-releasing protein 4	19:38409057-38417147	0.342144	0	8.13545	0.0180446	0.629834	up
TCONS_00216892	HLA-B-OT1	ENSG00000234745	HLA-B	major histocompatibility complex, class I, B [Source:HGNC Symbol;Acc:HGNC:4932] && P01889.3 RecName: Full=HLA class I histocompatibility antigen, B-7 alpha chain; AltName: Full=MHC class I antigen B*7; Flags: Precursor	6:31353867-31381971	2.40955	0	8.13545	0.0180463	0.629834	up
ENST00000675270	AARS1-221	ENSG00000090861	AARS1	alanyl-tRNA synthetase 1 [Source:HGNC Symbol;Acc:HGNC:20] && P49588.2 RecName: Full=Alanine--tRNA ligase, cytoplasmic; AltName: Full=Alanyl-tRNA synthetase; Short=AlaRS; AltName: Full=Renal carcinoma antigen NY-REN-42	16:70252303-70279323	0.345504	0	8.12685	0.0181918	0.631934	up
ENST00000624444	ENST00000624444	ENSG00000274333	ENSG00000274333	novel transcript && -	21:5582228-5592004	0.4529	0	8.12677	0.00661751	0.454794	up
TCONS_00228346	PDGFA-OT1	ENSG00000197461	PDGFA	platelet derived growth factor subunit A [Source:HGNC Symbol;Acc:HGNC:8799] && P04085.1 RecName: Full=Platelet-derived growth factor subunit A; Short=PDGF subunit A; AltName: Full=PDGF-1; AltName: Full=Platelet-derived growth factor A chain; AltName: Full=Platelet-derived growth factor alpha polypeptide; Flags: Precursor	7:497995-510547	1.04697	0	8.12225	0.0104583	0.526279	up
ENST00000669217	APRG1-214	ENSG00000198590	APRG1	APRG1 tumor suppressor candidate [Source:HGNC Symbol;Acc:HGNC:24082] && Q8IVJ8.2 RecName: Full=AP20 region protein 1	3:37410338-37417863	0.414849	0	8.10467	0.000347701	0.174335	up
ENST00000459719	TXLNGY-206	ENSG00000131002	TXLNGY	taxilin gamma pseudogene, Y-linked [Source:HGNC Symbol;Acc:HGNC:18473] && Q9NUQ3.2 RecName: Full=Gamma-taxilin; AltName: Full=Environmental lipopolysaccharide-responding gene protein; AltName: Full=Factor inhibiting ATF4-mediated transcription; Short=FIAT; AltName: Full=Lipopolysaccharide-specific response protein 5	Y:19567350-19590423	0.395433	0	8.0931	0.00381754	0.37071	up
ENST00000652280	GTF2IP12-207	ENSG00000283050	GTF2IP12	general transcription factor IIi pseudogene 12 [Source:HGNC Symbol;Acc:HGNC:51723] && Q5U2Y1.2 RecName: Full=General transcription factor II-I; Short=GTFII-I; Short=TFII-I	4:119408603-119421337	0.348086	0	8.08412	0.000769651	0.234863	up
ENST00000639539	FTX-217	ENSG00000230590	FTX	FTX transcript, XIST regulator [Source:HGNC Symbol;Acc:HGNC:37190] && -	X:73998242-74012945	0.0633543	0	8.02995	0.0191795	0.644801	up
ENST00000659146	SOX9-AS1-221	ENSG00000234899	SOX9-AS1	SOX9 antisense RNA 1 [Source:HGNC Symbol;Acc:HGNC:49321] && -	17:72087743-72120795	0.170633	0	8.02496	0.00193324	0.318599	up
ENST00000680774	AKAP8L-232	ENSG00000011243	AKAP8L	A-kinase anchoring protein 8 like [Source:HGNC Symbol;Acc:HGNC:29857] && Q9ULX6.3 RecName: Full=A-kinase anchor protein 8-like; Short=AKAP8-like protein; AltName: Full=Helicase A-binding protein 95; Short=HAP95; AltName: Full=Homologous to AKAP95 protein; Short=HA95; AltName: Full=Neighbor of A-kinase-anchoring protein 95; Short=Neighbor of AKAP95	19:15380086-15419044	0.197718	0	8.02133	0.000379757	0.178336	up
ENST00000658826	MIR99AHG-258	ENSG00000215386	MIR99AHG	mir-99a-let-7c cluster host gene [Source:HGNC Symbol;Acc:HGNC:1274] && -	21:16419543-16620390	0.576164	0	8.00176	0.000418121	0.185614	up
ENST00000699961	FAAP24-209	ENSG00000131944	FAAP24	FA core complex associated protein 24 [Source:HGNC Symbol;Acc:HGNC:28467] && Q9BTP7.2 RecName: Full=Fanconi anemia core complex-associated protein 24; AltName: Full=Fanconi anemia-associated protein of 24 kDa	19:32972949-32977742	0.458521	0	8.00158	0.000554937	0.209811	up
ENST00000679615	ACADM-221	ENSG00000117054	ACADM	acyl-CoA dehydrogenase medium chain [Source:HGNC Symbol;Acc:HGNC:89] && P11310.1 RecName: Full=Medium-chain specific acyl-CoA dehydrogenase, mitochondrial; Short=MCAD; Flags: Precursor	1:75724431-75763483	0.125999	0	7.99822	0.00461895	0.397852	up
ENST00000651588	CDKN2B-AS1-224	ENSG00000240498	CDKN2B-AS1	CDKN2B antisense RNA 1 [Source:HGNC Symbol;Acc:HGNC:34341] && Q8WTZ3.1 RecName: Full=Zinc finger protein ENSP00000375192	9:21994550-22015088	0.282235	0	7.99726	0.00478029	0.401408	up
ENST00000530595	MIR130AHG-205	ENSG00000254602	MIR130AHG	MIR130A host gene [Source:HGNC Symbol;Acc:HGNC:55966] && Q6ZN92.1 RecName: Full=Putative inactive deoxyuridine 5'-triphosphate nucleotidohydrolase-like protein FLJ16323; Short=dUTPase-like protein	11:57638376-57652790	0.222415	0	7.96567	0.00425755	0.386674	up
ENST00000680865	AKAP8L-234	ENSG00000011243	AKAP8L	A-kinase anchoring protein 8 like [Source:HGNC Symbol;Acc:HGNC:29857] && Q9ULX6.3 RecName: Full=A-kinase anchor protein 8-like; Short=AKAP8-like protein; AltName: Full=Helicase A-binding protein 95; Short=HAP95; AltName: Full=Homologous to AKAP95 protein; Short=HA95; AltName: Full=Neighbor of A-kinase-anchoring protein 95; Short=Neighbor of AKAP95	19:15380086-15419026	0.207715	0	7.96479	0.000378933	0.178336	up
ENST00000699126	HPS1-225	ENSG00000107521	HPS1	HPS1 biogenesis of lysosomal organelles complex 3 subunit 1 [Source:HGNC Symbol;Acc:HGNC:5163] && Q92902.2 RecName: Full=Hermansky-Pudlak syndrome 1 protein	10:98416198-98446935	0.106114	0	7.91182	0.00444245	0.391413	up
ENST00000449419	ENTPD1-AS1-207	ENSG00000226688	ENTPD1-AS1	ENTPD1 antisense RNA 1 [Source:HGNC Symbol;Acc:HGNC:45203] && -	10:95873778-95907890	0.211624	0	7.90566	0.0210109	0.665087	up
ENST00000566996	ENST00000566996	ENSG00000260482	ENSG00000260482	novel transcript && -	16:23670011-23673673	0.860621	0	7.89699	0.00444133	0.391413	up
ENST00000464865	SLC37A3-208	ENSG00000157800	SLC37A3	solute carrier family 37 member 3 [Source:HGNC Symbol;Acc:HGNC:20651] && Q8NCC5.2 RecName: Full=Sugar phosphate exchanger 3; AltName: Full=Solute carrier family 37 member 3	7:140351520-140398504	0.468202	0	7.88546	0.00154733	0.299813	up
ENST00000650131	LINC00511-283	ENSG00000227036	LINC00511	long intergenic non-protein coding RNA 511 [Source:HGNC Symbol;Acc:HGNC:43564] && Q7Z5D8.1 RecName: Full=NANOG neighbor homeobox; AltName: Full=Homeobox protein C14	17:72403312-72592829	0.25104	0	7.87569	0.00161699	0.301482	up
ENST00000594067	LIG1-205	ENSG00000105486	LIG1	DNA ligase 1 [Source:HGNC Symbol;Acc:HGNC:6598] && P18858.1 RecName: Full=DNA ligase 1; AltName: Full=DNA ligase I; AltName: Full=Polydeoxyribonucleotide synthase [ATP] 1	19:48115468-48154047	0.969951	0.00103367	7.87273	0.00036908	0.17689	up
ENST00000595498	PHLDB3-203	ENSG00000176531	PHLDB3	pleckstrin homology like domain family B member 3 [Source:HGNC Symbol;Acc:HGNC:30499] && Q6NSJ2.3 RecName: Full=Pleckstrin homology-like domain family B member 3	19:43474954-43495694	0.513887	0	7.86439	0.000496336	0.198234	up
ENST00000658928	ENST00000658928	ENSG00000285681	ENSG00000285681	novel transcript, antisense to MC4R && P08548.1 RecName: Full=LINE-1 reverse transcriptase homolog	18:60329190-60540031	0.959238	0	7.84419	0.000964339	0.25659	up
ENST00000662852	SLC16A1-AS1-211	ENSG00000226419	SLC16A1-AS1	SLC16A1 antisense RNA 1 [Source:HGNC Symbol;Acc:HGNC:49445] && -	1:112956630-113008552	0.706513	0	7.81458	0.00048688	0.197008	up
ENST00000324446	TTTY14-201	ENSG00000176728	TTTY14	testis-specific transcript, Y-linked 14 [Source:HGNC Symbol;Acc:HGNC:18495] && Q96LI6.1 RecName: Full=Heat shock transcription factor, Y-linked; AltName: Full=Heat shock transcription factor 2-like protein; Short=HSF2-like	Y:18872501-18878228	0.454639	0	7.80216	0.00491008	0.405225	up
ENST00000671641	ENST00000671641	ENSG00000286797	ENSG00000286797	novel transcript && -	2:185425293-185505608	0.860099	0	7.79724	0.0218215	0.674612	up
ENST00000675767	MTMR2-240	ENSG00000087053	MTMR2	myotubularin related protein 2 [Source:HGNC Symbol;Acc:HGNC:7450] && Q13614.4 RecName: Full=Myotubularin-related protein 2; AltName: Full=Phosphatidylinositol-3,5-bisphosphate 3-phosphatase; AltName: Full=Phosphatidylinositol-3-phosphate phosphatase	11:95832882-95924101	0.111517	0	7.75989	0.0223685	0.680606	up
ENST00000619625	NUTM2B-AS1-213	ENSG00000225484	NUTM2B-AS1	NUTM2B antisense RNA 1 [Source:HGNC Symbol;Acc:HGNC:51204] && Q8NEM8.2 RecName: Full=Cytosolic carboxypeptidase 3; AltName: Full=ATP/GTP-binding protein-like 3	10:79716445-79826299	0.078696	0	7.75989	0.0223688	0.680606	up
ENST00000680170	AMPD2-241	ENSG00000116337	AMPD2	adenosine monophosphate deaminase 2 [Source:HGNC Symbol;Acc:HGNC:469] && Q01433.2 RecName: Full=AMP deaminase 2; AltName: Full=AMP deaminase isoform L	1:109620918-109632031	0.142375	0	7.75989	0.0223702	0.680606	up
ENST00000654245	MIR99AHG-230	ENSG00000215386	MIR99AHG	mir-99a-let-7c cluster host gene [Source:HGNC Symbol;Acc:HGNC:1274] && -	21:16534952-16607137	0.554938	0	7.75577	0.00523849	0.413574	up
ENST00000644164	HDAC6-237	ENSG00000094631	HDAC6	histone deacetylase 6 [Source:HGNC Symbol;Acc:HGNC:14064] && Q9UBN7.2 RecName: Full=Histone deacetylase 6; Short=HD6	X:48802071-48824966	0.100307	0	7.74267	0.0231006	0.688803	up
ENST00000674808	SNHG28-209	ENSG00000188004	SNHG28	small nucleolar RNA host gene 28 [Source:HGNC Symbol;Acc:HGNC:27647] && Q5VU13.1 RecName: Full=V-set and immunoglobulin domain-containing protein 8; Flags: Precursor	1:159834527-159854904	0.200488	0	7.74267	0.0230973	0.688803	up
ENST00000412485	LINC02154-201	ENSG00000235385	LINC02154	long intergenic non-protein coding RNA 2154 [Source:HGNC Symbol;Acc:HGNC:53015] && -	X:13266048-13303409	0.595557	0	7.73416	0.0229066	0.687244	up
ENST00000492401	GPR89A-207	ENSG00000117262	GPR89A	G protein-coupled receptor 89A [Source:HGNC Symbol;Acc:HGNC:31984] && P0CG08.1 RecName: Full=Golgi pH regulator B; AltName: Full=Protein GPR89B >B7ZAQ6.2 RecName: Full=Golgi pH regulator A; AltName: Full=Protein GPR89A; AltName: Full=Putative MAPK-activating protein PM01; AltName: Full=Putative NF-kappa-B-activating protein 90	1:145630714-145645928	1.14068	0	7.7289	0.00061044	0.222663	up
ENST00000683061	ENST00000683061	ENSG00000288550	ENSG00000288550	novel protein && Q8NAC3.2 RecName: Full=Interleukin-17 receptor C; Short=IL-17 receptor C; Short=IL-17RC; AltName: Full=Interleukin-17 receptor homolog; Short=IL17Rhom; AltName: Full=Interleukin-17 receptor-like protein; Short=IL-17RL; AltName: Full=ZcytoR14; Flags: Precursor	3:9917116-9945385	0.311503	0	7.72337	0.0233627	0.691431	up
ENST00000698093	MIR99AHG-431	ENSG00000215386	MIR99AHG	mir-99a-let-7c cluster host gene [Source:HGNC Symbol;Acc:HGNC:1274] && -	21:16194305-16619585	0.605055	0	7.72116	0.00254003	0.338539	up
ENST00000682594	SNX14-237	ENSG00000135317	SNX14	sorting nexin 14 [Source:HGNC Symbol;Acc:HGNC:14977] && Q9Y5W7.3 RecName: Full=Sorting nexin-14	6:85505520-85593785	0.1843	0	7.71626	0.00524997	0.413574	up
ENST00000533229	CACNA1E-205	ENSG00000198216	CACNA1E	calcium voltage-gated channel subunit alpha1 E [Source:HGNC Symbol;Acc:HGNC:1392] && Q15878.3 RecName: Full=Voltage-dependent R-type calcium channel subunit alpha-1E; AltName: Full=Brain calcium channel II; Short=BII; AltName: Full=Calcium channel, L type, alpha-1 polypeptide, isoform 6; AltName: Full=Voltage-gated calcium channel subunit alpha Cav2.3	1:181483311-181652094	0.30069	0	7.71403	0.006075	0.437654	up
ENST00000492485	TRIOBP-210	ENSG00000100106	TRIOBP	TRIO and F-actin binding protein [Source:HGNC Symbol;Acc:HGNC:17009] && Q9H2D6.3 RecName: Full=TRIO and F-actin-binding protein; AltName: Full=Protein Tara; AltName: Full=Trio-associated repeat on actin	22:37697621-37726570	0.225392	0	7.70155	0.023192	0.689889	up
ENST00000674048	WHRN-208	ENSG00000095397	WHRN	whirlin [Source:HGNC Symbol;Acc:HGNC:16361] && Q9P202.3 RecName: Full=Whirlin; AltName: Full=Autosomal recessive deafness type 31 protein	9:114402081-114426071	0.175692	0	7.69234	0.0234828	0.693017	up
ENST00000664273	THUMPD3-AS1-227	ENSG00000206573	THUMPD3-AS1	THUMPD3 antisense RNA 1 [Source:HGNC Symbol;Acc:HGNC:44478] && -	3:9388955-9397452	0.250237	0	7.69234	0.0234831	0.693017	up
ENST00000670690	NR2F1-AS1-269	ENSG00000237187	NR2F1-AS1	NR2F1 antisense RNA 1 [Source:HGNC Symbol;Acc:HGNC:48622] && -	5:93541882-93570363	0.253475	0	7.69008	0.00614659	0.440391	up
ENST00000672105	ATXN2-236	ENSG00000204842	ATXN2	ataxin 2 [Source:HGNC Symbol;Acc:HGNC:10555] && Q99700.2 RecName: Full=Ataxin-2; AltName: Full=Spinocerebellar ataxia type 2 protein; AltName: Full=Trinucleotide repeat-containing gene 13 protein	12:111512567-111598856	0.197575	0	7.68039	0.0141618	0.577816	up
ENST00000521812	MEG3-218	ENSG00000214548	MEG3	maternally expressed 3 [Source:HGNC Symbol;Acc:HGNC:14575] && -	14:100832064-100836223	0.81244	0	7.67915	0.000948602	0.255923	up
ENST00000444263	LINC00278-202	ENSG00000231535	LINC00278	long intergenic non-protein coding RNA 278 [Source:HGNC Symbol;Acc:HGNC:38712] && Q9NRJ1.1 RecName: Full=Protein MOST-1	Y:3002894-3097821	0.624076	0	7.65643	0.00633385	0.445774	up
ENST00000693483	FTX-276	ENSG00000230590	FTX	FTX transcript, XIST regulator [Source:HGNC Symbol;Acc:HGNC:37190] && -	X:74218610-74292345	0.543617	0	7.64348	0.0248915	0.711988	up
ENST00000680003	NOTCH1-207	ENSG00000148400	NOTCH1	notch receptor 1 [Source:HGNC Symbol;Acc:HGNC:7881] && P46531.4 RecName: Full=Neurogenic locus notch homolog protein 1; Short=Notch 1; Short=hN1; AltName: Full=Translocation-associated notch protein TAN-1; Contains: RecName: Full=Notch 1 extracellular truncation; Short=NEXT; Contains: RecName: Full=Notch 1 intracellular domain; Short=NICD; Flags: Precursor	9:136494444-136502695	1.09542	0.00347033	7.63826	0.0038171	0.37071	up
ENST00000519801	BAALC-AS1-203	ENSG00000247081	BAALC-AS1	BAALC antisense RNA 1 [Source:HGNC Symbol;Acc:HGNC:50461] && -	8:103245778-103285907	0.542818	0	7.63652	0.000763252	0.234527	up
ENST00000693631	FAM98A-217	ENSG00000119812	FAM98A	family with sequence similarity 98 member A [Source:HGNC Symbol;Acc:HGNC:24520] && Q8NCA5.1 RecName: Full=Protein FAM98A	2:33554433-33569430	0.181076	0	7.62775	0.000628801	0.223348	up
ENST00000701177	LINC-PINT-236	ENSG00000231721	LINC-PINT	long intergenic non-protein coding RNA, p53 induced transcript [Source:HGNC Symbol;Acc:HGNC:26885] && -	7:130944160-131107030	0.289969	0	7.6228	0.0251502	0.714994	up
ENST00000538068	PLEKHA5-210	ENSG00000052126	PLEKHA5	pleckstrin homology domain containing A5 [Source:HGNC Symbol;Acc:HGNC:30036] && Q9HAU0.1 RecName: Full=Pleckstrin homology domain-containing family A member 5; Short=PH domain-containing family A member 5; AltName: Full=Phosphoinositol 3-phosphate-binding protein 2; Short=PEPP-2	12:19319646-19343416	0.679079	0	7.60909	0.00581041	0.429229	up
ENST00000434233	LINC00339-204	ENSG00000218510	LINC00339	long intergenic non-protein coding RNA 339 [Source:HGNC Symbol;Acc:HGNC:25011] && Q32PG5.1 RecName: Full=SCAN domain-containing protein 1	1:22025188-22031023	0.581194	0	7.60319	0.0249624	0.711988	up
TCONS_00019128	CDC42SE1-OT1	ENSG00000197622	CDC42SE1	CDC42 small effector 1 [Source:HGNC Symbol;Acc:HGNC:17719] && Q9NRR8.1 RecName: Full=CDC42 small effector protein 1; AltName: Full=CDC42-binding protein SCIP1; AltName: Full=Small effector of CDC42 protein 1 >Q5BIS3.1 RecName: Full=CDC42 small effector protein 1	1:151054237-151059574	0.417437	0	7.60181	0.0254912	0.718662	up
ENST00000455084	TTTY10-201	ENSG00000229236	TTTY10	testis-specific transcript, Y-linked 10 [Source:HGNC Symbol;Acc:HGNC:18491] && Q9BZA0.1 PUTATIVE PSEUDOGENE: RecName: Full=Putative transcript Y 10 protein	Y:20465668-20519228	0.467348	0	7.59829	0.00763074	0.4777	up
ENST00000519739	EBF1-206	ENSG00000164330	EBF1	EBF transcription factor 1 [Source:HGNC Symbol;Acc:HGNC:3126] && Q07802.1 RecName: Full=Transcription factor COE1; Short=O/E-1; Short=OE-1; AltName: Full=Early B-cell factor >Q9UH73.2 RecName: Full=Transcription factor COE1; Short=O/E-1; Short=OE-1; AltName: Full=Early B-cell factor	5:158695920-159096370	4.2136	0.0147317	7.59394	0.000261032	0.158296	up
ENST00000433070	DLEU2-203	ENSG00000231607	DLEU2	deleted in lymphocytic leukemia 2 [Source:HGNC Symbol;Acc:HGNC:13748] && Q7Z5D8.1 RecName: Full=NANOG neighbor homeobox; AltName: Full=Homeobox protein C14	13:50043511-50082053	0.280779	0	7.58898	0.00594077	0.433793	up
ENST00000654569	TTTY10-203	ENSG00000229236	TTTY10	testis-specific transcript, Y-linked 10 [Source:HGNC Symbol;Acc:HGNC:18491] && Q9BZA0.1 PUTATIVE PSEUDOGENE: RecName: Full=Putative transcript Y 10 protein	Y:20466492-20471144	0.953835	0	7.57216	0.00662292	0.454794	up
ENST00000681529	DDX20-219	ENSG00000064703	DDX20	DEAD-box helicase 20 [Source:HGNC Symbol;Acc:HGNC:2743] && Q9UHI6.2 RecName: Full=Probable ATP-dependent RNA helicase DDX20; AltName: Full=Component of gems 3; AltName: Full=DEAD box protein 20; AltName: Full=DEAD box protein DP 103; AltName: Full=Gemin-3	1:111755903-111767224	0.223222	0	7.56668	0.0102632	0.523829	up
ENST00000549097	DGKA-220	ENSG00000065357	DGKA	diacylglycerol kinase alpha [Source:HGNC Symbol;Acc:HGNC:2849] && P23743.3 RecName: Full=Diacylglycerol kinase alpha; Short=DAG kinase alpha; AltName: Full=80 kDa diacylglycerol kinase; AltName: Full=Diglyceride kinase alpha; Short=DGK-alpha	12:55932052-55940111	0.363634	0	7.56593	0.0253077	0.717124	up
ENST00000661892	ENST00000661892	ENSG00000248515	ENSG00000248515	novel transcript && -	4:19455427-19835021	1.81007	0	7.56323	0.0256572	0.72064	up
ENST00000621924	ENST00000621924	ENSG00000275496	ENSG00000275496	novel transcript && -	21:6228966-6267304	3.54221	0.000859	7.56148	0.00144474	0.296115	up
ENST00000653407	SNHG14-227	ENSG00000224078	SNHG14	small nucleolar RNA host gene 14 [Source:HGNC Symbol;Acc:HGNC:37462] && -	15:25065092-25122467	0.061112	0	7.54693	0.0256903	0.720911	up
ENST00000523673	BAALC-AS1-209	ENSG00000247081	BAALC-AS1	BAALC antisense RNA 1 [Source:HGNC Symbol;Acc:HGNC:50461] && -	8:103265246-103285902	0.261621	0	7.52939	0.00348937	0.367104	up
ENST00000647221	SMARCE1-247	ENSG00000073584	SMARCE1	SWI/SNF related, matrix associated, actin dependent regulator of chromatin, subfamily e, member 1 [Source:HGNC Symbol;Acc:HGNC:11109] && Q969G3.2 RecName: Full=SWI/SNF-related matrix-associated actin-dependent regulator of chromatin subfamily E member 1; AltName: Full=BRG1-associated factor 57; Short=BAF57	17:40634164-40647840	0.191125	0	7.52901	0.00633565	0.445774	up
ENST00000679370	TSEN54-212	ENSG00000182173	TSEN54	tRNA splicing endonuclease subunit 54 [Source:HGNC Symbol;Acc:HGNC:27561] && Q7Z6J9.3 RecName: Full=tRNA-splicing endonuclease subunit Sen54; AltName: Full=SEN54 homolog; Short=HsSEN54; AltName: Full=tRNA-intron endonuclease Sen54	17:75515944-75524723	0.130164	0	7.52824	0.00312774	0.357511	up
ENST00000692169	POMGNT1-241	ENSG00000085998	POMGNT1	protein O-linked mannose N-acetylglucosaminyltransferase 1 (beta 1,2-) [Source:HGNC Symbol;Acc:HGNC:19139] && Q8WZA1.2 RecName: Full=Protein O-linked-mannose beta-1,2-N-acetylglucosaminyltransferase 1; Short=POMGnT1; AltName: Full=UDP-GlcNAc:alpha-D-mannoside beta-1,2-N-acetylglucosaminyltransferase I.2; Short=GnT I.2	1:46190199-46198457	0.137542	0	7.48839	0.0268135	0.730433	up
ENST00000660804	COX10-DT-215	ENSG00000236088	COX10-DT	COX10 divergent transcript [Source:HGNC Symbol;Acc:HGNC:38873] && -	17:14028902-14069483	0.217838	0	7.48838	0.0268196	0.730433	up
ENST00000671424	LINC01422-207	ENSG00000223704	LINC01422	long intergenic non-protein coding RNA 1422 [Source:HGNC Symbol;Acc:HGNC:50728] && -	22:26860526-26886182	0.392176	0	7.48709	0.00739557	0.47226	up
ENST00000698478	TTC37-243	ENSG00000198677	TTC37	tetratricopeptide repeat domain 37 [Source:HGNC Symbol;Acc:HGNC:23639] && Q6PGP7.1 RecName: Full=Tetratricopeptide repeat protein 37; Short=TPR repeat protein 37; AltName: Full=SKI3 homolog; Short=Ski3; AltName: Full=Tricho-hepatic-enteric syndrome protein; Short=Thespin	5:95462724-95554998	0.110214	0	7.46951	0.0272068	0.735542	up
ENST00000682215	ABCC8-263	ENSG00000006071	ABCC8	ATP binding cassette subfamily C member 8 [Source:HGNC Symbol;Acc:HGNC:59] && Q09428.6 RecName: Full=ATP-binding cassette sub-family C member 8; AltName: Full=Sulfonylurea receptor 1	11:17392897-17476845	0.0684473	0	7.46907	0.027788	0.74147	up
ENST00000609210	PAX8-AS1-212	ENSG00000189223	PAX8-AS1	PAX8 antisense RNA 1 [Source:HGNC Symbol;Acc:HGNC:49271] && -	2:113255390-113273699	0.310659	0	7.44655	0.00690723	0.46205	up
ENST00000593845	AKAP8L-202	ENSG00000011243	AKAP8L	A-kinase anchoring protein 8 like [Source:HGNC Symbol;Acc:HGNC:29857] && Q9ULX6.3 RecName: Full=A-kinase anchor protein 8-like; Short=AKAP8-like protein; AltName: Full=Helicase A-binding protein 95; Short=HAP95; AltName: Full=Homologous to AKAP95 protein; Short=HA95; AltName: Full=Neighbor of A-kinase-anchoring protein 95; Short=Neighbor of AKAP95	19:15380051-15418988	0.177199	0	7.43808	0.000851842	0.244986	up
ENST00000683774	GRIK2-231	ENSG00000164418	GRIK2	glutamate ionotropic receptor kainate type subunit 2 [Source:HGNC Symbol;Acc:HGNC:4580] && Q13002.1 RecName: Full=Glutamate receptor ionotropic, kainate 2; Short=GluK2; AltName: Full=Excitatory amino acid receptor 4; Short=EAA4; AltName: Full=Glutamate receptor 6; Short=GluR-6; Short=GluR6; Flags: Precursor	6:100962701-101924973	0.22932	0	7.4316	0.00711466	0.466411	up
ENST00000650897	TTTY14-208	ENSG00000176728	TTTY14	testis-specific transcript, Y-linked 14 [Source:HGNC Symbol;Acc:HGNC:18495] && Q96LI6.1 RecName: Full=Heat shock transcription factor, Y-linked; AltName: Full=Heat shock transcription factor 2-like protein; Short=HSF2-like	Y:18802557-19077330	0.0977617	0	7.4226	0.00872964	0.503256	up
ENST00000696735	DICER1-219	ENSG00000100697	DICER1	dicer 1, ribonuclease III [Source:HGNC Symbol;Acc:HGNC:17098] && Q9UPY3.3 RecName: Full=Endoribonuclease Dicer; AltName: Full=Helicase with RNase motif; Short=Helicase MOI	14:95090432-95105403	0.151385	0	7.41098	0.00836233	0.496302	up
ENST00000436612	KRT10-AS1-202	ENSG00000167920	KRT10-AS1	KRT10 antisense RNA 1 [Source:HGNC Symbol;Acc:HGNC:28305] && Q8N816.2 RecName: Full=Transmembrane protein 99; Flags: Precursor	17:40819102-40835092	0.540223	0	7.40644	0.0285211	0.74778	up
ENST00000466430	ENST00000466430	ENSG00000238009	ENSG00000238009	novel transcript && Q6ZU15.2 RecName: Full=Septin-14	1:89295-120932	0.510764	0	7.40644	0.0285228	0.74778	up
ENST00000686147	RIPK2-DT-224	ENSG00000251136	RIPK2-DT	RIPK2 divergent transcript [Source:HGNC Symbol;Acc:HGNC:55545] && O00370.1 RecName: Full=LINE-1 retrotransposable element ORF2 protein; Short=ORF2p; Includes: RecName: Full=Reverse transcriptase; Includes: RecName: Full=Endonuclease	8:89754533-89757383	0.297837	0	7.39781	0.029108	0.754682	up
ENST00000666981	LINC01355-206	ENSG00000261326	LINC01355	long intergenic non-protein coding RNA 1355 [Source:HGNC Symbol;Acc:HGNC:50584] && Q8NEM8.2 RecName: Full=Cytosolic carboxypeptidase 3; AltName: Full=ATP/GTP-binding protein-like 3	1:23281332-23287439	0.444863	0.000217	7.38748	0.000480177	0.19618	up
ENST00000593178	SIGLEC15-204	ENSG00000197046	SIGLEC15	sialic acid binding Ig like lectin 15 [Source:HGNC Symbol;Acc:HGNC:27596] && Q6ZMC9.1 RecName: Full=Sialic acid-binding Ig-like lectin 15; Short=Siglec-15; AltName: Full=CD33 antigen-like 3; Flags: Precursor	18:45838522-45844080	0.218935	0	7.38001	0.00726006	0.469464	up
ENST00000656509	JPX-228	ENSG00000225470	JPX	JPX transcript, XIST activator [Source:HGNC Symbol;Acc:HGNC:37191] && Q9BTE6.2 RecName: Full=Alanyl-tRNA editing protein Aarsd1; AltName: Full=Alanyl-tRNA synthetase domain-containing protein 1	X:73944342-74004674	0.440085	0	7.37538	0.00892738	0.504404	up
ENST00000679381	DDX20-206	ENSG00000064703	DDX20	DEAD-box helicase 20 [Source:HGNC Symbol;Acc:HGNC:2743] && Q9UHI6.2 RecName: Full=Probable ATP-dependent RNA helicase DDX20; AltName: Full=Component of gems 3; AltName: Full=DEAD box protein 20; AltName: Full=DEAD box protein DP 103; AltName: Full=Gemin-3	1:111755903-111767224	0.199608	0	7.37323	0.0119878	0.545771	up
ENST00000366822	LINC01558-201	ENSG00000146521	LINC01558	long intergenic non-protein coding RNA 1558 [Source:HGNC Symbol;Acc:HGNC:21235] && Q9Y6Z2.1 RecName: Full=Uncharacterized protein encoded by LINC01558; AltName: Full=Protein HGC6.2	6:167786199-167796872	0.226194	0	7.35573	0.00143167	0.294937	up
ENST00000653725	FAM66D-205	ENSG00000255052	FAM66D	family with sequence similarity 66 member D [Source:HGNC Symbol;Acc:HGNC:24159] && -	8:12115776-12172014	0.168284	0	7.34837	0.0296584	0.761878	up
ENST00000409940	MYO3B-204	ENSG00000071909	MYO3B	myosin IIIB [Source:HGNC Symbol;Acc:HGNC:15576] && Q8WXR4.4 RecName: Full=Myosin-IIIb	2:170178145-170519978	0.108134	0	7.34177	0.0302324	0.766055	up
ENST00000438154	LINC01429-201	ENSG00000227964	LINC01429	long intergenic non-protein coding RNA 1429 [Source:HGNC Symbol;Acc:HGNC:50741] && Q6NY19.1 RecName: Full=KN motif and ankyrin repeat domain-containing protein 3; AltName: Full=Ankyrin repeat domain-containing protein 47	20:51831797-51862912	0.2816	0	7.33395	0.01069	0.528828	up
ENST00000507855	CCDC30-211	ENSG00000186409	CCDC30	coiled-coil domain containing 30 [Source:HGNC Symbol;Acc:HGNC:26103] && Q5VVM6.1 RecName: Full=Coiled-coil domain-containing protein 30; AltName: Full=Prefoldin subunit 6-like protein	1:42489929-42654186	0.229679	0	7.33382	0.00765687	0.47812	up
ENST00000665236	ENST00000665236	ENSG00000230303	ENSG00000230303	novel transcript && Q8N7M2.4 RecName: Full=Zinc finger protein 283; AltName: Full=Zinc finger protein HZF19	9:85790220-85805087	0.340224	0	7.33325	0.00212137	0.326566	up
ENST00000564824	ZNF598-205	ENSG00000167962	ZNF598	zinc finger protein 598, E3 ubiquitin ligase [Source:HGNC Symbol;Acc:HGNC:28079] && Q86UK7.1 RecName: Full=Zinc finger protein 598	16:1999500-2009764	0.22605	0	7.32637	0.00783747	0.483322	up
ENST00000600318	ZSCAN18-211	ENSG00000121413	ZSCAN18	zinc finger and SCAN domain containing 18 [Source:HGNC Symbol;Acc:HGNC:21037] && Q8TBC5.2 RecName: Full=Zinc finger and SCAN domain-containing protein 18; AltName: Full=Zinc finger protein 447	19:58087637-58098210	0.293625	0	7.32592	0.00798399	0.487819	up
ENST00000671487	NPRL2-220	ENSG00000114388	NPRL2	NPR2 like, GATOR1 complex subunit [Source:HGNC Symbol;Acc:HGNC:24969] && Q8WTW4.2 RecName: Full=Nitrogen permease regulator 2-like protein; Short=NPR2-like protein; AltName: Full=Gene 21 protein; Short=G21 protein; AltName: Full=Tumor suppressor candidate 4	3:50347516-50350786	0.191959	0	7.32287	0.0308497	0.770049	up
ENST00000656953	LINC01278-212	ENSG00000235437	LINC01278	long intergenic non-protein coding RNA 1278 [Source:HGNC Symbol;Acc:HGNC:28090] && O00370.1 RecName: Full=LINE-1 retrotransposable element ORF2 protein; Short=ORF2p; Includes: RecName: Full=Reverse transcriptase; Includes: RecName: Full=Endonuclease	X:63397488-63560916	0.132403	0	7.32287	0.0308481	0.770049	up
ENST00000651837	TTTY10-202	ENSG00000229236	TTTY10	testis-specific transcript, Y-linked 10 [Source:HGNC Symbol;Acc:HGNC:18491] && Q9BZA0.1 PUTATIVE PSEUDOGENE: RecName: Full=Putative transcript Y 10 protein	Y:20466175-20575491	0.291157	0	7.32226	0.00781684	0.482984	up
ENST00000451826	LINC00571-202	ENSG00000223685	LINC00571	long intergenic non-protein coding RNA 571 [Source:HGNC Symbol;Acc:HGNC:43721] && -	13:38053769-38350259	0.452499	0	7.32061	0.00875655	0.503256	up
ENST00000657546	MAGI2-AS3-231	ENSG00000234456	MAGI2-AS3	MAGI2 antisense RNA 3 [Source:HGNC Symbol;Acc:HGNC:40862] && Q86UL8.3 RecName: Full=Membrane-associated guanylate kinase, WW and PDZ domain-containing protein 2; AltName: Full=Atrophin-1-interacting protein 1; Short=AIP-1; AltName: Full=Atrophin-1-interacting protein A; AltName: Full=Membrane-associated guanylate kinase inverted 2; Short=MAGI-2	7:79453615-79463906	0.0934567	0	7.31955	0.0308118	0.769991	up
ENST00000510690	COL4A5-209	ENSG00000188153	COL4A5	collagen type IV alpha 5 chain [Source:HGNC Symbol;Acc:HGNC:2207] && P29400.2 RecName: Full=Collagen alpha-5(IV) chain; Flags: Precursor	X:108674452-108696389	0.409422	0	7.31068	0.0119769	0.545713	up
ENST00000663492	LINC00662-248	ENSG00000261824	LINC00662	long intergenic non-protein coding RNA 662 [Source:HGNC Symbol;Acc:HGNC:27122] && -	19:27776326-27794003	0.290173	0	7.30562	0.0308124	0.769991	up
ENST00000669769	RALY-AS1-208	ENSG00000285230	RALY-AS1	RALY antisense RNA 1 [Source:HGNC Symbol;Acc:HGNC:50743] && Q96MD7.1 RecName: Full=Uncharacterized protein C9orf85	20:33989280-33992873	0.322479	0	7.30347	0.00821809	0.492883	up
ENST00000531494	TMEM25-222	ENSG00000149582	TMEM25	transmembrane protein 25 [Source:HGNC Symbol;Acc:HGNC:25890] && Q86YD3.1 RecName: Full=Transmembrane protein 25; Flags: Precursor	11:118531573-118533519	0.39212	0	7.29812	0.00107476	0.271944	up
ENST00000643523	MICAL2-231	ENSG00000133816	MICAL2	microtubule associated monooxygenase, calponin and LIM domain containing 2 [Source:HGNC Symbol;Acc:HGNC:24693] && O94851.1 RecName: Full=Protein-methionine sulfoxide oxidase MICAL2; AltName: Full=Molecule interacting with CasL protein 2; Short=MICAL-2	11:12286900-12359144	0.218006	0	7.28376	0.0313074	0.774176	up
ENST00000668929	ENST00000668929	ENSG00000248540	ENSG00000248540	novel transcript && Q99959.2 RecName: Full=Plakophilin-2	15:74126386-74129146	0.389002	0	7.27064	0.032477	0.782537	up
ENST00000660235	LINC01031-203	ENSG00000232077	LINC01031	long intergenic non-protein coding RNA 1031 [Source:HGNC Symbol;Acc:HGNC:49017] && -	1:193348579-193356641	0.326667	0	7.26384	0.00887267	0.503948	up
ENST00000695816	ACP5-221	ENSG00000102575	ACP5	acid phosphatase 5, tartrate resistant [Source:HGNC Symbol;Acc:HGNC:124] && P13686.3 RecName: Full=Tartrate-resistant acid phosphatase type 5; Short=TR-AP; AltName: Full=Tartrate-resistant acid ATPase; Short=TrATPase; AltName: Full=Type 5 acid phosphatase; Flags: Precursor	19:11574672-11578971	0.294577	0	7.26302	0.00834469	0.495815	up
ENST00000696731	HTRA2-217	ENSG00000115317	HTRA2	HtrA serine peptidase 2 [Source:HGNC Symbol;Acc:HGNC:14348] && O43464.2 RecName: Full=Serine protease HTRA2, mitochondrial; AltName: Full=High temperature requirement protein A2; Short=HtrA2; AltName: Full=Omi stress-regulated endoprotease; AltName: Full=Serine protease 25; AltName: Full=Serine proteinase OMI; Flags: Precursor	2:74530650-74532997	0.366089	0	7.24544	0.00903348	0.50553	up
ENST00000649793	LINC00511-274	ENSG00000227036	LINC00511	long intergenic non-protein coding RNA 511 [Source:HGNC Symbol;Acc:HGNC:43564] && Q7Z5D8.1 RecName: Full=NANOG neighbor homeobox; AltName: Full=Homeobox protein C14	17:72403322-72592852	0.291436	0	7.23902	0.0323383	0.782435	up
ENST00000675387	KIF2A-217	ENSG00000068796	KIF2A	kinesin family member 2A [Source:HGNC Symbol;Acc:HGNC:6318] && Q5R9Y9.1 RecName: Full=Kinesin-like protein KIF2A	5:62372103-62391025	0.065202	0	7.22709	0.0323899	0.782489	up
ENST00000462252	SCART1-201	ENSG00000214279	SCART1	scavenger receptor family member expressed on T cells 1 [Source:HGNC Symbol;Acc:HGNC:32411] && Q4G0T1.2 RecName: Full=Scavenger receptor cysteine-rich domain-containing protein SCART1; Flags: Precursor	10:133464232-133468991	0.173101	0	7.22346	0.0115181	0.542685	up
ENST00000658798	FAM111A-DT-205	ENSG00000245571	FAM111A-DT	FAM111A divergent transcript [Source:HGNC Symbol;Acc:HGNC:53752] && -	11:59134106-59142758	0.303022	0	7.21612	0.0330068	0.788061	up
ENST00000607519	GMDS-DT-216	ENSG00000250903	GMDS-DT	GMDS divergent transcript [Source:HGNC Symbol;Acc:HGNC:48993] && Q96CB5.2 RecName: Full=Putative uncharacterized protein C8orf44	6:2245777-2484007	0.167039	0	7.21612	0.0330078	0.788061	up
ENST00000664477	ENST00000664477	ENSG00000286285	ENSG00000286285	novel transcript && Q9P1C3.1 RecName: Full=Putative uncharacterized protein PRO2829; Flags: Precursor	1:193457492-193464916	0.302266	0	7.21391	0.0093783	0.512186	up
ENST00000680240	COLQ-210	ENSG00000206561	COLQ	collagen like tail subunit of asymmetric acetylcholinesterase [Source:HGNC Symbol;Acc:HGNC:2226] && Q9Y215.2 RecName: Full=Acetylcholinesterase collagenic tail peptide; AltName: Full=AChE Q subunit; AltName: Full=Acetylcholinesterase-associated collagen; Flags: Precursor	3:15451242-15458868	0.234469	0	7.20493	0.00136808	0.290162	up
ENST00000420759	ENST00000420759	ENSG00000225096	ENSG00000225096	novel transcript && -	6:57961530-57973597	1.03998	0	7.19284	0.0337168	0.793522	up
ENST00000494145	RASSF1-209	ENSG00000068028	RASSF1	Ras association domain family member 1 [Source:HGNC Symbol;Acc:HGNC:9882] && Q9NS23.1 RecName: Full=Ras association domain-containing protein 1	3:50336800-50338288	0.228438	0	7.1908	0.0123067	0.552454	up
ENST00000560998	RABGGTA-220	ENSG00000100949	RABGGTA	Rab geranylgeranyltransferase subunit alpha [Source:HGNC Symbol;Acc:HGNC:9795] && Q92696.2 RecName: Full=Geranylgeranyl transferase type-2 subunit alpha; AltName: Full=Geranylgeranyl transferase type II subunit alpha; AltName: Full=Rab geranyl-geranyltransferase subunit alpha; Short=Rab GG transferase alpha; Short=Rab GGTase alpha; AltName: Full=Rab geranylgeranyltransferase subunit alpha	14:24265570-24271510	0.198183	0	7.18947	0.0148619	0.586594	up
ENST00000653988	FAM27C-213	ENSG00000231527	FAM27C	family with sequence similarity 27 member C [Source:HGNC Symbol;Acc:HGNC:23668] && Q5T7N8.2 RecName: Full=Protein FAM27D1	9:61856507-61925087	0.170283	0	7.18401	0.00152983	0.299628	up
ENST00000670780	LINC01128-226	ENSG00000228794	LINC01128	long intergenic non-protein coding RNA 1128 [Source:HGNC Symbol;Acc:HGNC:49377] && -	1:827604-859085	0.047692	0	7.17854	0.0337477	0.793522	up
ENST00000662689	LINC01278-220	ENSG00000235437	LINC01278	long intergenic non-protein coding RNA 1278 [Source:HGNC Symbol;Acc:HGNC:28090] && O00370.1 RecName: Full=LINE-1 retrotransposable element ORF2 protein; Short=ORF2p; Includes: RecName: Full=Reverse transcriptase; Includes: RecName: Full=Endonuclease	X:63397670-63560915	0.160618	0	7.17854	0.0337504	0.793522	up
ENST00000659179	LINC02516-204	ENSG00000261083	LINC02516	long intergenic non-protein coding RNA 2516 [Source:HGNC Symbol;Acc:HGNC:53505] && -	4:124519820-124558445	0.437264	0	7.17796	0.0117807	0.544619	up
ENST00000696970	JAK3-211	ENSG00000105639	JAK3	Janus kinase 3 [Source:HGNC Symbol;Acc:HGNC:6193] && P52333.2 RecName: Full=Tyrosine-protein kinase JAK3; AltName: Full=Janus kinase 3; Short=JAK-3; AltName: Full=Leukocyte janus kinase; Short=L-JAK	19:17832374-17839275	0.305032	0	7.16045	0.00970582	0.516724	up
ENST00000659995	LINC00662-242	ENSG00000261824	LINC00662	long intergenic non-protein coding RNA 662 [Source:HGNC Symbol;Acc:HGNC:27122] && -	19:27721745-27793406	0.0478587	0	7.15498	0.0209762	0.665087	up
ENST00000665153	LINC02542-206	ENSG00000226453	LINC02542	long intergenic non-protein coding RNA 2542 [Source:HGNC Symbol;Acc:HGNC:53576] && -	6:81844604-81895717	0.335871	0	7.13365	0.0109598	0.533114	up
ENST00000629218	TEX41-282	ENSG00000226674	TEX41	testis expressed 41 [Source:HGNC Symbol;Acc:HGNC:48667] && -	2:145171998-145262875	0.492061	0	7.13059	0.0118204	0.544619	up
ENST00000669162	ZNF667-AS1-216	ENSG00000166770	ZNF667-AS1	ZNF667 antisense RNA 1 (head to head) [Source:HGNC Symbol;Acc:HGNC:44321] && Q96MD7.1 RecName: Full=Uncharacterized protein C9orf85	19:56478157-56495440	0.322829	0	7.12526	0.00948444	0.514658	up
ENST00000675704	SNHG28-219	ENSG00000188004	SNHG28	small nucleolar RNA host gene 28 [Source:HGNC Symbol;Acc:HGNC:27647] && Q5VU13.1 RecName: Full=V-set and immunoglobulin domain-containing protein 8; Flags: Precursor	1:159834502-159854904	0.129489	0	7.12069	0.0352142	0.805483	up
ENST00000663061	TTTY14-223	ENSG00000176728	TTTY14	testis-specific transcript, Y-linked 14 [Source:HGNC Symbol;Acc:HGNC:18495] && Q96LI6.1 RecName: Full=Heat shock transcription factor, Y-linked; AltName: Full=Heat shock transcription factor 2-like protein; Short=HSF2-like	Y:18872501-19056219	0.454621	0	7.10853	0.0106709	0.52869	up
ENST00000654878	PCBP1-AS1-380	ENSG00000179818	PCBP1-AS1	PCBP1 antisense RNA 1 [Source:HGNC Symbol;Acc:HGNC:42948] && Q9P0J6.1 RecName: Full=39S ribosomal protein L36, mitochondrial; Short=L36mt; Short=MRP-L36; AltName: Full=BRCA1-interacting protein 1; Flags: Precursor	2:70013249-70087005	0.108661	0	7.10158	0.0367253	0.820295	up
ENST00000676495	NONO-216	ENSG00000147140	NONO	non-POU domain containing octamer binding [Source:HGNC Symbol;Acc:HGNC:7871] && Q5RFL9.3 RecName: Full=Non-POU domain-containing octamer-binding protein; Short=NonO protein >Q15233.4 RecName: Full=Non-POU domain-containing octamer-binding protein; Short=NonO protein; AltName: Full=54 kDa nuclear RNA- and DNA-binding protein; AltName: Full=55 kDa nuclear protein; AltName: Full=DNA-binding p52/p100…	X:71283610-71301158	2.1391	0.00749467	7.09883	0.000868065	0.247297	up
ENST00000547697	SLC4A8-210	ENSG00000050438	SLC4A8	solute carrier family 4 member 8 [Source:HGNC Symbol;Acc:HGNC:11034] && Q2Y0W8.1 RecName: Full=Electroneutral sodium bicarbonate exchanger 1; AltName: Full=Electroneutral Na(+)-driven Cl-HCO3 exchanger; AltName: Full=Solute carrier family 4 member 8; AltName: Full=k-NBC3	12:51391736-51462892	0.153671	0	7.05731	0.0121287	0.547786	up
ENST00000665076	FIRRE-216	ENSG00000213468	FIRRE	firre intergenic repeating RNA element [Source:HGNC Symbol;Acc:HGNC:49627] && Q96CB5.2 RecName: Full=Putative uncharacterized protein C8orf44	X:131691523-131830620	0.128564	0	7.0495	0.0376762	0.829654	up
ENST00000620503	ENST00000620503	ENSG00000273906	ENSG00000273906	novel transcript, sense intronic to TBL1Y && Q8N976.1 RecName: Full=Putative uncharacterized protein FLJ38264	Y:6918682-6920791	0.379469	0	7.04561	0.0154295	0.595225	up
ENST00000658794	LINC00662-236	ENSG00000261824	LINC00662	long intergenic non-protein coding RNA 662 [Source:HGNC Symbol;Acc:HGNC:27122] && -	19:27775422-27793977	0.481819	0	7.04473	0.0376473	0.829654	up
ENST00000688032	POMGNT1-229	ENSG00000085998	POMGNT1	protein O-linked mannose N-acetylglucosaminyltransferase 1 (beta 1,2-) [Source:HGNC Symbol;Acc:HGNC:19139] && Q8WZA1.2 RecName: Full=Protein O-linked-mannose beta-1,2-N-acetylglucosaminyltransferase 1; Short=POMGnT1; AltName: Full=UDP-GlcNAc:alpha-D-mannoside beta-1,2-N-acetylglucosaminyltransferase I.2; Short=GnT I.2	1:46188699-46198457	0.0884087	0	7.04052	0.0385347	0.841486	up
ENST00000487066	SNHG29-214	ENSG00000175061	SNHG29	small nucleolar RNA host gene 29 [Source:HGNC Symbol;Acc:HGNC:28619] && Q8N1F1.1 RecName: Full=Putative uncharacterized protein LRRC75A-AS1, mitochondrial; AltName: Full=FAM211A antisense RNA 1; AltName: Full=LRRC75A antisense RNA 1; AltName: Full=Putative uncharacterized protein FAM211A-AS1, mitochondrial; Flags: Precursor	17:16438975-16442018	0.26268	0	7.04052	0.0385335	0.841486	up
ENST00000532811	ZNF16-208	ENSG00000170631	ZNF16	zinc finger protein 16 [Source:HGNC Symbol;Acc:HGNC:12947] && P17020.3 RecName: Full=Zinc finger protein 16; AltName: Full=Zinc finger protein KOX9	8:144932144-144948035	0.389219	0	7.03116	0.0126877	0.556168	up
ENST00000689771	AP2A2-232	ENSG00000183020	AP2A2	adaptor related protein complex 2 subunit alpha 2 [Source:HGNC Symbol;Acc:HGNC:562] && O94973.2 RecName: Full=AP-2 complex subunit alpha-2; AltName: Full=100 kDa coated vesicle protein C; AltName: Full=Adaptor protein complex AP-2 subunit alpha-2; AltName: Full=Adaptor-related protein complex 2 subunit alpha-2; AltName: Full=Alpha-adaptin C; AltName: Full=Alpha2-adaptin; AltName: Full=Clathrin as…	11:1005288-1012204	0.158945	0	7.01849	0.0387047	0.841486	up
ENST00000536683	LNCRNA-IUR-204	ENSG00000245552	LNCRNA-IUR	lncRNA imatinib upregulated [Source:HGNC Symbol;Acc:HGNC:55755] && -	11:95230186-95234391	0.252191	0	7.00157	0.0137641	0.571585	up
ENST00000468859	LINC02614-201	ENSG00000241288	LINC02614	long intergenic non-protein coding RNA 2614 [Source:HGNC Symbol;Acc:HGNC:54072] && O00370.1 RecName: Full=LINE-1 retrotransposable element ORF2 protein; Short=ORF2p; Includes: RecName: Full=Reverse transcriptase; Includes: RecName: Full=Endonuclease	3:125862574-125887335	0.218448	0	6.99559	0.0111935	0.536688	up
TCONS_00255338	LINC80	XLOC_058038	XLOC_058038	-	CHR_HSCHR6_MHC_DBB_CTG1:31997256-31997832	0.9658	0	6.99447	0.0396082	0.851487	up
ENST00000659605	LINC00882-229	ENSG00000242759	LINC00882	long intergenic non-protein coding RNA 882 [Source:HGNC Symbol;Acc:HGNC:48568] && Q1W209.2 RecName: Full=Embryonic stem cell-related gene protein; Short=hES cell-related gene protein	3:106877858-107209499	0.514118	0	6.99177	0.0395766	0.851487	up
ENST00000588158	ZNF667-AS1-204	ENSG00000166770	ZNF667-AS1	ZNF667 antisense RNA 1 (head to head) [Source:HGNC Symbol;Acc:HGNC:44321] && Q96MD7.1 RecName: Full=Uncharacterized protein C9orf85	19:56478157-56502741	0.154833	0	6.98455	0.0116452	0.544062	up
ENST00000492806	CCDC13-207	ENSG00000244607	CCDC13	coiled-coil domain containing 13 [Source:HGNC Symbol;Acc:HGNC:26358] && Q8IYE1.2 RecName: Full=Coiled-coil domain-containing protein 13	3:42746794-42773253	0.310518	0	6.9806	0.012436	0.553835	up
ENST00000659173	ALOX12-AS1-212	ENSG00000215067	ALOX12-AS1	ALOX12 antisense RNA 1 [Source:HGNC Symbol;Acc:HGNC:51342] && P61570.1 RecName: Full=Endogenous retrovirus group K member 25 Env polyprotein; AltName: Full=Envelope polyprotein; AltName: Full=HERV-K_11q22.1 provirus ancestral Env polyprotein; Contains: RecName: Full=Surface protein; Short=SU; Contains: RecName: Full=Transmembrane protein; Short=TM; Flags: Precursor	17:6875234-6881845	0.20546	0	6.96613	0.0241512	0.702394	up
ENST00000470363	HLA-C-206	ENSG00000204525	HLA-C	major histocompatibility complex, class I, C [Source:HGNC Symbol;Acc:HGNC:4933] && P10321.3 RecName: Full=HLA class I histocompatibility antigen, Cw-7 alpha chain; AltName: Full=MHC class I antigen Cw*7; Flags: Precursor	6:31268749-31270422	0.41108	0	6.96455	0.0404256	0.8593	up
ENST00000487811	STAMBP-210	ENSG00000124356	STAMBP	STAM binding protein [Source:HGNC Symbol;Acc:HGNC:16950] && O95630.1 RecName: Full=STAM-binding protein; AltName: Full=Associated molecule with the SH3 domain of STAM; AltName: Full=Endosome-associated ubiquitin isopeptidase	2:73869789-73873588	0.456394	0	6.93853	0.00261728	0.340923	up
ENST00000556700	ENST00000556700	ENSG00000285006	ENSG00000285006	novel transcript && -	14:73366897-73463625	2.93643	0	6.9368	0.0414716	0.866178	up
ENST00000696998	FAS-252	ENSG00000026103	FAS	Fas cell surface death receptor [Source:HGNC Symbol;Acc:HGNC:11920] && P25445.1 RecName: Full=Tumor necrosis factor receptor superfamily member 6; AltName: Full=Apo-1 antigen; AltName: Full=Apoptosis-mediating surface antigen FAS; AltName: Full=FASLG receptor; AltName: CD_antigen=CD95; Flags: Precursor	10:88991431-89015540	0.1266	0	6.93617	0.0119603	0.545624	up
ENST00000684242	GMPPA-241	ENSG00000144591	GMPPA	GDP-mannose pyrophosphorylase A [Source:HGNC Symbol;Acc:HGNC:22923] && Q96IJ6.1 RecName: Full=Mannose-1-phosphate guanyltransferase alpha; AltName: Full=GDP-mannose pyrophosphorylase A; Short=GMPP-alpha; AltName: Full=GTP-mannose-1-phosphate guanylyltransferase alpha	2:219498874-219506973	0.156287	0	6.91596	0.0121481	0.548356	up
ENST00000515605	TNIP3-207	ENSG00000050730	TNIP3	TNFAIP3 interacting protein 3 [Source:HGNC Symbol;Acc:HGNC:19315] && Q96KP6.2 RecName: Full=TNFAIP3-interacting protein 3; AltName: Full=A20-binding inhibitor of NF-kappa-B activation 3; Short=ABIN-3; AltName: Full=Listeria-induced gene protein	4:121132537-121157283	0.533196	0	6.89729	0.0131902	0.562103	up
ENST00000556736	MEG3-227	ENSG00000214548	MEG3	maternally expressed 3 [Source:HGNC Symbol;Acc:HGNC:14575] && -	14:100826126-100861008	0.229295	0	6.89619	0.00372118	0.368733	up
ENST00000507616	EME1-203	ENSG00000154920	EME1	essential meiotic structure-specific endonuclease 1 [Source:HGNC Symbol;Acc:HGNC:24965] && Q96AY2.2 RecName: Full=Crossover junction endonuclease EME1; AltName: Full=MMS4 homolog; Short=hMMS4	17:50379759-50381457	0.246563	0	6.86386	0.0143	0.580126	up
ENST00000664819	MEG8-237	ENSG00000225746	MEG8	maternally expressed 8, small nucleolar RNA host gene [Source:HGNC Symbol;Acc:HGNC:14574] && -	14:100972104-100987033	0.250913	0	6.86177	0.0131872	0.562103	up
ENST00000651729	ENST00000651729	ENSG00000286161	ENSG00000286161	novel transcript && P0C864.1 RecName: Full=Putative uncharacterized protein DANCR; AltName: Full=Anti-differentiation ncRNA protein; AltName: Full=Differentiation antagonizing non-protein coding RNA; AltName: Full=Small nucleolar RNA host gene protein 13	4:52712713-52722377	1.76105	0	6.86091	0.00226197	0.329103	up
ENST00000635107	ENST00000635107	ENSG00000282907	ENSG00000282907	novel transcript && Q9BRB3.3 RecName: Full=Phosphatidylinositol N-acetylglucosaminyltransferase subunit Q; AltName: Full=N-acetylglucosamyl transferase component GPI1; AltName: Full=Phosphatidylinositol-glycan biosynthesis class Q protein; Short=PIG-Q	16:569461-576257	0.551038	0	6.85182	0.0141452	0.577816	up
ENST00000659346	ENST00000659346	ENSG00000255910	ENSG00000255910	novel transcript && -	12:19941246-20012241	1.04491	0	6.8502	0.0437887	0.885377	up
ENST00000682813	POMT1-264	ENSG00000130714	POMT1	protein O-mannosyltransferase 1 [Source:HGNC Symbol;Acc:HGNC:9202] && Q9Y6A1.3 RecName: Full=Protein O-mannosyl-transferase 1; AltName: Full=Dolichyl-phosphate-mannose--protein mannosyltransferase 1	9:131504217-131523766	0.0738927	0	6.84012	0.0446266	0.892913	up
ENST00000686191	SBF1-220	ENSG00000100241	SBF1	SET binding factor 1 [Source:HGNC Symbol;Acc:HGNC:10542] && O95248.3 RecName: Full=Myotubularin-related protein 5; AltName: Full=SET-binding factor 1; Short=Sbf1	22:50447001-50460139	0.047705	0	6.84012	0.0446262	0.892913	up
ENST00000687536	ERLEC1-210	ENSG00000068912	ERLEC1	endoplasmic reticulum lectin 1 [Source:HGNC Symbol;Acc:HGNC:25222] && Q96DZ1.1 RecName: Full=Endoplasmic reticulum lectin 1; AltName: Full=ER lectin; Short=Erlectin; AltName: Full=XTP3-transactivated gene B protein; Flags: Precursor	2:53787009-53818795	0.76862	0.00194933	6.83775	0.000228605	0.1533	up
ENST00000529612	CTSH-209	ENSG00000103811	CTSH	cathepsin H [Source:HGNC Symbol;Acc:HGNC:2535] && P09668.4 RecName: Full=Pro-cathepsin H; Contains: RecName: Full=Cathepsin H mini chain; Contains: RecName: Full=Cathepsin H; Contains: RecName: Full=Cathepsin H heavy chain; Contains: RecName: Full=Cathepsin H light chain; Flags: Precursor	15:78923927-78945022	0.066435	0	6.82014	0.0448431	0.895542	up
ENST00000652348	TTTY14-217	ENSG00000176728	TTTY14	testis-specific transcript, Y-linked 14 [Source:HGNC Symbol;Acc:HGNC:18495] && Q96LI6.1 RecName: Full=Heat shock transcription factor, Y-linked; AltName: Full=Heat shock transcription factor 2-like protein; Short=HSF2-like	Y:18806035-19077222	0.0539233	0	6.81797	0.0149629	0.588558	up
ENST00000651773	WDFY3-AS2-210	ENSG00000180769	WDFY3-AS2	WDFY3 antisense RNA 2 [Source:HGNC Symbol;Acc:HGNC:21603] && -	4:84965630-85008707	0.0711763	0	6.80384	0.0471897	0.920262	up
ENST00000434333	HLA-B-250	ENSG00000234745	HLA-B	major histocompatibility complex, class I, B [Source:HGNC Symbol;Acc:HGNC:4932] && P01889.3 RecName: Full=HLA class I histocompatibility antigen, B-7 alpha chain; AltName: Full=MHC class I antigen B*7; Flags: Precursor	6:31355507-31357188	0.268919	0	6.80384	0.0471861	0.920262	up
ENST00000612371	LINC01719-205	ENSG00000233396	LINC01719	long intergenic non-protein coding RNA 1719 [Source:HGNC Symbol;Acc:HGNC:52506] && -	1:146052626-146061930	0.100162	0	6.80384	0.0471827	0.920262	up
ENST00000669595	LINC02693-227	ENSG00000212719	LINC02693	long intergenic non-protein coding RNA 2693 [Source:HGNC Symbol;Acc:HGNC:27904] && -	17:21529286-21551680	0.292897	0.00139933	6.8037	0.00756311	0.475475	up
ENST00000681730	ACADM-256	ENSG00000117054	ACADM	acyl-CoA dehydrogenase medium chain [Source:HGNC Symbol;Acc:HGNC:89] && P11310.1 RecName: Full=Medium-chain specific acyl-CoA dehydrogenase, mitochondrial; Short=MCAD; Flags: Precursor	1:75731503-75763720	0.105382	0	6.79295	0.0143748	0.580861	up
ENST00000659364	LINC00662-237	ENSG00000261824	LINC00662	long intergenic non-protein coding RNA 662 [Source:HGNC Symbol;Acc:HGNC:27122] && -	19:27778469-27793938	0.308134	0	6.78943	0.0462579	0.911113	up
ENST00000484698	LINC00882-204	ENSG00000242759	LINC00882	long intergenic non-protein coding RNA 882 [Source:HGNC Symbol;Acc:HGNC:48568] && Q1W209.2 RecName: Full=Embryonic stem cell-related gene protein; Short=hES cell-related gene protein	3:106836811-107240632	0.172324	0	6.78943	0.04626	0.911113	up
ENST00000448190	SNHG4-201	ENSG00000281398	SNHG4	small nucleolar RNA host gene 4 [Source:HGNC Symbol;Acc:HGNC:32964] && Q8N9N2.1 RecName: Full=Activating signal cointegrator 1 complex subunit 1; AltName: Full=ASC-1 complex subunit p50; AltName: Full=Trip4 complex subunit p50	5:139274102-139279839	0.4981	0	6.78843	0.0144533	0.581311	up
ENST00000654949	ERVK13-1-211	ENSG00000260565	ERVK13-1	endogenous retrovirus group K13 member 1 [Source:HGNC Symbol;Acc:HGNC:27548] && Q6H3X3.1 RecName: Full=Retinoic acid early transcript 1G protein; AltName: Full=UL-16 binding protein 5; Short=ULBP5; Flags: Precursor	16:2660363-2673380	0.108562	0	6.78341	0.0464099	0.912124	up
ENST00000542907	CWC15-204	ENSG00000150316	CWC15	CWC15 spliceosome associated protein homolog [Source:HGNC Symbol;Acc:HGNC:26939] && Q5RE65.1 RecName: Full=Spliceosome-associated protein CWC15 homolog >Q9P013.2 RecName: Full=Spliceosome-associated protein CWC15 homolog	11:94970789-94973533	0.524788	0	6.77463	0.0150895	0.589841	up
ENST00000656061	ENST00000656061	ENSG00000230615	ENSG00000230615	novel transcript && P05787.7 RecName: Full=Keratin, type II cytoskeletal 8; AltName: Full=Cytokeratin-8; Short=CK-8; AltName: Full=Keratin-8; Short=K8; AltName: Full=Type-II keratin Kb8	1:44047947-44052832	0.476547	0	6.76736	0.00536867	0.418184	up
ENST00000666396	UBA6-DT-216	ENSG00000248049	UBA6-DT	UBA6 divergent transcript [Source:HGNC Symbol;Acc:HGNC:49083] && Q58G82.2 PUTATIVE PSEUDOGENE: RecName: Full=Putative synaptotagmin-14-like protein; AltName: Full=Synaptotagmin XIV protein pseudogene 1; AltName: Full=Synaptotagmin XIV-derived protein; AltName: Full=Synaptotagmin XIV-like protein	4:67701303-67732636	0.103944	0	6.76662	0.0484022	0.931236	up
ENST00000569465	ERVK13-1-207	ENSG00000260565	ERVK13-1	endogenous retrovirus group K13 member 1 [Source:HGNC Symbol;Acc:HGNC:27548] && Q6H3X3.1 RecName: Full=Retinoic acid early transcript 1G protein; AltName: Full=UL-16 binding protein 5; Short=ULBP5; Flags: Precursor	16:2661196-2673415	0.0676237	0	6.76662	0.0484021	0.931236	up
ENST00000657215	ENST00000657215	ENSG00000268555	ENSG00000268555	novel transcript && -	19:21569904-21587300	0.279239	0	6.76662	0.0483999	0.931236	up
ENST00000654340	MEG8-226	ENSG00000225746	MEG8	maternally expressed 8, small nucleolar RNA host gene [Source:HGNC Symbol;Acc:HGNC:14574] && -	14:100969542-100987033	0.260601	0	6.75912	0.00270771	0.341817	up
ENST00000682433	BRIP1-210	ENSG00000136492	BRIP1	BRCA1 interacting helicase 1 [Source:HGNC Symbol;Acc:HGNC:20473] && Q9BX63.1 RecName: Full=Fanconi anemia group J protein; Short=Protein FACJ; AltName: Full=ATP-dependent RNA helicase BRIP1; AltName: Full=BRCA1-associated C-terminal helicase 1; AltName: Full=BRCA1-interacting protein C-terminal helicase 1; Short=BRCA1-interacting protein 1	17:61685219-61777576	0.102672	0	6.75564	0.0148665	0.586594	up
ENST00000618041	DDX11-AS1-203	ENSG00000245614	DDX11-AS1	DDX11 antisense RNA 1 [Source:HGNC Symbol;Acc:HGNC:44176] && -	12:31060579-31073812	0.443166	0	6.75062	0.00331623	0.362306	up
ENST00000589867	MBD1-221	ENSG00000141644	MBD1	methyl-CpG binding domain protein 1 [Source:HGNC Symbol;Acc:HGNC:6916] && Q9UIS9.2 RecName: Full=Methyl-CpG-binding domain protein 1; AltName: Full=CXXC-type zinc finger protein 3; AltName: Full=Methyl-CpG-binding protein MBD1; AltName: Full=Protein containing methyl-CpG-binding domain 1	18:50276662-50281441	0.541383	0	6.74675	0.00359936	0.368601	up
ENST00000667260	TTTY14-225	ENSG00000176728	TTTY14	testis-specific transcript, Y-linked 14 [Source:HGNC Symbol;Acc:HGNC:18495] && Q96LI6.1 RecName: Full=Heat shock transcription factor, Y-linked; AltName: Full=Heat shock transcription factor 2-like protein; Short=HSF2-like	Y:18802557-19077218	0.111461	0	6.73899	0.0239013	0.698793	up
ENST00000520422	LINC01605-203	ENSG00000253161	LINC01605	long intergenic non-protein coding RNA 1605 [Source:HGNC Symbol;Acc:HGNC:51654] && -	8:37421404-37493834	0.455625	0	6.73424	0.0160957	0.602708	up
ENST00000660377	LINC01547-207	ENSG00000183250	LINC01547	long intergenic non-protein coding RNA 1547 [Source:HGNC Symbol;Acc:HGNC:15707] && P58512.1 RecName: Full=Uncharacterized protein encoded by LINC01547	21:44933307-44939941	0.15061	0	6.72925	0.004876	0.404355	up
ENST00000644334	HAGLR-215	ENSG00000224189	HAGLR	HOXD antisense growth-associated long non-coding RNA [Source:HGNC Symbol;Acc:HGNC:43755] && -	2:176173674-176188958	1.0268	0.00332433	6.72694	0.00466069	0.398073	up
ENST00000660366	PAXBP1-AS1-210	ENSG00000238197	PAXBP1-AS1	PAXBP1 antisense RNA 1 [Source:HGNC Symbol;Acc:HGNC:39603] && O00370.1 RecName: Full=LINE-1 retrotransposable element ORF2 protein; Short=ORF2p; Includes: RecName: Full=Reverse transcriptase; Includes: RecName: Full=Endonuclease	21:32728338-32743179	0.120159	0	6.72599	0.0490124	0.935804	up
ENST00000665207	FAM66D-209	ENSG00000255052	FAM66D	family with sequence similarity 66 member D [Source:HGNC Symbol;Acc:HGNC:24159] && -	8:12115811-12148037	0.0890603	0	6.71794	0.016209	0.604691	up
ENST00000668983	MORC2-AS1-206	ENSG00000235989	MORC2-AS1	MORC2 antisense RNA 1 [Source:HGNC Symbol;Acc:HGNC:26662] && -	22:30922314-30926586	0.141144	0	6.71697	0.0491629	0.936465	up
ENST00000658183	MIR100HG-256	ENSG00000255248	MIR100HG	mir-100-let-7a-2-mir-125b-1 cluster host gene [Source:HGNC Symbol;Acc:HGNC:39522] && P61559.1 RecName: Full=ERV-H1 provirus ancestral Env polyprotein; AltName: Full=ERV-H/env62; AltName: Full=Envelope polyprotein; Short=Env protein; Contains: RecName: Full=Surface protein; Short=SU; Contains: RecName: Full=Transmembrane protein; Short=TM; Flags: Precursor [Pan troglodytes]	11:122154726-122422850	0.22917	0	6.71697	0.0491713	0.936465	up
ENST00000497742	NICN1-207	ENSG00000145029	NICN1	nicolin 1, tubulin polyglutamylase complex subunit [Source:HGNC Symbol;Acc:HGNC:18317] && Q9BSH3.1 RecName: Full=Nicolin-1; AltName: Full=NPCEDRG; AltName: Full=Tubulin polyglutamylase complex subunit 5; Short=PGs5	3:49424075-49429275	0.137845	0	6.69582	0.0214112	0.67075	up
ENST00000617518	LINC02930-202	ENSG00000274461	LINC02930	long intergenic non-protein coding RNA 2930 [Source:HGNC Symbol;Acc:HGNC:55821] && -	10:120817794-120825311	0.0919907	0	6.68553	0.0158183	0.601456	up
ENST00000699972	TNFRSF4-207	ENSG00000186827	TNFRSF4	TNF receptor superfamily member 4 [Source:HGNC Symbol;Acc:HGNC:11918] && P43489.1 RecName: Full=Tumor necrosis factor receptor superfamily member 4; AltName: Full=ACT35 antigen; AltName: Full=OX40L receptor; AltName: Full=TAX transcriptionally-activated glycoprotein 1 receptor; AltName: CD_antigen=CD134; Flags: Precursor	1:1211340-1214153	0.212959	0	6.66491	0.00879734	0.503256	up
TCONS_00151119	METTL8-OT1	ENSG00000123600	METTL8	methyltransferase 8, methylcytidine [Source:HGNC Symbol;Acc:HGNC:25856] && Q9H825.2 RecName: Full=Methyltransferase-like protein 8	2:171339331-171433908	1.13688	0	6.6588	0.0210376	0.665787	up
ENST00000507802	LINC01094-204	ENSG00000251442	LINC01094	long intergenic non-protein coding RNA 1094 [Source:HGNC Symbol;Acc:HGNC:49219] && Q8NDZ0.2 RecName: Full=BEN domain-containing protein 2	4:78645925-78682725	0.427856	0.00201267	6.65036	0.0150231	0.588902	up
ENST00000531121	DRAP1-207	ENSG00000175550	DRAP1	DR1 associated protein 1 [Source:HGNC Symbol;Acc:HGNC:3019] && Q14919.3 RecName: Full=Dr1-associated corepressor; AltName: Full=Dr1-associated protein 1; AltName: Full=Negative cofactor 2-alpha; Short=NC2-alpha	11:65919437-65920972	0.526683	0	6.64899	0.0166808	0.610828	up
ENST00000642904	SGCE-223	ENSG00000127990	SGCE	sarcoglycan epsilon [Source:HGNC Symbol;Acc:HGNC:10808] && O43556.6 RecName: Full=Epsilon-sarcoglycan; Short=Epsilon-SG	7:94585270-94656186	0.195318	0	6.6462	0.0170264	0.615325	up
ENST00000517869	LINC00861-202	ENSG00000245164	LINC00861	long intergenic non-protein coding RNA 861 [Source:HGNC Symbol;Acc:HGNC:45133] && -	8:125919500-125951150	0.254686	0	6.63259	0.0180567	0.629971	up
ENST00000688966	FN1-DT-202	ENSG00000230695	FN1-DT	FN1 divergent transcript [Source:HGNC Symbol;Acc:HGNC:55775] && -	2:215436307-215437122	0.328687	0	6.6067	0.00378709	0.370196	up
ENST00000697708	ENST00000697708	ENSG00000284977	ENSG00000284977	novel transcript && P51957.2 RecName: Full=Serine/threonine-protein kinase Nek4; AltName: Full=Never in mitosis A-related kinase 4; Short=NimA-related protein kinase 4; AltName: Full=Serine/threonine-protein kinase 2; AltName: Full=Serine/threonine-protein kinase NRK2	9:117759616-117780599	0.147997	0	6.60571	0.020354	0.65806	up
ENST00000622155	DHX57-211	ENSG00000163214	DHX57	DExH-box helicase 57 [Source:HGNC Symbol;Acc:HGNC:20086] && Q6P158.2 RecName: Full=Putative ATP-dependent RNA helicase DHX57; AltName: Full=DEAH box protein 57	2:38797968-38875925	0.261531	0.000928333	6.6024	0.00866153	0.502465	up
ENST00000663515	ENST00000663515	ENSG00000249743	ENSG00000249743	novel transcript && -	5:73213979-73287916	0.625117	0	6.59588	0.0210024	0.665087	up
ENST00000555677	IFT43-211	ENSG00000119650	IFT43	intraflagellar transport 43 [Source:HGNC Symbol;Acc:HGNC:29669] && Q96FT9.3 RecName: Full=Intraflagellar transport protein 43 homolog	14:75902136-76022631	0.576202	0	6.58429	0.00364071	0.368601	up
ENST00000699124	HPS1-223	ENSG00000107521	HPS1	HPS1 biogenesis of lysosomal organelles complex 3 subunit 1 [Source:HGNC Symbol;Acc:HGNC:5163] && Q92902.2 RecName: Full=Hermansky-Pudlak syndrome 1 protein	10:98416198-98446925	0.0504447	0	6.58401	0.0160174	0.601614	up
ENST00000656840	ENST00000656840	ENSG00000287326	ENSG00000287326	Novel transcript, antisense to C10orf90 && Q96M02.2 RecName: Full=Centrosomal protein C10orf90; AltName: Full=Fragile-site associated tumor suppressor homolog	10:126425930-126460957	0.326076	0	6.58321	0.0180263	0.629677	up
ENST00000698187	STAT2-234	ENSG00000170581	STAT2	signal transducer and activator of transcription 2 [Source:HGNC Symbol;Acc:HGNC:11363] && P52630.1 RecName: Full=Signal transducer and activator of transcription 2; AltName: Full=p113	12:56341606-56360203	0.0521717	0	6.56913	0.0218825	0.674864	up
ENST00000671426	ENST00000671426	ENSG00000287972	ENSG00000287972	novel transcript && A6NJG6.1 RecName: Full=Arginine-fifty homeobox	4:9076949-9092530	0.423583	0	6.55292	0.026027	0.723416	up
ENST00000647233	TBCE-269	ENSG00000284770	TBCE	tubulin folding cofactor E [Source:HGNC Symbol;Acc:HGNC:11582] && Q15813.1 RecName: Full=Tubulin-specific chaperone E; AltName: Full=Tubulin-folding cofactor E	1:235367420-235448952	0.0989803	0	6.54634	0.0189582	0.642011	up
ENST00000660093	MIR646HG-241	ENSG00000228340	MIR646HG	MIR646 host gene [Source:HGNC Symbol;Acc:HGNC:27659] && -	20:60138440-60380576	0.1758	0	6.54543	0.0182631	0.632792	up
ENST00000664802	LINC01788-204	ENSG00000229051	LINC01788	long intergenic non-protein coding RNA 1788 [Source:HGNC Symbol;Acc:HGNC:52577] && -	1:70760370-70786460	0.19631	0	6.53058	0.0260608	0.723456	up
ENST00000657715	LNCTAM34A-204	ENSG00000234546	LNCTAM34A	long non coding transcriptional activator of miR34a [Source:HGNC Symbol;Acc:HGNC:52548] && -	1:9182178-9192089	0.276661	0	6.53036	0.0217897	0.674612	up
ENST00000554086	PRKCH-AS1-202	ENSG00000247287	PRKCH-AS1	PRKCH antisense RNA 1 [Source:HGNC Symbol;Acc:HGNC:55588] && -	14:61298164-61322794	0.396448	0	6.52125	0.00639975	0.448348	up
ENST00000460384	ZNF382-205	ENSG00000161298	ZNF382	zinc finger protein 382 [Source:HGNC Symbol;Acc:HGNC:17409] && Q96SR6.3 RecName: Full=Zinc finger protein 382; AltName: Full=KRAB/zinc finger suppressor protein 1; Short=KS1; AltName: Full=Multiple zinc finger and krueppel-associated box protein KS1	19:36605313-36608092	0.521786	0	6.51237	0.00472609	0.400067	up
ENST00000676800	TWF2-205	ENSG00000247596	TWF2	twinfilin actin binding protein 2 [Source:HGNC Symbol;Acc:HGNC:9621] && Q6IBS0.2 RecName: Full=Twinfilin-2; AltName: Full=A6-related protein; Short=hA6RP; AltName: Full=Protein tyrosine kinase 9-like; AltName: Full=Twinfilin-1-like protein	3:52228647-52239146	0.648621	0.00278	6.51191	0.00849558	0.499235	up
ENST00000536034	LINC02449-203	ENSG00000215241	LINC02449	long intergenic non-protein coding RNA 2449 [Source:HGNC Symbol;Acc:HGNC:53381] && -	12:8235930-8242564	0.687762	0	6.5097	0.0190839	0.643315	up
ENST00000670445	LETR1-223	ENSG00000248441	LETR1	lymphatic endothelial transcriptional regulator lncRNA 1 [Source:HGNC Symbol;Acc:HGNC:49597] && -	15:95254877-95326883	0.131494	0	6.50513	0.0191221	0.643616	up
ENST00000523154	ENST00000523154	ENSG00000254363	ENSG00000254363	novel transcript && -	5:140157319-140168785	1.73382	0	6.50331	0.0101014	0.521339	up
ENST00000480260	AP2M1-218	ENSG00000161203	AP2M1	adaptor related protein complex 2 subunit mu 1 [Source:HGNC Symbol;Acc:HGNC:564] && Q5ZMP6.1 RecName: Full=AP-2 complex subunit mu; AltName: Full=AP-2 mu chain; AltName: Full=Clathrin assembly protein complex 2 mu medium chain; AltName: Full=Clathrin coat assembly protein AP50; AltName: Full=Clathrin coat-associated protein AP50; AltName: Full=HA2 50 kDa subunit; AltName: Full=Mu2-adaptin; AltNam…	3:184174855-184184080	0.210113	0.000724	6.49955	0.018998	0.642011	up
ENST00000658963	ENST00000658963	ENSG00000227388	ENSG00000227388	novel transcript && -	9:35785494-35790407	0.4958	0	6.4947	0.0203126	0.65806	up
ENST00000685930	ENST00000685930	ENSG00000225889	ENSG00000225889	novel transcript, antisense to PELI1 && -	2:64143274-64252859	0.39211	0	6.49168	0.0235602	0.694652	up
ENST00000626394	TEX41-254	ENSG00000226674	TEX41	testis expressed 41 [Source:HGNC Symbol;Acc:HGNC:48667] && -	2:145070819-145117634	0.851209	0	6.48634	0.0264587	0.727887	up
ENST00000525636	SBF2-AS1-203	ENSG00000246273	SBF2-AS1	SBF2 antisense RNA 1 [Source:HGNC Symbol;Acc:HGNC:27438] && O00370.1 RecName: Full=LINE-1 retrotransposable element ORF2 protein; Short=ORF2p; Includes: RecName: Full=Reverse transcriptase; Includes: RecName: Full=Endonuclease	11:9775645-9808038	0.430936	0	6.48576	0.00432967	0.388155	up
ENST00000588906	ZNF790-AS1-203	ENSG00000267254	ZNF790-AS1	ZNF790 antisense RNA 1 [Source:HGNC Symbol;Acc:HGNC:27617] && Q99959.2 RecName: Full=Plakophilin-2	19:36797563-36828101	0.391145	0	6.48515	0.0235587	0.694652	up
ENST00000654594	ENST00000654594	ENSG00000268362	ENSG00000268362	novel transcript && Q14586.3 RecName: Full=Zinc finger protein 267; AltName: Full=Zinc finger protein HZF2	19:24033449-24066952	0.291802	0	6.46858	0.0217024	0.674257	up
ENST00000421758	DLEU2-201	ENSG00000231607	DLEU2	deleted in lymphocytic leukemia 2 [Source:HGNC Symbol;Acc:HGNC:13748] && Q7Z5D8.1 RecName: Full=NANOG neighbor homeobox; AltName: Full=Homeobox protein C14	13:50049189-50081991	0.277167	0	6.46775	0.0224008	0.68091	up
ENST00000426615	HAGLROS-201	ENSG00000226363	HAGLROS	HAGLR opposite strand lncRNA [Source:HGNC Symbol;Acc:HGNC:50646] && -	2:176177717-176179009	0.221009	0	6.4659	0.00856319	0.500739	up
ENST00000659786	LINC00665-215	ENSG00000232677	LINC00665	long intergenic non-protein coding RNA 665 [Source:HGNC Symbol;Acc:HGNC:44323] && Q1W209.2 RecName: Full=Embryonic stem cell-related gene protein; Short=hES cell-related gene protein	19:36315220-36331734	0.158033	0	6.46565	0.00447838	0.392981	up
ENST00000487527	ANKRD13B-202	ENSG00000198720	ANKRD13B	ankyrin repeat domain 13B [Source:HGNC Symbol;Acc:HGNC:26363] && Q86YJ7.4 RecName: Full=Ankyrin repeat domain-containing protein 13B	17:29589783-29614761	0.233745	0.00103267	6.46164	0.0119046	0.545064	up
ENST00000689244	LINC02520-202	ENSG00000204110	LINC02520	long intergenic non-protein coding RNA 2520 [Source:HGNC Symbol;Acc:HGNC:53511] && Q6ZS52.1 RecName: Full=Putative uncharacterized protein FLJ45825	6:37516717-37536266	0.308543	0	6.45891	0.021087	0.666693	up
ENST00000653455	ENST00000653455	ENSG00000251680	ENSG00000251680	novel transcript && Q8TE59.2 RecName: Full=A disintegrin and metalloproteinase with thrombospondin motifs 19; Short=ADAM-TS 19; Short=ADAM-TS19; Short=ADAMTS-19; Flags: Precursor	5:129595876-129905672	0.29865	0	6.45574	0.0320569	0.781767	up
ENST00000487288	TAF6-215	ENSG00000106290	TAF6	TATA-box binding protein associated factor 6 [Source:HGNC Symbol;Acc:HGNC:11540] && P49848.1 RecName: Full=Transcription initiation factor TFIID subunit 6; AltName: Full=RNA polymerase II TBP-associated factor subunit E; AltName: Full=Transcription initiation factor TFIID 70 kDa subunit; Short=TAF(II)70; Short=TAFII-70; Short=TAFII70; AltName: Full=Transcription initiation factor TFIID 80 kDa sub…	7:100107085-100118976	0.258146	1.5e-05	6.44001	0.0324326	0.782537	up
ENST00000691013	PICART1-202	ENSG00000246640	PICART1	p53 inducible cancer associated RNA transcript 1 [Source:HGNC Symbol;Acc:HGNC:27576] && -	17:50052660-50055746	0.235238	0	6.43119	0.00494824	0.405395	up
ENST00000657901	TTTY14-220	ENSG00000176728	TTTY14	testis-specific transcript, Y-linked 14 [Source:HGNC Symbol;Acc:HGNC:18495] && Q96LI6.1 RecName: Full=Heat shock transcription factor, Y-linked; AltName: Full=Heat shock transcription factor 2-like protein; Short=HSF2-like	Y:18872501-19076024	0.174119	0	6.42885	0.0258435	0.722245	up
ENST00000651807	NRG1-234	ENSG00000157168	NRG1	neuregulin 1 [Source:HGNC Symbol;Acc:HGNC:7997] && Q02297.3 RecName: Full=Pro-neuregulin-1, membrane-bound isoform; Short=Pro-NRG1; Contains: RecName: Full=Neuregulin-1; AltName: Full=Acetylcholine receptor-inducing activity; Short=ARIA; AltName: Full=Breast cancer cell differentiation factor p45; AltName: Full=Glial growth factor; AltName: Full=Heregulin; Short=HRG; AltName: Full=Neu differentia…	8:32548290-32728623	0.1859	0	6.42582	0.0211388	0.667155	up
ENST00000695699	ACD-230	ENSG00000102977	ACD	ACD shelterin complex subunit and telomerase recruitment factor [Source:HGNC Symbol;Acc:HGNC:25070] && Q96AP0.3 RecName: Full=Adrenocortical dysplasia protein homolog; AltName: Full=POT1 and TIN2-interacting protein	16:67657747-67660248	0.138467	0	6.42369	0.0219482	0.674973	up
ENST00000690017	LINC01146-288	ENSG00000258867	LINC01146	long intergenic non-protein coding RNA 1146 [Source:HGNC Symbol;Acc:HGNC:49467] && -	14:88024550-88097639	0.126749	0	6.42246	0.0054491	0.420628	up
ENST00000398518	MEG3-204	ENSG00000214548	MEG3	maternally expressed 3 [Source:HGNC Symbol;Acc:HGNC:14575] && -	14:100826127-100860994	0.09843	0	6.41262	0.0234723	0.693017	up
ENST00000660148	MIR100HG-261	ENSG00000255248	MIR100HG	mir-100-let-7a-2-mir-125b-1 cluster host gene [Source:HGNC Symbol;Acc:HGNC:39522] && P61559.1 RecName: Full=ERV-H1 provirus ancestral Env polyprotein; AltName: Full=ERV-H/env62; AltName: Full=Envelope polyprotein; Short=Env protein; Contains: RecName: Full=Surface protein; Short=SU; Contains: RecName: Full=Transmembrane protein; Short=TM; Flags: Precursor [Pan troglodytes]	11:122028351-122100482	0.116704	0	6.41105	0.0260835	0.723841	up
ENST00000686013	NUTM2A-AS1-236	ENSG00000223482	NUTM2A-AS1	NUTM2A antisense RNA 1 [Source:HGNC Symbol;Acc:HGNC:45161] && -	10:87324734-87342330	0.231342	0	6.40873	0.0232837	0.691431	up
ENST00000608272	LINC00963-210	ENSG00000204054	LINC00963	long intergenic non-protein coding RNA 963 [Source:HGNC Symbol;Acc:HGNC:48716] && O00592.2 RecName: Full=Podocalyxin; AltName: Full=GCTM-2 antigen; AltName: Full=Gp200; AltName: Full=Podocalyxin-like protein 1; Short=PC; Short=PCLP-1; Flags: Precursor	9:129496923-129505127	0.223006	0	6.40765	0.0287477	0.751327	up
ENST00000409910	ENST00000409910	ENSG00000222032	ENSG00000222032	novel protein (LOC728009) && -	2:237428920-237434822	1.18551	0	6.39181	0.0303018	0.766055	up
ENST00000696465	ENST00000696465	ENSG00000289707	ENSG00000289707	novel transcript && P08548.1 RecName: Full=LINE-1 reverse transcriptase homolog	Y:21138633-21257832	0.2876	0	6.39093	0.0282483	0.74545	up
ENST00000621287	RIBC2-203	ENSG00000128408	RIBC2	RIB43A domain with coiled-coils 2 [Source:HGNC Symbol;Acc:HGNC:13241] && Q9H4K1.1 RecName: Full=RIB43A-like with coiled-coils protein 2	22:45414323-45422506	0.459173	0	6.38364	0.0223081	0.679981	up
ENST00000686463	ENST00000686463	ENSG00000237422	ENSG00000237422	novel transcript && -	9:91077104-91163278	0.312897	0	6.37946	0.00663991	0.455385	up
ENST00000688151	SLC22A5-214	ENSG00000197375	SLC22A5	solute carrier family 22 member 5 [Source:HGNC Symbol;Acc:HGNC:10969] && O76082.1 RecName: Full=Solute carrier family 22 member 5; AltName: Full=High-affinity sodium-dependent carnitine cotransporter; AltName: Full=Organic cation/carnitine transporter 2	5:132382471-132395562	0.0393497	0	6.37096	0.0411976	0.86463	up
ENST00000510832	LINC01060-204	ENSG00000249378	LINC01060	long intergenic non-protein coding RNA 1060 [Source:HGNC Symbol;Acc:HGNC:49081] && -	4:188455578-188538552	0.13134	0	6.37011	0.0263468	0.727182	up
ENST00000453784	LINC01684-203	ENSG00000237484	LINC01684	long intergenic non-protein coding RNA 1684 [Source:HGNC Symbol;Acc:HGNC:52472] && -	21:24428740-24490307	0.113882	0	6.36662	0.0290599	0.754682	up
ENST00000666666	TTTY10-210	ENSG00000229236	TTTY10	testis-specific transcript, Y-linked 10 [Source:HGNC Symbol;Acc:HGNC:18491] && Q9BZA0.1 PUTATIVE PSEUDOGENE: RecName: Full=Putative transcript Y 10 protein	Y:20506769-20575519	0.211629	0	6.34938	0.0299009	0.763467	up
ENST00000690552	NPR2-220	ENSG00000159899	NPR2	natriuretic peptide receptor 2 [Source:HGNC Symbol;Acc:HGNC:7944] && P20594.1 RecName: Full=Atrial natriuretic peptide receptor 2; AltName: Full=Atrial natriuretic peptide receptor type B; Short=ANP-B; Short=ANPR-B; Short=NPR-B; AltName: Full=Guanylate cyclase B; Short=GC-B; Flags: Precursor	9:35792548-35809696	0.344404	4.73333e-05	6.33844	0.0175488	0.621254	up
ENST00000674253	TMSB15B-AS1-205	ENSG00000231728	TMSB15B-AS1	TMSB15B antisense RNA 1 [Source:HGNC Symbol;Acc:HGNC:53858] && -	X:103917880-103919541	0.226322	0	6.33595	0.0240338	0.700556	up
ENST00000699156	HPS1-255	ENSG00000107521	HPS1	HPS1 biogenesis of lysosomal organelles complex 3 subunit 1 [Source:HGNC Symbol;Acc:HGNC:5163] && Q92902.2 RecName: Full=Hermansky-Pudlak syndrome 1 protein	10:98431877-98446963	0.708077	0.002836	6.3318	0.0049372	0.405395	up
ENST00000664057	LINC01422-205	ENSG00000223704	LINC01422	long intergenic non-protein coding RNA 1422 [Source:HGNC Symbol;Acc:HGNC:50728] && -	22:26860568-26881431	0.250334	0	6.33086	0.0263173	0.727049	up
ENST00000497548	SLC47A1-205	ENSG00000142494	SLC47A1	solute carrier family 47 member 1 [Source:HGNC Symbol;Acc:HGNC:25588] && Q96FL8.1 RecName: Full=Multidrug and toxin extrusion protein 1; Short=MATE-1; Short=hMATE-1; AltName: Full=Solute carrier family 47 member 1	17:19533878-19578906	0.101498	0	6.32231	0.0239798	0.69971	up
ENST00000697947	MIR99AHG-386	ENSG00000215386	MIR99AHG	mir-99a-let-7c cluster host gene [Source:HGNC Symbol;Acc:HGNC:1274] && -	21:16194984-16491273	0.25651	0	6.31957	0.0278599	0.742373	up
ENST00000554732	LINC00639-202	ENSG00000259070	LINC00639	long intergenic non-protein coding RNA 639 [Source:HGNC Symbol;Acc:HGNC:27502] && O00370.1 RecName: Full=LINE-1 retrotransposable element ORF2 protein; Short=ORF2p; Includes: RecName: Full=Reverse transcriptase; Includes: RecName: Full=Endonuclease	14:38749343-38948239	0.0748663	0	6.31869	0.0417341	0.868875	up
ENST00000699664	TAPBP-258	ENSG00000231925	TAPBP	TAP binding protein [Source:HGNC Symbol;Acc:HGNC:11566] && O15533.1 RecName: Full=Tapasin; Short=TPN; Short=TPSN; AltName: Full=NGS-17; AltName: Full=TAP-associated protein; AltName: Full=TAP-binding protein; Flags: Precursor	6:33303458-33314254	0.0742653	0	6.31816	0.00992851	0.517722	up
ENST00000660006	TNS2-AS1-215	ENSG00000257337	TNS2-AS1	TNS2 antisense RNA 1 [Source:HGNC Symbol;Acc:HGNC:27464] && -	12:53038953-53047071	0.115754	0	6.31035	0.0310938	0.772779	up
ENST00000649329	LINC00632-216	ENSG00000203930	LINC00632	long intergenic non-protein coding RNA 632 [Source:HGNC Symbol;Acc:HGNC:27865] && O00370.1 RecName: Full=LINE-1 retrotransposable element ORF2 protein; Short=ORF2p; Includes: RecName: Full=Reverse transcriptase; Includes: RecName: Full=Endonuclease	X:140709767-140786887	0.0452223	0	6.30966	0.0254069	0.718167	up
ENST00000691592	LINC00665-233	ENSG00000232677	LINC00665	long intergenic non-protein coding RNA 665 [Source:HGNC Symbol;Acc:HGNC:44323] && Q1W209.2 RecName: Full=Embryonic stem cell-related gene protein; Short=hES cell-related gene protein	19:36313061-36331741	0.179041	0	6.30654	0.00717011	0.467922	up
ENST00000467552	LUC7L-214	ENSG00000007392	LUC7L	LUC7 like [Source:HGNC Symbol;Acc:HGNC:6723] && Q9NQ29.1 RecName: Full=Putative RNA-binding protein Luc7-like 1; AltName: Full=Putative SR protein LUC7B1; AltName: Full=SR+89	16:228124-228990	0.319502	0	6.30254	0.0255644	0.719859	up
ENST00000664234	LINC01060-215	ENSG00000249378	LINC01060	long intergenic non-protein coding RNA 1060 [Source:HGNC Symbol;Acc:HGNC:49081] && -	4:188455581-188602508	0.232939	0	6.29714	0.0248788	0.711988	up
ENST00000587640	RHBDF2-204	ENSG00000129667	RHBDF2	rhomboid 5 homolog 2 [Source:HGNC Symbol;Acc:HGNC:20788] && Q6PJF5.2 RecName: Full=Inactive rhomboid protein 2; Short=iRhom2; AltName: Full=Rhomboid 5 homolog 2; AltName: Full=Rhomboid family member 2; AltName: Full=Rhomboid veinlet-like protein 5; AltName: Full=Rhomboid veinlet-like protein 6	17:76475923-76481527	0.098446	0	6.29093	0.0425167	0.87743	up
ENST00000700256	PIGO-211	ENSG00000165282	PIGO	phosphatidylinositol glycan anchor biosynthesis class O [Source:HGNC Symbol;Acc:HGNC:23215] && Q8TEQ8.3 RecName: Full=GPI ethanolamine phosphate transferase 3; AltName: Full=Phosphatidylinositol-glycan biosynthesis class O protein; Short=PIG-O	9:35087279-35096591	0.300277	0.000282333	6.27661	0.00175786	0.30801	up
ENST00000701408	LINC01146-309	ENSG00000258867	LINC01146	long intergenic non-protein coding RNA 1146 [Source:HGNC Symbol;Acc:HGNC:49467] && -	14:88024557-88051295	0.093943	0	6.27583	0.0305255	0.768648	up
ENST00000522080	LRRC34-204	ENSG00000171757	LRRC34	leucine rich repeat containing 34 [Source:HGNC Symbol;Acc:HGNC:28408] && Q8IZ02.2 RecName: Full=Leucine-rich repeat-containing protein 34	3:169795780-169812525	0.165821	0	6.26706	0.0277088	0.740566	up
ENST00000644577	CYTOR-228	ENSG00000222041	CYTOR	cytoskeleton regulator RNA [Source:HGNC Symbol;Acc:HGNC:28717] && -	2:87455462-87521508	0.28768	0	6.26374	0.0271217	0.73488	up
ENST00000492898	DENND4B-211	ENSG00000198837	DENND4B	DENN domain containing 4B [Source:HGNC Symbol;Acc:HGNC:29044] && O75064.4 RecName: Full=DENN domain-containing protein 4B	1:153930246-153932720	0.259874	0	6.26352	0.0269542	0.732711	up
ENST00000674829	LINC00265-211	ENSG00000188185	LINC00265	long intergenic non-protein coding RNA 265 [Source:HGNC Symbol;Acc:HGNC:28019] && Q6ZRM9.1 RecName: Full=Putative uncharacterized protein FLJ46235	7:39733598-39780633	0.252397	0	6.24275	0.0292383	0.756505	up
ENST00000566810	RBFADN-203	ENSG00000261126	RBFADN	RBFA downstream neighbor [Source:HGNC Symbol;Acc:HGNC:48591] && -	18:80067256-80081238	0.229404	0	6.23343	0.0327082	0.786004	up
ENST00000466442	CARS1-208	ENSG00000110619	CARS1	cysteinyl-tRNA synthetase 1 [Source:HGNC Symbol;Acc:HGNC:1493] && P49589.3 RecName: Full=Cysteine--tRNA ligase, cytoplasmic; AltName: Full=Cysteinyl-tRNA synthetase; Short=CysRS	11:3000930-3008897	0.0862277	0	6.22693	0.00683195	0.460417	up
ENST00000652782	ZNF407-AS1-205	ENSG00000264247	ZNF407-AS1	ZNF407 antisense RNA 1 [Source:HGNC Symbol;Acc:HGNC:44331] && O00370.1 RecName: Full=LINE-1 retrotransposable element ORF2 protein; Short=ORF2p; Includes: RecName: Full=Reverse transcriptase; Includes: RecName: Full=Endonuclease	18:74592828-74597833	0.864123	1e-06	6.21759	0.0176028	0.622418	up
ENST00000454490	ANKRD36BP2-205	ENSG00000230006	ANKRD36BP2	ankyrin repeat domain 36B pseudogene 2 [Source:HGNC Symbol;Acc:HGNC:33607] && Q8N2N9.4 RecName: Full=Ankyrin repeat domain-containing protein 36B; AltName: Full=CLL-associated antigen KW-1	2:88800930-88806611	0.119642	0	6.21394	0.0291663	0.755362	up
ENST00000467378	USP11-205	ENSG00000102226	USP11	ubiquitin specific peptidase 11 [Source:HGNC Symbol;Acc:HGNC:12609] && P51784.3 RecName: Full=Ubiquitin carboxyl-terminal hydrolase 11; AltName: Full=Deubiquitinating enzyme 11; AltName: Full=Ubiquitin thioesterase 11; AltName: Full=Ubiquitin-specific-processing protease 11	X:47247082-47247952	0.32566	0	6.20737	0.00739957	0.47226	up
ENST00000533563	BOLA3-DT-203	ENSG00000225439	BOLA3-DT	BOLA3 divergent transcript [Source:HGNC Symbol;Acc:HGNC:42922] && A0A096LPI5.1 RecName: Full=Protein GVQW2; AltName: Full=GVQW motif-containing protein 2	2:74148045-74150033	0.162334	0	6.20135	0.0288221	0.752909	up
ENST00000686102	EXOSC2-214	ENSG00000130713	EXOSC2	exosome component 2 [Source:HGNC Symbol;Acc:HGNC:17097] && Q13868.2 RecName: Full=Exosome complex component RRP4; AltName: Full=Exosome component 2; AltName: Full=Ribosomal RNA-processing protein 4	9:130693756-130704521	0.0953313	0	6.18797	0.0180908	0.630309	up
ENST00000640362	LINC02801-201	ENSG00000284240	LINC02801	long intergenic non-protein coding RNA 2801 [Source:HGNC Symbol;Acc:HGNC:54325] && -	1:87212705-87264741	0.0724717	0	6.18776	0.0372974	0.82679	up
ENST00000610801	TTTY14-207	ENSG00000176728	TTTY14	testis-specific transcript, Y-linked 14 [Source:HGNC Symbol;Acc:HGNC:18495] && Q96LI6.1 RecName: Full=Heat shock transcription factor, Y-linked; AltName: Full=Heat shock transcription factor 2-like protein; Short=HSF2-like	Y:19076946-19077416	0.364748	0	6.18685	0.0359211	0.811757	up
ENST00000646429	LINC-PINT-227	ENSG00000231721	LINC-PINT	long intergenic non-protein coding RNA, p53 induced transcript [Source:HGNC Symbol;Acc:HGNC:26885] && -	7:130944166-131106356	0.162822	0	6.18101	0.0291492	0.755362	up
ENST00000458028	LINC01013-205	ENSG00000228495	LINC01013	long intergenic non-protein coding RNA 1013 [Source:HGNC Symbol;Acc:HGNC:48987] && -	6:132133978-132147058	0.17859	0	6.17565	0.0288993	0.753959	up
ENST00000643136	HULC-221	ENSG00000285219	HULC	hepatocellular carcinoma up-regulated long non-coding RNA [Source:HGNC Symbol;Acc:HGNC:34232] && -	6:8435623-8841108	0.0778353	0	6.16353	0.0296714	0.761878	up
ENST00000661291	TPT1-AS1-237	ENSG00000170919	TPT1-AS1	TPT1 antisense RNA 1 [Source:HGNC Symbol;Acc:HGNC:43686] && -	13:45341483-45417975	0.216537	0	6.15752	0.0129042	0.560184	up
ENST00000655599	ENST00000655599	ENSG00000259972	ENSG00000259972	novel transcript, antisense to PSMD7 && P51665.2 RecName: Full=26S proteasome non-ATPase regulatory subunit 7; AltName: Full=26S proteasome regulatory subunit RPN8; AltName: Full=26S proteasome regulatory subunit S12; AltName: Full=Mov34 protein homolog; AltName: Full=Proteasome subunit p40	16:74306043-74308619	0.827402	0	6.15388	0.0307132	0.769991	up
ENST00000545227	LLGL2-204	ENSG00000073350	LLGL2	LLGL scribble cell polarity complex component 2 [Source:HGNC Symbol;Acc:HGNC:6629] && Q6P1M3.2 RecName: Full=Lethal(2) giant larvae protein homolog 2; AltName: Full=HGL	17:75557805-75575208	0.0798923	0	6.15197	0.0425354	0.877486	up
ENST00000645463	PCAT1-228	ENSG00000253438	PCAT1	prostate cancer associated transcript 1 [Source:HGNC Symbol;Acc:HGNC:43022] && -	8:126557893-127292862	0.215404	0	6.14917	0.00821598	0.492883	up
ENST00000658644	MIR99AHG-255	ENSG00000215386	MIR99AHG	mir-99a-let-7c cluster host gene [Source:HGNC Symbol;Acc:HGNC:1274] && -	21:16070533-16571441	0.953286	6.66667e-07	6.14682	0.0369778	0.822164	up
ENST00000415715	POT1-AS1-201	ENSG00000224897	POT1-AS1	POT1 antisense RNA 1 [Source:HGNC Symbol;Acc:HGNC:49459] && -	7:124993008-125102050	0.414688	0	6.13984	0.0397718	0.853428	up
ENST00000422506	GUSBP11-202	ENSG00000228315	GUSBP11	GUSB pseudogene 11 [Source:HGNC Symbol;Acc:HGNC:42325] && Q6P575.2 PUTATIVE PSEUDOGENE: RecName: Full=Putative inactive beta-glucuronidase protein GUSBP11; AltName: Full=Beta-glucuronidase pseudogene 11	22:23638487-23717356	0.533715	0.00405633	6.13423	0.0109618	0.533114	up
ENST00000654400	ENST00000654400	ENSG00000262898	ENSG00000262898	novel transcript && -	17:83135734-83146190	0.295129	0	6.12594	0.00977097	0.5171	up
ENST00000654922	LINC00265-203	ENSG00000188185	LINC00265	long intergenic non-protein coding RNA 265 [Source:HGNC Symbol;Acc:HGNC:28019] && Q6ZRM9.1 RecName: Full=Putative uncharacterized protein FLJ46235	7:39733430-39759875	0.193894	0	6.10481	0.0324877	0.782537	up
ENST00000595670	SIRT6-205	ENSG00000077463	SIRT6	sirtuin 6 [Source:HGNC Symbol;Acc:HGNC:14934] && Q8N6T7.2 RecName: Full=NAD-dependent protein deacetylase sirtuin-6; AltName: Full=Regulatory protein SIR2 homolog 6; AltName: Full=SIR2-like protein 6	19:4174704-4182534	0.166042	0	6.09845	0.00972171	0.516862	up
ENST00000609694	ITGB2-AS1-205	ENSG00000227039	ITGB2-AS1	ITGB2 antisense RNA 1 [Source:HGNC Symbol;Acc:HGNC:44304] && -	21:44921073-44927902	0.488886	0	6.09032	0.0415362	0.866698	up
ENST00000650868	ENST00000650868	ENSG00000286100	ENSG00000286100	novel transcript && Q8N7I0.1 RecName: Full=Protein GVQW1; AltName: Full=GVQW motif-containing protein 1; AltName: Full=Tigger transposable element-derived 1-like protein 2; Flags: Precursor	20:44864435-44885604	0.24569	0	6.08811	0.0454785	0.902552	up
ENST00000479677	ALDH3A1-208	ENSG00000108602	ALDH3A1	aldehyde dehydrogenase 3 family member A1 [Source:HGNC Symbol;Acc:HGNC:405] && P30838.3 RecName: Full=Aldehyde dehydrogenase, dimeric NADP-preferring; AltName: Full=ALDHIII; AltName: Full=Aldehyde dehydrogenase 3; AltName: Full=Aldehyde dehydrogenase family 3 member A1	17:19737984-19748364	0.0988003	0	6.08642	0.0322022	0.782002	up
ENST00000429929	FSIP2-AS1-201	ENSG00000231646	FSIP2-AS1	FSIP2 antisense RNA 1 [Source:HGNC Symbol;Acc:HGNC:40978] && -	2:185788020-185800151	0.415304	0	6.07318	0.00889779	0.504378	up
ENST00000481672	RGS11-207	ENSG00000076344	RGS11	regulator of G protein signaling 11 [Source:HGNC Symbol;Acc:HGNC:9993] && O94810.2 RecName: Full=Regulator of G-protein signaling 11; Short=RGS11	16:270647-274273	0.18529	0	6.07026	0.037723	0.830168	up
ENST00000659479	LINC00173-205	ENSG00000196668	LINC00173	long intergenic non-protein coding RNA 173 [Source:HGNC Symbol;Acc:HGNC:33791] && -	12:116535423-116536513	0.226077	0	6.06757	0.0328092	0.787051	up
ENST00000468778	WDR54-205	ENSG00000005448	WDR54	WD repeat domain 54 [Source:HGNC Symbol;Acc:HGNC:25770] && Q9H977.1 RecName: Full=WD repeat-containing protein 54	2:74421766-74425755	0.104092	0	6.0646	0.02333	0.691431	up
ENST00000675618	IFT172-224	ENSG00000138002	IFT172	intraflagellar transport 172 [Source:HGNC Symbol;Acc:HGNC:30391] && Q9UG01.2 RecName: Full=Intraflagellar transport protein 172 homolog	2:27464958-27489733	0.265752	0.000481333	6.06069	0.00126358	0.284189	up
ENST00000690030	ENST00000690030	ENSG00000288738	ENSG00000288738	novel transcript && -	1:211605839-211606579	0.921501	0	6.06019	0.0319188	0.780034	up
ENST00000688604	PHF21A-228	ENSG00000135365	PHF21A	PHD finger protein 21A [Source:HGNC Symbol;Acc:HGNC:24156] && Q96BD5.1 RecName: Full=PHD finger protein 21A; AltName: Full=BHC80a; AltName: Full=BRAF35-HDAC complex protein BHC80	11:45932579-45939756	0.438345	0.00273367	6.0586	0.00099262	0.262582	up
ENST00000586176	ENST00000586176	ENSG00000267115	ENSG00000267115	novel transcript && -	19:37503906-37504465	1.25354	0	6.05813	0.0320955	0.782002	up
ENST00000669279	LINC01572-218	ENSG00000261008	LINC01572	long intergenic non-protein coding RNA 1572 [Source:HGNC Symbol;Acc:HGNC:51385] && -	16:72236281-72284728	0.270892	0	6.05191	0.0351281	0.805483	up
ENST00000667665	ENST00000667665	ENSG00000286292	ENSG00000286292	novel transcript && Q96CB5.2 RecName: Full=Putative uncharacterized protein C8orf44	4:184484141-184490293	0.611047	0	6.05191	0.0351319	0.805483	up
ENST00000382870	ZMYM2-201	ENSG00000121741	ZMYM2	zinc finger MYM-type containing 2 [Source:HGNC Symbol;Acc:HGNC:12989] && Q9UBW7.1 RecName: Full=Zinc finger MYM-type protein 2; AltName: Full=Fused in myeloproliferative disorders protein; AltName: Full=Rearranged in atypical myeloproliferative disorder protein; AltName: Full=Zinc finger protein 198	13:20026519-20086747	3.48001	0.023867	6.04915	0.00605483	0.437654	up
ENST00000652068	LINC00278-204	ENSG00000231535	LINC00278	long intergenic non-protein coding RNA 278 [Source:HGNC Symbol;Acc:HGNC:38712] && Q9NRJ1.1 RecName: Full=Protein MOST-1	Y:3002894-3120705	0.254064	0	6.04846	0.0364882	0.819279	up
ENST00000602432	GABRR2-202	ENSG00000111886	GABRR2	gamma-aminobutyric acid type A receptor subunit rho2 [Source:HGNC Symbol;Acc:HGNC:4091] && P28476.5 RecName: Full=Gamma-aminobutyric acid receptor subunit rho-2; AltName: Full=GABA(A) receptor subunit rho-2; AltName: Full=GABA(C) receptor; Flags: Precursor	6:89257208-89269353	0.143573	0	6.04769	0.0367993	0.820739	up
ENST00000524190	RIPK2-DT-209	ENSG00000251136	RIPK2-DT	RIPK2 divergent transcript [Source:HGNC Symbol;Acc:HGNC:55545] && O00370.1 RecName: Full=LINE-1 retrotransposable element ORF2 protein; Short=ORF2p; Includes: RecName: Full=Reverse transcriptase; Includes: RecName: Full=Endonuclease	8:89616929-89757383	0.290857	0	6.02905	0.0392069	0.84865	up
ENST00000651462	ENST00000651462	ENSG00000286181	ENSG00000286181	FOXP3 regulating long intergenic non-coding RNA && Q6ZSY5.3 RecName: Full=Protein phosphatase 1 regulatory subunit 3F; Short=R3F	X:49262866-49270521	0.176854	0	6.02894	0.0143399	0.580673	up
ENST00000375996	FHAD1-204	ENSG00000142621	FHAD1	forkhead associated phosphopeptide binding domain 1 [Source:HGNC Symbol;Acc:HGNC:29408] && B1AJZ9.2 RecName: Full=Forkhead-associated domain-containing protein 1; Short=FHA domain-containing protein 1	1:15305761-15330059	0.565041	0.000572333	6.02024	0.00338963	0.365256	up
ENST00000495849	STAT4-210	ENSG00000138378	STAT4	signal transducer and activator of transcription 4 [Source:HGNC Symbol;Acc:HGNC:11365] && Q14765.1 RecName: Full=Signal transducer and activator of transcription 4	2:191032862-191151013	0.823063	0.00526133	6.02012	0.00152694	0.299521	up
ENST00000506998	RGS12-211	ENSG00000159788	RGS12	regulator of G protein signaling 12 [Source:HGNC Symbol;Acc:HGNC:9994] && O14924.1 RecName: Full=Regulator of G-protein signaling 12; Short=RGS12	4:3370186-3418267	0.137036	0	6.01927	0.0158926	0.601614	up
ENST00000619867	LINC00624-201	ENSG00000278811	LINC00624	long intergenic non-protein coding RNA 624 [Source:HGNC Symbol;Acc:HGNC:44254] && Q86WJ1.2 RecName: Full=Chromodomain-helicase-DNA-binding protein 1-like; AltName: Full=Amplified in liver cancer protein 1	1:147258885-147517875	0.06282	0	6.01276	0.00954396	0.515239	up
ENST00000692033	LINC00299-223	ENSG00000236790	LINC00299	long intergenic non-protein coding RNA 299 [Source:HGNC Symbol;Acc:HGNC:27940] && Q6ZSB3.1 RecName: Full=Putative uncharacterized protein encoded by LINC00299	2:8467549-8488275	0.320117	0	6.00771	0.0345521	0.801288	up
ENST00000513077	EME1-209	ENSG00000154920	EME1	essential meiotic structure-specific endonuclease 1 [Source:HGNC Symbol;Acc:HGNC:24965] && Q96AY2.2 RecName: Full=Crossover junction endonuclease EME1; AltName: Full=MMS4 homolog; Short=hMMS4	17:50376109-50379601	0.372519	0	6.00771	0.0345539	0.801288	up
ENST00000487017	COL7A1-210	ENSG00000114270	COL7A1	collagen type VII alpha 1 chain [Source:HGNC Symbol;Acc:HGNC:2214] && Q02388.2 RecName: Full=Collagen alpha-1(VII) chain; AltName: Full=Long-chain collagen; Short=LC collagen; Flags: Precursor	3:48564073-48584520	0.306526	0.00143167	6.00065	0.00959077	0.51545	up
ENST00000644778	HULC-253	ENSG00000285219	HULC	hepatocellular carcinoma up-regulated long non-coding RNA [Source:HGNC Symbol;Acc:HGNC:34232] && -	6:8788304-8792279	0.0570573	0	6.00006	0.038924	0.844195	up
ENST00000683661	CLCNKB-209	ENSG00000184908	CLCNKB	chloride voltage-gated channel Kb [Source:HGNC Symbol;Acc:HGNC:2027] && P51801.3 RecName: Full=Chloride channel protein ClC-Kb; Short=Chloride channel Kb; AltName: Full=ClC-K2	1:16045823-16057287	0.0474273	0	5.99848	0.012322	0.552838	up
ENST00000687180	ENST00000687180	ENSG00000289444	ENSG00000289444	novel transcript && Q4JDL3.1 RecName: Full=Tyrosine-protein phosphatase non-receptor type 20; Short=hPTPN20	10:48036676-48140449	0.674109	0.000767	5.99639	0.0117327	0.544619	up
ENST00000450439	CR1-209	ENSG00000203710	CR1	complement C3b/C4b receptor 1 (Knops blood group) [Source:HGNC Symbol;Acc:HGNC:2334] && P17927.3 RecName: Full=Complement receptor type 1; AltName: Full=C3b/C4b receptor; AltName: CD_antigen=CD35; Flags: Precursor	1:207496341-207570645	0.696217	0.004948	5.99598	0.0479025	0.926691	up
ENST00000643286	CDKN2B-AS1-218	ENSG00000240498	CDKN2B-AS1	CDKN2B antisense RNA 1 [Source:HGNC Symbol;Acc:HGNC:34341] && Q8WTZ3.1 RecName: Full=Zinc finger protein ENSP00000375192	9:22117588-22120713	0.142319	0	5.99479	0.039259	0.84865	up
ENST00000679413	OAS1-213	ENSG00000089127	OAS1	2'-5'-oligoadenylate synthetase 1 [Source:HGNC Symbol;Acc:HGNC:8086] && P00973.4 RecName: Full=2'-5'-oligoadenylate synthase 1; Short=(2-5')oligo(A) synthase 1; Short=2-5A synthase 1; AltName: Full=E18/E16; AltName: Full=p46/p42 OAS	12:112913637-112919852	0.220485	7e-06	5.98762	0.0110361	0.534749	up
ENST00000692759	CCDC144NL-AS1-222	ENSG00000233098	CCDC144NL-AS1	CCDC144NL antisense RNA 1 [Source:HGNC Symbol;Acc:HGNC:51340] && O14836.1 RecName: Full=Tumor necrosis factor receptor superfamily member 13B; AltName: Full=Transmembrane activator and CAML interactor; AltName: CD_antigen=CD267	17:20868443-20930041	0.143558	0	5.98118	0.037178	0.824814	up
ENST00000644356	CHD4-227	ENSG00000111642	CHD4	chromodomain helicase DNA binding protein 4 [Source:HGNC Symbol;Acc:HGNC:1919] && Q14839.2 RecName: Full=Chromodomain-helicase-DNA-binding protein 4; Short=CHD-4; AltName: Full=ATP-dependent helicase CHD4; AltName: Full=Mi-2 autoantigen 218 kDa protein; AltName: Full=Mi2-beta	12:6580835-6595409	6.76423	0.0746303	5.97797	0.00350068	0.367579	up
ENST00000460438	ETV1-216	ENSG00000006468	ETV1	ETS variant transcription factor 1 [Source:HGNC Symbol;Acc:HGNC:3490] && P50549.2 RecName: Full=ETS translocation variant 1; AltName: Full=Ets-related protein 81	7:13958757-13989103	0.364305	0	5.97747	0.0139328	0.574484	up
ENST00000688470	PRMT7-236	ENSG00000132600	PRMT7	protein arginine methyltransferase 7 [Source:HGNC Symbol;Acc:HGNC:25557] && Q9NVM4.1 RecName: Full=Protein arginine N-methyltransferase 7; AltName: Full=Histone-arginine N-methyltransferase PRMT7; AltName: Full=[Myelin basic protein]-arginine N-methyltransferase PRMT7	16:68311019-68358515	0.0322747	0	5.97545	0.0217519	0.674612	up
ENST00000533708	RAB30-DT-207	ENSG00000246067	RAB30-DT	RAB30 divergent transcript [Source:HGNC Symbol;Acc:HGNC:48672] && Q5S3G4.1 RecName: Full=Cytochrome c oxidase subunit 5B, mitochondrial; AltName: Full=Cytochrome c oxidase polypeptide Vb; Flags: Precursor	11:83072118-83073383	0.198097	0	5.95692	0.0114304	0.540536	up
ENST00000567883	FANCA-227	ENSG00000187741	FANCA	FA complementation group A [Source:HGNC Symbol;Acc:HGNC:3582] && O15360.2 RecName: Full=Fanconi anemia group A protein; Short=Protein FACA	16:89810572-89816608	0.31447	0	5.95328	0.0366866	0.820295	up
ENST00000458645	RNF32-DT-209	ENSG00000182648	RNF32-DT	RNF32 divergent transcript [Source:HGNC Symbol;Acc:HGNC:48971] && -	7:156584160-156640592	0.285883	0	5.93009	0.0427416	0.878294	up
ENST00000574167	MYBBP1A-210	ENSG00000132382	MYBBP1A	MYB binding protein 1a [Source:HGNC Symbol;Acc:HGNC:7546] && Q9BQG0.2 RecName: Full=Myb-binding protein 1A	17:4539439-4541898	0.174028	0	5.91806	0.0418671	0.870868	up
ENST00000623647	CBR3-AS1-213	ENSG00000236830	CBR3-AS1	CBR3 antisense RNA 1 [Source:HGNC Symbol;Acc:HGNC:43664] && P46781.3 RecName: Full=40S ribosomal protein S9 >Q6ZWN5.3 RecName: Full=40S ribosomal protein S9 >P29314.4 RecName: Full=40S ribosomal protein S9 >A9L913.1 RecName: Full=40S ribosomal protein S9 >A6QLG5.1 RecName: Full=40S ribosomal protein S9	21:36132802-36138868	0.198919	0	5.90819	0.013012	0.560509	up
ENST00000473958	GATA2-AS1-203	ENSG00000244300	GATA2-AS1	GATA2 antisense RNA 1 [Source:HGNC Symbol;Acc:HGNC:51108] && P08548.1 RecName: Full=LINE-1 reverse transcriptase homolog	3:128489257-128490086	0.271517	0	5.89392	0.0414577	0.866109	up
ENST00000573615	SEPTIN1-210	ENSG00000180096	SEPTIN1	septin 1 [Source:HGNC Symbol;Acc:HGNC:2879] && Q96MX3.2 RecName: Full=Zinc finger protein 48; AltName: Full=Zinc finger protein 553	16:30378184-30382370	0.466168	3.8e-05	5.89201	0.00327265	0.361155	up
ENST00000594431	CPT1C-206	ENSG00000169169	CPT1C	carnitine palmitoyltransferase 1C [Source:HGNC Symbol;Acc:HGNC:18540] && Q8TCG5.1 RecName: Full=Carnitine O-palmitoyltransferase 1, brain isoform; Short=CPT1-B; AltName: Full=CPT IC; AltName: Full=Carnitine O-palmitoyltransferase I, brain isoform; Short=CPTI-B; AltName: Full=Carnitine palmitoyltransferase 1C	19:49704687-49706073	0.366866	0	5.88977	0.0404476	0.8593	up
ENST00000699154	HPS1-253	ENSG00000107521	HPS1	HPS1 biogenesis of lysosomal organelles complex 3 subunit 1 [Source:HGNC Symbol;Acc:HGNC:5163] && Q92902.2 RecName: Full=Hermansky-Pudlak syndrome 1 protein	10:98430109-98446917	0.133529	0	5.88277	0.0424953	0.877164	up
TCONS_00211960	ZFAND3-OT1	ENSG00000156639	ZFAND3	zinc finger AN1-type containing 3 [Source:HGNC Symbol;Acc:HGNC:18019] && Q9H8U3.1 RecName: Full=AN1-type zinc finger protein 3; AltName: Full=Testis-expressed sequence 27	6:38061611-38116676	0.373025	0	5.8784	0.0413253	0.86541	up
ENST00000669937	ENST00000669937	ENSG00000285756	ENSG00000285756	novel transcript && A8K0R7.1 RecName: Full=Zinc finger protein 839; AltName: Full=Renal carcinoma antigen NY-REN-50	X:3817528-3826631	0.3798	0	5.87398	0.0486851	0.934063	up
ENST00000382375	C21orf62-AS1-201	ENSG00000205930	C21orf62-AS1	C21orf62 antisense RNA 1 [Source:HGNC Symbol;Acc:HGNC:1290] && -	21:32772100-32798969	0.0555083	0	5.86781	0.0413764	0.86541	up
ENST00000665772	LINC00299-215	ENSG00000236790	LINC00299	long intergenic non-protein coding RNA 299 [Source:HGNC Symbol;Acc:HGNC:27940] && Q6ZSB3.1 RecName: Full=Putative uncharacterized protein encoded by LINC00299	2:8007770-8119090	0.0867513	0	5.86759	0.0435806	0.885377	up
ENST00000651396	TTTY14-213	ENSG00000176728	TTTY14	testis-specific transcript, Y-linked 14 [Source:HGNC Symbol;Acc:HGNC:18495] && Q96LI6.1 RecName: Full=Heat shock transcription factor, Y-linked; AltName: Full=Heat shock transcription factor 2-like protein; Short=HSF2-like	Y:18772947-19077074	0.034693	0	5.86294	0.0491311	0.936465	up
ENST00000431923	HDHD5-AS1-202	ENSG00000185837	HDHD5-AS1	HDHD5 antisense RNA 1 [Source:HGNC Symbol;Acc:HGNC:1842] && -	22:17159357-17165447	0.228558	0	5.8577	0.0150523	0.589387	up
ENST00000700775	ENST00000700775	ENSG00000289826	ENSG00000289826	novel transcript && -	Y:7274826-7290751	1.0307	0	5.85672	0.0433828	0.885377	up
ENST00000669722	LINC02664-203	ENSG00000272381	LINC02664	long intergenic non-protein coding RNA 2664 [Source:HGNC Symbol;Acc:HGNC:54150] && Q96J02.2 RecName: Full=E3 ubiquitin-protein ligase Itchy homolog; Short=Itch; AltName: Full=Atrophin-1-interacting protein 4; Short=AIP4; AltName: Full=HECT-type E3 ubiquitin transferase Itchy homolog; AltName: Full=NFE2-associated polypeptide 1; Short=NAPP1	10:31187715-31261625	0.108963	0	5.85188	0.0472244	0.920449	up
ENST00000595369	SH2D3A-203	ENSG00000125731	SH2D3A	SH2 domain containing 3A [Source:HGNC Symbol;Acc:HGNC:16885] && Q9BRG2.1 RecName: Full=SH2 domain-containing protein 3A; AltName: Full=Novel SH2-containing protein 1	19:6757330-6764481	0.040319	0	5.85074	0.0456925	0.905697	up
ENST00000667133	LINC02362-212	ENSG00000249096	LINC02362	long intergenic non-protein coding RNA 2362 [Source:HGNC Symbol;Acc:HGNC:53284] && -	4:184365180-184382416	0.0896167	0	5.84873	0.0446046	0.892913	up
ENST00000438158	LINC01705-201	ENSG00000232679	LINC01705	long intergenic non-protein coding RNA 1705 [Source:HGNC Symbol;Acc:HGNC:52493] && -	1:222041705-222064763	0.313741	0	5.84477	0.0450972	0.897185	up
ENST00000668641	ENST00000668641	ENSG00000251199	ENSG00000251199	novel transcript && O00541.1 RecName: Full=Pescadillo homolog	4:134027616-134327458	0.37333	0	5.84004	0.0438452	0.885703	up
ENST00000676451	PRANCR-210	ENSG00000257815	PRANCR	progenitor renewal associated non-coding RNA [Source:HGNC Symbol;Acc:HGNC:51126] && Q96LU7.2 RecName: Full=Myelin regulatory factor-like protein	12:70170945-70242844	0.182671	0	5.83655	0.0135212	0.56772	up
ENST00000645509	ZBED3-AS1-238	ENSG00000250802	ZBED3-AS1	ZBED3 antisense RNA 1 [Source:HGNC Symbol;Acc:HGNC:44188] && -	5:77087002-77141881	0.049931	0	5.83476	0.0436872	0.885377	up
ENST00000588889	EML2-219	ENSG00000125746	EML2	EMAP like 2 [Source:HGNC Symbol;Acc:HGNC:18035] && O95834.1 RecName: Full=Echinoderm microtubule-associated protein-like 2; Short=EMAP-2; Short=HuEMAP-2	19:45632861-45642381	0.207482	0	5.82823	0.0430946	0.88332	up
ENST00000685865	GGCX-211	ENSG00000115486	GGCX	gamma-glutamyl carboxylase [Source:HGNC Symbol;Acc:HGNC:4247] && P38435.2 RecName: Full=Vitamin K-dependent gamma-carboxylase; AltName: Full=Gamma-glutamyl carboxylase; AltName: Full=Peptidyl-glutamate 4-carboxylase; AltName: Full=Vitamin K gamma glutamyl carboxylase	2:85549347-85561520	0.114263	0.000998333	5.82682	0.0458089	0.907122	up
ENST00000520590	TPT1-AS1-210	ENSG00000170919	TPT1-AS1	TPT1 antisense RNA 1 [Source:HGNC Symbol;Acc:HGNC:43686] && -	13:45341429-45378671	0.214171	0	5.82366	0.0443886	0.892898	up
ENST00000686690	HMBS-234	ENSG00000256269	HMBS	hydroxymethylbilane synthase [Source:HGNC Symbol;Acc:HGNC:4982] && P08397.2 RecName: Full=Porphobilinogen deaminase; Short=PBG-D; AltName: Full=Hydroxymethylbilane synthase; Short=HMBS; AltName: Full=Pre-uroporphyrinogen synthase	11:119088386-119091972	0.106324	0	5.82091	0.0458345	0.907297	up
ENST00000697974	MIR99AHG-397	ENSG00000215386	MIR99AHG	mir-99a-let-7c cluster host gene [Source:HGNC Symbol;Acc:HGNC:1274] && -	21:16041092-16274655	0.413038	0.000362667	5.82012	0.0017121	0.30577	up
ENST00000564426	RAB26-205	ENSG00000167964	RAB26	RAB26, member RAS oncogene family [Source:HGNC Symbol;Acc:HGNC:14259] && Q9ULW5.3 RecName: Full=Ras-related protein Rab-26	16:2148273-2154139	0.0716083	0	5.81655	0.019326	0.646262	up
ENST00000586393	MLX-205	ENSG00000108788	MLX	MAX dimerization protein MLX [Source:HGNC Symbol;Acc:HGNC:11645] && Q9UH92.2 RecName: Full=Max-like protein X; AltName: Full=Class D basic helix-loop-helix protein 13; Short=bHLHd13; AltName: Full=Max-like bHLHZip protein; AltName: Full=Protein BigMax; AltName: Full=Transcription factor-like protein 4	17:42567117-42569499	0.220814	0	5.81247	0.0457233	0.905874	up
ENST00000623015	PRKCQ-AS1-215	ENSG00000237943	PRKCQ-AS1	PRKCQ antisense RNA 1 [Source:HGNC Symbol;Acc:HGNC:44689] && -	10:6583805-6591105	0.294047	0	5.80311	0.0490989	0.936465	up
ENST00000534082	CD44-237	ENSG00000026508	CD44	CD44 molecule (Indian blood group) [Source:HGNC Symbol;Acc:HGNC:1681] && P14745.1 RecName: Full=CD44 antigen; AltName: Full=Extracellular matrix receptor III; Short=ECMR-III; AltName: Full=GP90 lymphocyte homing/adhesion receptor; AltName: Full=HUTCH-I; AltName: Full=Hermes antigen; AltName: Full=Hyaluronate receptor; AltName: Full=Phagocytic glycoprotein 1; Short=PGP-1; AltName: Full=Phagocytic …	11:35201144-35206047	1.96262	0.018435	5.79978	0.00173027	0.305806	up
ENST00000641127	PSMD7-DT-204	ENSG00000261404	PSMD7-DT	PSMD7 divergent transcript [Source:HGNC Symbol;Acc:HGNC:53056] && -	16:73943078-74206165	0.117952	0	5.79195	0.0156039	0.598315	up
ENST00000662166	LINC01013-220	ENSG00000228495	LINC01013	long intergenic non-protein coding RNA 1013 [Source:HGNC Symbol;Acc:HGNC:48987] && -	6:132131913-132169361	0.141275	0	5.78343	0.0214732	0.670973	up
ENST00000650861	WT1-214	ENSG00000184937	WT1	WT1 transcription factor [Source:HGNC Symbol;Acc:HGNC:12796] && P19544.2 RecName: Full=Wilms tumor protein; AltName: Full=WT33	11:32388130-32398101	0.0540363	0	5.78116	0.048958	0.935352	up
ENST00000697372	HDAC6-260	ENSG00000094631	HDAC6	histone deacetylase 6 [Source:HGNC Symbol;Acc:HGNC:14064] && Q9UBN7.2 RecName: Full=Histone deacetylase 6; Short=HD6	X:48802071-48824966	0.0989437	0.000889333	5.78049	0.00951486	0.51518	up
ENST00000684115	BSCL2-242	ENSG00000168000	BSCL2	BSCL2 lipid droplet biogenesis associated, seipin [Source:HGNC Symbol;Acc:HGNC:15832] && Q96G97.3 RecName: Full=Seipin; AltName: Full=Bernardinelli-Seip congenital lipodystrophy type 2 protein	11:62689289-62707587	0.144659	0.000231333	5.77935	0.0105004	0.526279	up
ENST00000530382	C6orf141-207	ENSG00000197261	C6orf141	chromosome 6 open reading frame 141 [Source:HGNC Symbol;Acc:HGNC:21351] && Q5SZD1.3 RecName: Full=Uncharacterized protein C6orf141	6:49552358-49555060	0.273262	0	5.77629	0.0472419	0.920449	up
ENST00000610844	EOGT-DT-213	ENSG00000244513	EOGT-DT	EOGT divergent transcript [Source:HGNC Symbol;Acc:HGNC:55605] && P82094.2 RecName: Full=TATA element modulatory factor; Short=TMF; AltName: Full=Androgen receptor coactivator 160 kDa protein; AltName: Full=Androgen receptor-associated protein of 160 kDa	3:69013992-69056241	0.139833	0	5.77629	0.0472445	0.920449	up
ENST00000676432	MTMR2-259	ENSG00000087053	MTMR2	myotubularin related protein 2 [Source:HGNC Symbol;Acc:HGNC:7450] && Q13614.4 RecName: Full=Myotubularin-related protein 2; AltName: Full=Phosphatidylinositol-3,5-bisphosphate 3-phosphatase; AltName: Full=Phosphatidylinositol-3-phosphate phosphatase	11:95832882-95924100	0.102443	0.000156667	5.77291	0.0289861	0.754525	up
ENST00000658944	LINC02055-222	ENSG00000254101	LINC02055	long intergenic non-protein coding RNA 2055 [Source:HGNC Symbol;Acc:HGNC:52895] && Q8N9N2.1 RecName: Full=Activating signal cointegrator 1 complex subunit 1; AltName: Full=ASC-1 complex subunit p50; AltName: Full=Trip4 complex subunit p50	8:136516246-136761333	0.072323	0	5.77137	0.0467503	0.9164	up
ENST00000698619	PGM3-246	ENSG00000013375	PGM3	phosphoglucomutase 3 [Source:HGNC Symbol;Acc:HGNC:8907] && O95394.1 RecName: Full=Phosphoacetylglucosamine mutase; Short=PAGM; AltName: Full=Acetylglucosamine phosphomutase; AltName: Full=N-acetylglucosamine-phosphate mutase; AltName: Full=Phosphoglucomutase-3; Short=PGM 3	6:83171636-83193265	0.10559	0	5.76888	0.0468703	0.917657	up
ENST00000418062	TTN-AS1-202	ENSG00000237298	TTN-AS1	TTN antisense RNA 1 [Source:HGNC Symbol;Acc:HGNC:44124] && Q8WZ42.4 RecName: Full=Titin; AltName: Full=Connectin; AltName: Full=Rhabdomyosarcoma antigen MU-RMS-40.14	2:178636560-178645923	2.67998	0.0367533	5.76754	0.0255646	0.719859	up
ENST00000696401	FANCL-260	ENSG00000115392	FANCL	FA complementation group L [Source:HGNC Symbol;Acc:HGNC:20748] && Q9NW38.2 RecName: Full=E3 ubiquitin-protein ligase FANCL; AltName: Full=Fanconi anemia group L protein; AltName: Full=Fanconi anemia-associated polypeptide of 43 kDa; Short=FAAP43	2:58161546-58204567	0.125556	0	5.76688	0.0482332	0.930256	up
ENST00000495381	CCDC14-222	ENSG00000175455	CCDC14	coiled-coil domain containing 14 [Source:HGNC Symbol;Acc:HGNC:25766] && -	3:123913725-123961349	0.048992	0	5.76391	0.0326099	0.784336	up
ENST00000702869	PCBP1-AS1-495	ENSG00000179818	PCBP1-AS1	PCBP1 antisense RNA 1 [Source:HGNC Symbol;Acc:HGNC:42948] && Q9P0J6.1 RecName: Full=39S ribosomal protein L36, mitochondrial; Short=L36mt; Short=MRP-L36; AltName: Full=BRCA1-interacting protein 1; Flags: Precursor	2:69993772-70086282	0.663536	1.23333e-05	5.75676	0.0193229	0.646262	up
ENST00000662624	LINC00607-212	ENSG00000235770	LINC00607	long intergenic non-protein coding RNA 607 [Source:HGNC Symbol;Acc:HGNC:43944] && -	2:215611597-215831630	0.0494123	0	5.75645	0.0152386	0.591776	up
ENST00000477288	ENST00000477288	ENSG00000288473	ENSG00000288473	novel protein && Q5ST30.2 RecName: Full=Valine--tRNA ligase, mitochondrial; AltName: Full=Valyl-tRNA synthetase; Short=ValRS; AltName: Full=Valyl-tRNA synthetase-like; Flags: Precursor	6:30908242-30926459	0.067135	0	5.75595	0.0492708	0.936743	up
ENST00000667128	MIR137HG-207	ENSG00000225206	MIR137HG	MIR137 host gene [Source:HGNC Symbol;Acc:HGNC:42871] && -	1:98040925-98046200	0.193505	0.00136533	5.75495	0.0469044	0.918214	up
ENST00000655971	LINC01597-204	ENSG00000205611	LINC01597	long intergenic non-protein coding RNA 1597 [Source:HGNC Symbol;Acc:HGNC:51594] && Q5VSD8.2 RecName: Full=Putative uncharacterized protein LOC401522	20:30287015-30289956	0.0748977	0	5.7226	0.0288542	0.753386	up
ENST00000608623	LINC01278-202	ENSG00000235437	LINC01278	long intergenic non-protein coding RNA 1278 [Source:HGNC Symbol;Acc:HGNC:28090] && O00370.1 RecName: Full=LINE-1 retrotransposable element ORF2 protein; Short=ORF2p; Includes: RecName: Full=Reverse transcriptase; Includes: RecName: Full=Endonuclease	X:63426560-63431612	0.437668	0.00344067	5.71659	0.00825996	0.493939	up
ENST00000648773	LUCAT1-222	ENSG00000248323	LUCAT1	lung cancer associated transcript 1 [Source:HGNC Symbol;Acc:HGNC:48498] && Q8N7M2.4 RecName: Full=Zinc finger protein 283; AltName: Full=Zinc finger protein HZF19	5:91310641-91314402	0.129745	0	5.7127	0.0207853	0.661997	up
ENST00000561268	SPG11-219	ENSG00000104133	SPG11	SPG11 vesicle trafficking associated, spatacsin [Source:HGNC Symbol;Acc:HGNC:11226] && Q96JI7.3 RecName: Full=Spatacsin; AltName: Full=Colorectal carcinoma-associated protein; AltName: Full=Spastic paraplegia 11 protein	15:44567338-44573683	0.240468	0	5.67734	0.019846	0.652855	up
ENST00000508892	SAMD14-206	ENSG00000167100	SAMD14	sterile alpha motif domain containing 14 [Source:HGNC Symbol;Acc:HGNC:27312] && Q8IZD0.2 RecName: Full=Sterile alpha motif domain-containing protein 14; Short=SAM domain-containing protein 14	17:50111336-50117799	0.174346	0.00141033	5.66007	0.0149701	0.588558	up
ENST00000460696	NPHP4-204	ENSG00000131697	NPHP4	nephrocystin 4 [Source:HGNC Symbol;Acc:HGNC:19104] && O75161.2 RecName: Full=Nephrocystin-4; AltName: Full=Nephroretinin	1:5862811-5867652	0.0425967	0	5.65956	0.0220353	0.676555	up
ENST00000515337	ENST00000515337	ENSG00000249738	ENSG00000249738	novel transcript && -	5:159331518-159362834	0.317288	0	5.65	0.0262538	0.726339	up
ENST00000606242	LINC01836-202	ENSG00000267530	LINC01836	long intergenic non-protein coding RNA 1836 [Source:HGNC Symbol;Acc:HGNC:52652] && P78312.2 RecName: Full=Protein FAM193A; AltName: Full=Protein IT14	19:782763-785291	0.124936	0	5.644	0.01879	0.640252	up
ENST00000678681	TWF2-213	ENSG00000247596	TWF2	twinfilin actin binding protein 2 [Source:HGNC Symbol;Acc:HGNC:9621] && Q6IBS0.2 RecName: Full=Twinfilin-2; AltName: Full=A6-related protein; Short=hA6RP; AltName: Full=Protein tyrosine kinase 9-like; AltName: Full=Twinfilin-1-like protein	3:52228647-52239131	0.182637	0.00210033	5.61527	0.0157611	0.600635	up
ENST00000621471	ENST00000621471	ENSG00000273920	ENSG00000273920	novel transcript, antisense to TMC3 && -	15:81335577-81336119	0.838089	0	5.60224	0.0222667	0.679099	up
ENST00000666693	ENST00000666693	ENSG00000286833	ENSG00000286833	novel transcript && Q9UN81.1 RecName: Full=LINE-1 retrotransposable element ORF1 protein; Short=L1ORF1p; AltName: Full=LINE retrotransposable element 1; AltName: Full=LINE1 retrotransposable element 1	2:132347473-132365130	0.356694	0	5.59651	0.0284034	0.746935	up
ENST00000661935	MYOSLID-204	ENSG00000229647	MYOSLID	myocardin-induced smooth muscle lncRNA, inducer of differentiation [Source:HGNC Symbol;Acc:HGNC:51821] && -	2:207240257-207248668	0.284217	0.000794333	5.57376	0.00413147	0.38287	up
ENST00000494813	ARHGAP4-224	ENSG00000089820	ARHGAP4	Rho GTPase activating protein 4 [Source:HGNC Symbol;Acc:HGNC:674] && P98171.2 RecName: Full=Rho GTPase-activating protein 4; AltName: Full=Rho-GAP hematopoietic protein C1; AltName: Full=Rho-type GTPase-activating protein 4; AltName: Full=p115	X:153913210-153934999	0.262774	0.002519	5.54744	0.00417367	0.385139	up
ENST00000550224	PRIM1-205	ENSG00000198056	PRIM1	DNA primase subunit 1 [Source:HGNC Symbol;Acc:HGNC:9369] && P49642.1 RecName: Full=DNA primase small subunit; AltName: Full=DNA primase 49 kDa subunit; Short=p49	12:56743514-56752313	0.110239	0	5.54062	0.0219492	0.674973	up
ENST00000662189	CBR3-AS1-223	ENSG00000236830	CBR3-AS1	CBR3 antisense RNA 1 [Source:HGNC Symbol;Acc:HGNC:43664] && P46781.3 RecName: Full=40S ribosomal protein S9 >Q6ZWN5.3 RecName: Full=40S ribosomal protein S9 >P29314.4 RecName: Full=40S ribosomal protein S9 >A9L913.1 RecName: Full=40S ribosomal protein S9 >A6QLG5.1 RecName: Full=40S ribosomal protein S9	21:36131768-36135566	0.342082	0.00246533	5.53493	0.0171719	0.617656	up
ENST00000599107	KCNN4-203	ENSG00000104783	KCNN4	potassium calcium-activated channel subfamily N member 4 [Source:HGNC Symbol;Acc:HGNC:6293] && O15554.1 RecName: Full=Intermediate conductance calcium-activated potassium channel protein 4; Short=SK4; Short=SKCa 4; Short=SKCa4; AltName: Full=IKCa1; Short=IK1; AltName: Full=KCa3.1; AltName: Full=KCa4; AltName: Full=Putative Gardos channel	19:43774219-43776826	0.204794	0	5.51637	0.0253138	0.717124	up
ENST00000679421	AGPS-206	ENSG00000018510	AGPS	alkylglycerone phosphate synthase [Source:HGNC Symbol;Acc:HGNC:327] && O00116.1 RecName: Full=Alkyldihydroxyacetonephosphate synthase, peroxisomal; Short=Alkyl-DHAP synthase; AltName: Full=Aging-associated gene 5 protein; AltName: Full=Alkylglycerone-phosphate synthase; Flags: Precursor	2:177392760-177543592	1.00009	0.0174137	5.5083	0.00567247	0.425759	up
ENST00000574155	PCYT2-216	ENSG00000185813	PCYT2	phosphate cytidylyltransferase 2, ethanolamine [Source:HGNC Symbol;Acc:HGNC:8756] && Q99447.1 RecName: Full=Ethanolamine-phosphate cytidylyltransferase; AltName: Full=CTP:phosphoethanolamine cytidylyltransferase; AltName: Full=Phosphorylethanolamine transferase	17:81905681-81906829	0.147911	0	5.48126	0.0451915	0.898828	up
ENST00000394488	NDST3-202	ENSG00000164100	NDST3	N-deacetylase and N-sulfotransferase 3 [Source:HGNC Symbol;Acc:HGNC:7682] && O95803.1 RecName: Full=Bifunctional heparan sulfate N-deacetylase/N-sulfotransferase 3; AltName: Full=Glucosaminyl N-deacetylase/N-sulfotransferase 3; Short=NDST-3; Short=hNDST-3; AltName: Full=N-heparan sulfate sulfotransferase 3; Short=N-HSST 3; Includes: RecName: Full=Heparan sulfate N-deacetylase 3; Includes: RecName…	4:118033618-118055645	0.0526047	0	5.47594	0.04065	0.861303	up
ENST00000669879	ENST00000669879	ENSG00000287327	ENSG00000287327	novel transcript && -	10:133588914-133589413	0.607859	0	5.45239	0.0323977	0.782489	up
ENST00000691205	RARS2-243	ENSG00000146282	RARS2	arginyl-tRNA synthetase 2, mitochondrial [Source:HGNC Symbol;Acc:HGNC:21406] && Q5T160.1 RecName: Full=Probable arginine--tRNA ligase, mitochondrial; AltName: Full=Arginyl-tRNA synthetase; Short=ArgRS; Flags: Precursor	6:87513957-87589977	0.169529	0.000256	5.44546	0.0182159	0.632147	up
ENST00000435346	AFF2-IT1-201	ENSG00000223516	AFF2-IT1	AFF2 intronic transcript 1 [Source:HGNC Symbol;Acc:HGNC:41334] && -	X:148546878-148547397	0.304266	0	5.44205	0.0259984	0.723416	up
ENST00000476848	TMPRSS3-205	ENSG00000160183	TMPRSS3	transmembrane serine protease 3 [Source:HGNC Symbol;Acc:HGNC:11877] && P57727.2 RecName: Full=Transmembrane protease serine 3; AltName: Full=Serine protease TADG-12; AltName: Full=Tumor-associated differentially-expressed gene 12 protein	21:42371890-42383751	0.0466317	0	5.43583	0.0303457	0.766536	up
ENST00000470030	INTS11-214	ENSG00000127054	INTS11	integrator complex subunit 11 [Source:HGNC Symbol;Acc:HGNC:26052] && Q5TA45.2 RecName: Full=Integrator complex subunit 11; Short=Int11; AltName: Full=Cleavage and polyadenylation-specific factor 3-like protein; Short=CPSF3-like protein; AltName: Full=Protein related to CPSF subunits of 68 kDa; Short=RC-68	1:1311585-1315433	0.327861	0.00285633	5.4345	0.00214758	0.327436	up
ENST00000642814	SPG7-230	ENSG00000197912	SPG7	SPG7 matrix AAA peptidase subunit, paraplegin [Source:HGNC Symbol;Acc:HGNC:11237] && Q9UQ90.2 RecName: Full=Paraplegin; AltName: Full=Spastic paraplegia 7 protein	16:89540632-89557535	0.14973	0.001108	5.42167	0.0395544	0.851487	up
ENST00000478712	MLPH-218	ENSG00000115648	MLPH	melanophilin [Source:HGNC Symbol;Acc:HGNC:29643] && Q9BV36.1 RecName: Full=Melanophilin; AltName: Full=Exophilin-3; AltName: Full=Slp homolog lacking C2 domains a; Short=SlaC2-a; AltName: Full=Synaptotagmin-like protein 2a	2:237518295-237552437	0.0779243	0	5.40088	0.0350176	0.805483	up
ENST00000590704	CIRBP-229	ENSG00000099622	CIRBP	cold inducible RNA binding protein [Source:HGNC Symbol;Acc:HGNC:1982] && Q14011.1 RecName: Full=Cold-inducible RNA-binding protein; AltName: Full=A18 hnRNP; AltName: Full=Glycine-rich RNA-binding protein CIRP >Q5RF83.1 RecName: Full=Cold-inducible RNA-binding protein; AltName: Full=Glycine-rich RNA-binding protein CIRP	19:1269332-1272777	4.47998	0.043691	5.38975	0.00844055	0.498086	up
ENST00000520089	TG-209	ENSG00000042832	TG	thyroglobulin [Source:HGNC Symbol;Acc:HGNC:11764] && P01266.5 RecName: Full=Thyroglobulin; Short=Tg; Flags: Precursor	8:132969486-132983753	0.17803	0	5.36498	0.0360387	0.812145	up
ENST00000459720	CDK20-205	ENSG00000156345	CDK20	cyclin dependent kinase 20 [Source:HGNC Symbol;Acc:HGNC:21420] && Q8IZL9.1 RecName: Full=Cyclin-dependent kinase 20; AltName: Full=CDK-activating kinase p42; Short=CAK-kinase p42; AltName: Full=Cell cycle-related kinase; AltName: Full=Cell division protein kinase 20; AltName: Full=Cyclin-dependent protein kinase H; AltName: Full=Cyclin-kinase-activating kinase p42	9:87966441-87974685	0.269667	0.00190467	5.36374	0.00331289	0.362306	up
ENST00000551288	EMX2OS-206	ENSG00000229847	EMX2OS	EMX2 opposite strand/antisense RNA [Source:HGNC Symbol;Acc:HGNC:18511] && -	10:117484295-117545068	1.16119	0.01161	5.3542	0.0229975	0.68796	up
ENST00000602034	SARS2-214	ENSG00000104835	SARS2	seryl-tRNA synthetase 2, mitochondrial [Source:HGNC Symbol;Acc:HGNC:17697] && Q9NP81.1 RecName: Full=Serine--tRNA ligase, mitochondrial; AltName: Full=SerRSmt; AltName: Full=Seryl-tRNA synthetase; Short=SerRS; AltName: Full=Seryl-tRNA(Ser/Sec) synthetase; Flags: Precursor	19:38918037-38919999	0.200099	0	5.34439	0.0327286	0.786146	up
ENST00000665613	ENST00000665613	ENSG00000235538	ENSG00000235538	novel transcript && -	6:163671577-163760739	0.133973	0	5.33626	0.0343048	0.799841	up
ENST00000664748	ENST00000664748	ENSG00000229425	ENSG00000229425	novel transcript && -	21:15368966-15403693	0.227697	0.00213433	5.3349	0.0106882	0.528828	up
ENST00000554734	RGS6-214	ENSG00000182732	RGS6	regulator of G protein signaling 6 [Source:HGNC Symbol;Acc:HGNC:10002] && P49758.5 RecName: Full=Regulator of G-protein signaling 6; Short=RGS6; AltName: Full=S914	14:72473987-72477260	0.127226	0	5.33281	0.0307926	0.769991	up
ENST00000568086	NOL3-210	ENSG00000140939	NOL3	nucleolar protein 3 [Source:HGNC Symbol;Acc:HGNC:7869] && O60936.2 RecName: Full=Nucleolar protein 3; AltName: Full=Apoptosis repressor with CARD; AltName: Full=Muscle-enriched cytoplasmic protein; Short=Myp; AltName: Full=Nucleolar protein of 30 kDa; Short=Nop30	16:67170502-67171656	1.11771	0.0196547	5.31996	0.00533556	0.417	up
ENST00000356684	FLVCR1-DT-201	ENSG00000198468	FLVCR1-DT	FLVCR1 divergent transcript [Source:HGNC Symbol;Acc:HGNC:39077] && Q8TAF5.1 RecName: Full=Putative uncharacterized protein LQK1; AltName: Full=FLVCR1 antisense RNA 1	1:212852105-212858125	0.2047	0.000831333	5.31419	0.00603839	0.437516	up
ENST00000634100	ENST00000634100	ENSG00000282440	ENSG00000282440	novel transcript && -	2:156305108-156320255	0.454015	0	5.30859	0.0373242	0.827159	up
ENST00000702949	ENST00000702949	ENSG00000290094	ENSG00000290094	novel transcript, sense intronic to DNAJC6 && O00370.1 RecName: Full=LINE-1 retrotransposable element ORF2 protein; Short=ORF2p; Includes: RecName: Full=Reverse transcriptase; Includes: RecName: Full=Endonuclease	1:65310302-65318877	0.501462	0	5.30859	0.0373199	0.827159	up
ENST00000551995	PPP1R12A-AS2-201	ENSG00000258048	PPP1R12A-AS2	PPP1R12A antisense RNA 2 [Source:HGNC Symbol;Acc:HGNC:55456] && Q96IZ0.1 RecName: Full=PRKC apoptosis WT1 regulator protein; AltName: Full=Prostate apoptosis response 4 protein; Short=Par-4	12:79690144-79778451	0.279255	0	5.30654	0.0312701	0.774176	up
ENST00000419190	ELF3-AS1-202	ENSG00000234678	ELF3-AS1	ELF3 antisense RNA 1 [Source:HGNC Symbol;Acc:HGNC:40211] && Q8VCT3.2 RecName: Full=Aminopeptidase B; Short=AP-B; AltName: Full=Arginine aminopeptidase; AltName: Full=Arginyl aminopeptidase; AltName: Full=Cytosol aminopeptidase IV	1:201995696-202010463	0.0201273	0	5.29503	0.0319393	0.7802	up
ENST00000620495	MMP2-AS1-203	ENSG00000260135	MMP2-AS1	MMP2 antisense RNA 1 [Source:HGNC Symbol;Acc:HGNC:53142] && -	16:55426797-55427951	0.201881	0	5.27505	0.0480948	0.929363	up
ENST00000698859	FERMT3-221	ENSG00000149781	FERMT3	FERM domain containing kindlin 3 [Source:HGNC Symbol;Acc:HGNC:23151] && Q86UX7.1 RecName: Full=Fermitin family homolog 3; AltName: Full=Kindlin-3; AltName: Full=MIG2-like protein; AltName: Full=Unc-112-related protein 2	11:64206665-64223824	0.17508	0.000631333	5.27224	0.0227921	0.68567	up
ENST00000678011	MKS1-225	ENSG00000011143	MKS1	MKS transition zone complex subunit 1 [Source:HGNC Symbol;Acc:HGNC:7121] && Q9NXB0.2 RecName: Full=Meckel syndrome type 1 protein	17:58205441-58219255	0.276654	0.002133	5.26999	0.0220856	0.677144	up
ENST00000517846	ENST00000517846	ENSG00000254485	ENSG00000254485	novel transcript, antisense to THUMPD3 && -	3:9349685-9363006	0.582319	0	5.26689	0.0365634	0.819698	up
ENST00000666758	ENST00000666758	ENSG00000237356	ENSG00000237356	novel transcript && -	14:53561701-53591373	0.7783	0	5.25835	0.0361645	0.813966	up
ENST00000681744	AKAP8L-239	ENSG00000011243	AKAP8L	A-kinase anchoring protein 8 like [Source:HGNC Symbol;Acc:HGNC:29857] && Q9ULX6.3 RecName: Full=A-kinase anchor protein 8-like; Short=AKAP8-like protein; AltName: Full=Helicase A-binding protein 95; Short=HAP95; AltName: Full=Homologous to AKAP95 protein; Short=HA95; AltName: Full=Neighbor of A-kinase-anchoring protein 95; Short=Neighbor of AKAP95	19:15380086-15419044	0.199312	0.00204533	5.25289	0.0022404	0.329053	up
ENST00000642143	MFSD8-262	ENSG00000164073	MFSD8	major facilitator superfamily domain containing 8 [Source:HGNC Symbol;Acc:HGNC:28486] && Q8NHS3.1 RecName: Full=Major facilitator superfamily domain-containing protein 8; AltName: Full=Ceroid-lipofuscinosis neuronal protein 7	4:127939080-127949846	0.11932	0	5.24913	0.0435608	0.885377	up
ENST00000565214	LCMT1-AS2-202	ENSG00000260034	LCMT1-AS2	LCMT1 antisense RNA 2 [Source:HGNC Symbol;Acc:HGNC:51178] && -	16:25140583-25146248	0.01734	0	5.23192	0.0377515	0.83038	up
ENST00000690746	ENST00000690746	ENSG00000289585	ENSG00000289585	novel transcript && -	10:13348400-13349327	0.347702	0	5.19366	0.0362763	0.815695	up
ENST00000588087	TMC6-209	ENSG00000141524	TMC6	transmembrane channel like 6 [Source:HGNC Symbol;Acc:HGNC:18021] && Q7Z403.2 RecName: Full=Transmembrane channel-like protein 6; AltName: Full=Epidermodysplasia verruciformis protein 1; AltName: Full=Protein LAK-4	17:78120177-78128730	0.168464	0.000137333	5.17883	0.0308716	0.770326	up
ENST00000592560	FAM171A2-204	ENSG00000161682	FAM171A2	family with sequence similarity 171 member A2 [Source:HGNC Symbol;Acc:HGNC:30480] && A8MVW0.1 RecName: Full=Protein FAM171A2; Flags: Precursor	17:44359346-44363800	0.133619	0	5.17217	0.0413562	0.86541	up
ENST00000496466	UBXN11-216	ENSG00000158062	UBXN11	UBX domain protein 11 [Source:HGNC Symbol;Acc:HGNC:30600] && Q5T124.2 RecName: Full=UBX domain-containing protein 11; AltName: Full=Colorectal tumor-associated antigen COA-1; AltName: Full=Socius; AltName: Full=UBX domain-containing protein 5	1:26282305-26298026	0.133686	0.000926667	5.15607	0.0118141	0.544619	up
ENST00000504096	PHYKPL-212	ENSG00000175309	PHYKPL	5-phosphohydroxy-L-lysine phospho-lyase [Source:HGNC Symbol;Acc:HGNC:28249] && Q8IUZ5.1 RecName: Full=5-phosphohydroxy-L-lysine phospho-lyase; AltName: Full=Alanine--glyoxylate aminotransferase 2-like 2	5:178223388-178224496	2.45168	0.0378893	5.12695	0.0291554	0.755362	up
ENST00000618227	MALAT1-213	ENSG00000251562	MALAT1	metastasis associated lung adenocarcinoma transcript 1 [Source:HGNC Symbol;Acc:HGNC:29665] && Q9UHZ2.1 RecName: Full=Metastasis-associated lung adenocarcinoma transcript 1	11:65504838-65506465	7.05881	0.122058	5.12042	0.00328547	0.361914	up
ENST00000445745	PAX8-AS1-205	ENSG00000189223	PAX8-AS1	PAX8 antisense RNA 1 [Source:HGNC Symbol;Acc:HGNC:49271] && -	2:113236237-113272917	0.35184	0.00554967	5.11768	0.00829912	0.49501	up
ENST00000389138	ERCC4-202	ENSG00000175595	ERCC4	ERCC excision repair 4, endonuclease catalytic subunit [Source:HGNC Symbol;Acc:HGNC:3436] && Q92889.3 RecName: Full=DNA repair endonuclease XPF; AltName: Full=DNA excision repair protein ERCC-4; AltName: Full=DNA repair protein complementing XP-F cells; AltName: Full=Xeroderma pigmentosum group F-complementing protein	16:13932026-13948425	0.225342	0.000963	5.10667	0.023519	0.693915	up
ENST00000480424	PIGQ-211	ENSG00000007541	PIGQ	phosphatidylinositol glycan anchor biosynthesis class Q [Source:HGNC Symbol;Acc:HGNC:14135] && Q9BRB3.3 RecName: Full=Phosphatidylinositol N-acetylglucosaminyltransferase subunit Q; AltName: Full=N-acetylglucosamyl transferase component GPI1; AltName: Full=Phosphatidylinositol-glycan biosynthesis class Q protein; Short=PIG-Q	16:578927-584108	0.159374	4.6e-05	5.10634	0.00659235	0.454418	up
ENST00000449782	ENST00000449782	ENSG00000232934	ENSG00000232934	novel transcript, antisense to ACSL5 && Q9ULC5.1 RecName: Full=Long-chain-fatty-acid--CoA ligase 5; AltName: Full=Long-chain acyl-CoA synthetase 5; Short=LACS 5	10:112406171-112409490	0.320327	0	5.10508	0.0419953	0.872214	up
ENST00000653555	CARMN-213	ENSG00000249669	CARMN	cardiac mesoderm enhancer-associated non-coding RNA [Source:HGNC Symbol;Acc:HGNC:42872] && Q6ZSR6.3 RecName: Full=Putative uncharacterized protein FLJ45256	5:149406878-149425670	0.32446	0.00139867	5.09844	0.0279188	0.743122	up
ENST00000501011	RAB30-DT-201	ENSG00000246067	RAB30-DT	RAB30 divergent transcript [Source:HGNC Symbol;Acc:HGNC:48672] && Q5S3G4.1 RecName: Full=Cytochrome c oxidase subunit 5B, mitochondrial; AltName: Full=Cytochrome c oxidase polypeptide Vb; Flags: Precursor	11:83072060-83073607	0.158664	0	5.08623	0.0434342	0.885377	up
ENST00000552161	AAAS-219	ENSG00000094914	AAAS	aladin WD repeat nucleoporin [Source:HGNC Symbol;Acc:HGNC:13666] && Q9NRG9.1 RecName: Full=Aladin; AltName: Full=Adracalin	12:53307642-53321277	0.173312	0.00227633	5.08501	0.0127709	0.557767	up
ENST00000658283	ENST00000658283	ENSG00000253553	ENSG00000253553	novel transcript, antisense to MMP16 && Q8N7M2.4 RecName: Full=Zinc finger protein 283; AltName: Full=Zinc finger protein HZF19	8:88326836-88714769	0.29449	0.000314667	5.08457	0.0315801	0.776882	up
ENST00000546784	ENST00000546784	ENSG00000257900	ENSG00000257900	novel transcript && -	14:45377268-45389286	0.484334	0	5.0729	0.048131	0.929363	up
ENST00000609758	ENST00000609758	ENSG00000272940	ENSG00000272940	novel transcript && -	22:50597152-50597599	0.660519	0	5.06559	0.0461181	0.909596	up
ENST00000628435	LINC00506-201	ENSG00000281392	LINC00506	long intergenic non-protein coding RNA 506 [Source:NCBI gene (formerly Entrezgene);Acc:100846978] && -	3:87089303-87140352	0.195339	0	5.06179	0.0473841	0.922507	up
ENST00000465020	ACVR2B-203	ENSG00000114739	ACVR2B	activin A receptor type 2B [Source:HGNC Symbol;Acc:HGNC:174] && Q13705.3 RecName: Full=Activin receptor type-2B; AltName: Full=Activin receptor type IIB; Short=ACTR-IIB; Flags: Precursor	3:38454319-38483373	0.317478	0.00605133	5.02643	0.0154722	0.596079	up
ENST00000552001	SLC4A8-216	ENSG00000050438	SLC4A8	solute carrier family 4 member 8 [Source:HGNC Symbol;Acc:HGNC:11034] && Q2Y0W8.1 RecName: Full=Electroneutral sodium bicarbonate exchanger 1; AltName: Full=Electroneutral Na(+)-driven Cl-HCO3 exchanger; AltName: Full=Solute carrier family 4 member 8; AltName: Full=k-NBC3	12:51450828-51457443	0.136564	0	5.00799	0.0443288	0.892374	up
ENST00000648456	MEG3-231	ENSG00000214548	MEG3	maternally expressed 3 [Source:HGNC Symbol;Acc:HGNC:14575] && -	14:100826098-100861026	0.205139	7.26667e-05	5.00663	0.0310989	0.772779	up
ENST00000557863	NR2F2-AS1-202	ENSG00000247809	NR2F2-AS1	NR2F2 antisense RNA 1 [Source:HGNC Symbol;Acc:HGNC:44222] && -	15:96232105-96327116	0.374482	0.00406333	5.00552	0.0107894	0.531649	up
ENST00000679498	DDX20-207	ENSG00000064703	DDX20	DEAD-box helicase 20 [Source:HGNC Symbol;Acc:HGNC:2743] && Q9UHI6.2 RecName: Full=Probable ATP-dependent RNA helicase DDX20; AltName: Full=Component of gems 3; AltName: Full=DEAD box protein 20; AltName: Full=DEAD box protein DP 103; AltName: Full=Gemin-3	1:111755737-111769982	0.113003	5.56667e-05	4.99352	0.0139882	0.575177	up
ENST00000527672	ENST00000527672	ENSG00000254777	ENSG00000254777	novel transcript && -	8:60918981-60966557	0.243447	0	4.99028	0.0420161	0.872214	up
ENST00000653997	CASC15-229	ENSG00000272168	CASC15	cancer susceptibility 15 [Source:HGNC Symbol;Acc:HGNC:28245] && -	6:21666389-22194412	0.252451	2.46667e-05	4.98805	0.0294142	0.759851	up
ENST00000615565	FCGR1BP-208	ENSG00000198019	FCGR1BP	Fc gamma receptor Ib, pseudogene [Source:HGNC Symbol;Acc:HGNC:3614] && Q92637.1 RecName: Full=High affinity immunoglobulin gamma Fc receptor IB; Short=IgG Fc receptor IB; AltName: Full=Fc-gamma RIB; Short=FcRIB; Short=hFcgammaRIB; Flags: Precursor	1:121087362-121093801	0.306488	0.003572	4.98108	0.012673	0.556168	up
ENST00000666013	STARD4-AS1-204	ENSG00000246859	STARD4-AS1	STARD4 antisense RNA 1 [Source:HGNC Symbol;Acc:HGNC:44117] && -	5:111510396-111731029	0.168358	0.003017	4.97337	0.0273956	0.737163	up
ENST00000698730	POLR3A-211	ENSG00000148606	POLR3A	RNA polymerase III subunit A [Source:HGNC Symbol;Acc:HGNC:30074] && O14802.2 RecName: Full=DNA-directed RNA polymerase III subunit RPC1; Short=RNA polymerase III subunit C1; AltName: Full=DNA-directed RNA polymerase III largest subunit; AltName: Full=DNA-directed RNA polymerase III subunit A; AltName: Full=RNA polymerase III 155 kDa subunit; Short=RPC155; AltName: Full=RNA polymerase III subunit …	10:77975162-78029515	0.874007	0.0156857	4.96915	0.0043561	0.388155	up
ENST00000447668	NIFK-AS1-205	ENSG00000236859	NIFK-AS1	NIFK antisense RNA 1 [Source:HGNC Symbol;Acc:HGNC:27385] && Q9BYG3.1 RecName: Full=MKI67 FHA domain-interacting nucleolar phosphoprotein; AltName: Full=Nucleolar phosphoprotein Nopp34; AltName: Full=Nucleolar protein interacting with the FHA domain of pKI-67; Short=hNIFK	2:121650082-121651535	0.829611	0.00566767	4.9676	0.00340411	0.366145	up
ENST00000681298	NOTCH1-215	ENSG00000148400	NOTCH1	notch receptor 1 [Source:HGNC Symbol;Acc:HGNC:7881] && P46531.4 RecName: Full=Neurogenic locus notch homolog protein 1; Short=Notch 1; Short=hN1; AltName: Full=Translocation-associated notch protein TAN-1; Contains: RecName: Full=Notch 1 extracellular truncation; Short=NEXT; Contains: RecName: Full=Notch 1 intracellular domain; Short=NICD; Flags: Precursor	9:136495736-136508369	0.543742	0.0144713	4.93542	0.0322279	0.782076	up
ENST00000657717	IQCH-AS1-206	ENSG00000259673	IQCH-AS1	IQCH antisense RNA 1 [Source:HGNC Symbol;Acc:HGNC:44104] && Q86VS3.2 RecName: Full=IQ domain-containing protein H; AltName: Full=Testis development protein NYD-SP5	15:67406596-67521662	0.114715	5.83333e-05	4.92314	0.032036	0.781375	up
ENST00000487006	BUD23-217	ENSG00000071462	BUD23	BUD23 rRNA methyltransferase and ribosome maturation factor [Source:HGNC Symbol;Acc:HGNC:16405] && O43709.2 RecName: Full=Probable 18S rRNA (guanine-N(7))-methyltransferase; AltName: Full=Bud site selection protein 23 homolog; AltName: Full=Metastasis-related methyltransferase 1; AltName: Full=Williams-Beuren syndrome chromosomal region 22 protein	7:73683631-73693551	0.476323	0.000292333	4.91277	0.0460535	0.909065	up
ENST00000678410	IDE-225	ENSG00000119912	IDE	insulin degrading enzyme [Source:HGNC Symbol;Acc:HGNC:5381] && P14735.4 RecName: Full=Insulin-degrading enzyme; AltName: Full=Abeta-degrading protease; AltName: Full=Insulin protease; Short=Insulinase; AltName: Full=Insulysin	10:92472979-92506560	0.274189	0.00337767	4.9105	0.0295921	0.761878	up
ENST00000664247	ZNF747-DT-203	ENSG00000235560	ZNF747-DT	ZNF747 divergent transcript [Source:HGNC Symbol;Acc:HGNC:55668] && P78312.2 RecName: Full=Protein FAM193A; AltName: Full=Protein IT14	16:30535049-30537149	0.385916	0.000800667	4.83418	0.0216613	0.673396	up
ENST00000578515	PIK3R5-206	ENSG00000141506	PIK3R5	phosphoinositide-3-kinase regulatory subunit 5 [Source:HGNC Symbol;Acc:HGNC:30035] && Q8WYR1.1 RecName: Full=Phosphoinositide 3-kinase regulatory subunit 5; Short=PI3-kinase regulatory subunit 5; AltName: Full=PI3-kinase p101 subunit; AltName: Full=Phosphatidylinositol 4,5-bisphosphate 3-kinase regulatory subunit; Short=PtdIns-3-kinase regulatory subunit; AltName: Full=Protein FOAP-2; AltName: Fu…	17:8880639-8965707	0.12651	0.000635333	4.81921	0.0366278	0.82009	up
ENST00000498509	PHF7-209	ENSG00000010318	PHF7	PHD finger protein 7 [Source:HGNC Symbol;Acc:HGNC:18458] && Q9BWX1.1 RecName: Full=PHD finger protein 7; AltName: Full=Testis development protein NYD-SP6	3:52419920-52423283	0.221486	0.002545	4.80852	0.0153552	0.593777	up
ENST00000679116	LAS1L-223	ENSG00000001497	LAS1L	LAS1 like ribosome biogenesis factor [Source:HGNC Symbol;Acc:HGNC:25726] && Q9Y4W2.2 RecName: Full=Ribosomal biogenesis protein LAS1L; AltName: Full=Protein LAS1 homolog	X:65512603-65534787	0.0931457	0.00160633	4.79519	0.03443	0.80081	up
ENST00000489772	GGA1-222	ENSG00000100083	GGA1	golgi associated, gamma adaptin ear containing, ARF binding protein 1 [Source:HGNC Symbol;Acc:HGNC:17842] && Q9UJY5.1 RecName: Full=ADP-ribosylation factor-binding protein GGA1; AltName: Full=Gamma-adaptin-related protein 1; AltName: Full=Golgi-localized, gamma ear-containing, ARF-binding protein 1	22:37608830-37618146	1.01759	0.0190637	4.79244	0.00293347	0.349783	up
ENST00000418251	PSD4-204	ENSG00000125637	PSD4	pleckstrin and Sec7 domain containing 4 [Source:HGNC Symbol;Acc:HGNC:19096] && Q8NDX1.2 RecName: Full=PH and SEC7 domain-containing protein 4; AltName: Full=Exchange factor for ADP-ribosylation factor guanine nucleotide factor 6 B; Short=Exchange factor for ARF6 B; AltName: Full=Pleckstrin homology and SEC7 domain-containing protein 4; AltName: Full=Telomeric of interleukin-1 cluster protein	2:113173980-113203225	0.460305	0.009894	4.77915	0.0084872	0.499235	up
ENST00000658322	FAM66D-208	ENSG00000255052	FAM66D	family with sequence similarity 66 member D [Source:HGNC Symbol;Acc:HGNC:24159] && -	8:12116232-12148027	0.109448	1.53333e-05	4.76964	0.038872	0.843563	up
ENST00000668333	SNHG29-248	ENSG00000175061	SNHG29	small nucleolar RNA host gene 29 [Source:HGNC Symbol;Acc:HGNC:28619] && Q8N1F1.1 RecName: Full=Putative uncharacterized protein LRRC75A-AS1, mitochondrial; AltName: Full=FAM211A antisense RNA 1; AltName: Full=LRRC75A antisense RNA 1; AltName: Full=Putative uncharacterized protein FAM211A-AS1, mitochondrial; Flags: Precursor	17:16438992-16473081	0.440486	0.0102747	4.74753	0.0101264	0.521695	up
ENST00000504018	NREP-211	ENSG00000134986	NREP	neuronal regeneration related protein [Source:HGNC Symbol;Acc:HGNC:16834] && Q16612.1 RecName: Full=Neuronal regeneration-related protein; AltName: Full=Neuronal protein 3.1; AltName: Full=Protein p311	5:111730954-111756251	1.56976	0.00760167	4.74107	0.0175333	0.621254	up
ENST00000701119	LINC-PINT-234	ENSG00000231721	LINC-PINT	long intergenic non-protein coding RNA, p53 induced transcript [Source:HGNC Symbol;Acc:HGNC:26885] && -	7:130944169-131108097	0.300925	0.00143367	4.73619	0.029184	0.755461	up
ENST00000682741	CTNND1-244	ENSG00000198561	CTNND1	catenin delta 1 [Source:HGNC Symbol;Acc:HGNC:2515] && O60716.1 RecName: Full=Catenin delta-1; AltName: Full=Cadherin-associated Src substrate; Short=CAS; AltName: Full=p120 catenin; Short=p120(ctn); AltName: Full=p120(cas)	11:57761789-57819163	0.281015	0.00854933	4.68911	0.0128858	0.560184	up
ENST00000572253	CCDC40-207	ENSG00000141519	CCDC40	coiled-coil domain containing 40 [Source:HGNC Symbol;Acc:HGNC:26090] && Q4G0X9.2 RecName: Full=Coiled-coil domain-containing protein 40	17:80081443-80097934	0.148728	0.002544	4.6726	0.0147891	0.584791	up
ENST00000665787	MEG8-240	ENSG00000225746	MEG8	maternally expressed 8, small nucleolar RNA host gene [Source:HGNC Symbol;Acc:HGNC:14574] && -	14:100967599-101000758	0.88885	0.0278987	4.6089	0.0101221	0.521645	up
ENST00000379922	NBEA-201	ENSG00000172915	NBEA	neurobeachin [Source:HGNC Symbol;Acc:HGNC:7648] && Q8NFP9.3 RecName: Full=Neurobeachin; AltName: Full=Lysosomal-trafficking regulator 2; AltName: Full=Protein BCL8B	13:35593006-35672732	0.120251	0.002923	4.59771	0.0396477	0.85191	up
ENST00000495892	MX2-212	ENSG00000183486	MX2	MX dynamin like GTPase 2 [Source:HGNC Symbol;Acc:HGNC:7533] && P20592.1 RecName: Full=Interferon-induced GTP-binding protein Mx2; AltName: Full=Interferon-regulated resistance GTP-binding protein MxB; AltName: Full=Myxovirus resistance protein 2; AltName: Full=p78-related protein	21:41362030-41367306	0.288542	0.00648667	4.59267	0.0214298	0.67075	up
ENST00000639977	ADGRE4P-203	ENSG00000268758	ADGRE4P	adhesion G protein-coupled receptor E4, pseudogene [Source:HGNC Symbol;Acc:HGNC:19240] && Q86SQ3.1 PUTATIVE PSEUDOGENE: RecName: Full=Putative adhesion G protein-coupled receptor E4P; AltName: Full=EGF-like module receptor 4; AltName: Full=EGF-like module-containing mucin-like hormone receptor-like 4; AltName: Full=G-protein coupled receptor 127; AltName: Full=G-protein coupled receptor PGR16; Fl…	19:6952533-6997868	0.538444	0.0116483	4.57103	0.0334161	0.791987	up
ENST00000452057	KANSL1L-AS1-201	ENSG00000229127	KANSL1L-AS1	KANSL1L antisense RNA 1 [Source:HGNC Symbol;Acc:HGNC:41139] && A0AUZ9.2 RecName: Full=KAT8 regulatory NSL complex subunit 1-like protein; AltName: Full=MSL1v2	2:210030733-210064356	1.5625	0.0305563	4.54974	0.0351706	0.805483	up
ENST00000530967	TBC1D10C-207	ENSG00000175463	TBC1D10C	TBC1 domain family member 10C [Source:HGNC Symbol;Acc:HGNC:24702] && Q8IV04.1 RecName: Full=Carabin; AltName: Full=TBC1 domain family member 10C	11:67404123-67406932	0.328597	0.001151	4.54504	0.0487126	0.934063	up
ENST00000487816	SLC26A10-205	ENSG00000135502	SLC26A10	solute carrier family 26 member 10 [Source:HGNC Symbol;Acc:HGNC:14470] && Q8NG04.1 RecName: Full=Solute carrier family 26 member 10	12:57623686-57626151	0.265138	0.00607	4.52318	0.0111563	0.536443	up
ENST00000548860	CACNB3-209	ENSG00000167535	CACNB3	calcium voltage-gated channel auxiliary subunit beta 3 [Source:HGNC Symbol;Acc:HGNC:1403] && P54284.1 RecName: Full=Voltage-dependent L-type calcium channel subunit beta-3; Short=CAB3; AltName: Full=Calcium channel voltage-dependent subunit beta 3	12:48814893-48828941	0.618962	0.016365	4.50743	0.00570357	0.426924	up
ENST00000699653	TAPBP-247	ENSG00000231925	TAPBP	TAP binding protein [Source:HGNC Symbol;Acc:HGNC:11566] && O15533.1 RecName: Full=Tapasin; Short=TPN; Short=TPSN; AltName: Full=NGS-17; AltName: Full=TAP-associated protein; AltName: Full=TAP-binding protein; Flags: Precursor	6:33299712-33314073	0.144152	0.00361167	4.47322	0.0146403	0.584143	up
ENST00000682599	SPP1-216	ENSG00000118785	SPP1	secreted phosphoprotein 1 [Source:HGNC Symbol;Acc:HGNC:11255] && P10451.1 RecName: Full=Osteopontin; AltName: Full=Bone sialoprotein 1; AltName: Full=Nephropontin; AltName: Full=Secreted phosphoprotein 1; Short=SPP-1; AltName: Full=Urinary stone protein; AltName: Full=Uropontin; Flags: Precursor	4:87975714-87983529	0.548903	0.015406	4.45853	0.0200136	0.653956	up
ENST00000645591	TSC2-259	ENSG00000103197	TSC2	TSC complex subunit 2 [Source:HGNC Symbol;Acc:HGNC:12363] && P49815.2 RecName: Full=Tuberin; AltName: Full=Tuberous sclerosis 2 protein	16:2047967-2065258	0.222282	0.006417	4.4484	0.0485748	0.933114	up
ENST00000481054	EIF2B5-207	ENSG00000145191	EIF2B5	eukaryotic translation initiation factor 2B subunit epsilon [Source:HGNC Symbol;Acc:HGNC:3261] && Q13144.3 RecName: Full=Translation initiation factor eIF-2B subunit epsilon; AltName: Full=eIF-2B GDP-GTP exchange factor subunit epsilon	3:184135385-184145311	0.501417	0.013803	4.42264	0.00863089	0.50158	up
ENST00000667498	LERFS-217	ENSG00000234665	LERFS	lncRNA negative regulator of fibroblast-like synoviocyte migration, SYNCRIP interacting [Source:HGNC Symbol;Acc:HGNC:51182] && Q9ULV0.3 RecName: Full=Unconventional myosin-Vb	9:62856999-62897705	0.10272	0.002173	4.41486	0.0370232	0.822613	up
ENST00000693355	LINC00426-213	ENSG00000238121	LINC00426	long intergenic non-protein coding RNA 426 [Source:HGNC Symbol;Acc:HGNC:42761] && -	13:30371539-30376936	0.359055	0.00915667	4.3876	0.0482909	0.930599	up
ENST00000656644	ENST00000656644	ENSG00000259363	ENSG00000259363	novel transcript && H0YL09.1 PUTATIVE PSEUDOGENE: RecName: Full=Putative ubiquitin-conjugating enzyme E2Q2-like protein	15:99807436-99839083	0.892428	0.0202183	4.35504	0.0227778	0.68567	up
ENST00000499499	DNAJC3-DT-201	ENSG00000247400	DNAJC3-DT	DNAJC3 divergent transcript [Source:HGNC Symbol;Acc:HGNC:39808] && -	13:95672632-95676939	0.130076	0.00505533	4.31139	0.0216598	0.673396	up
ENST00000520538	MAILR-213	ENSG00000253320	MAILR	macrophage interferon regulatory lncRNA [Source:HGNC Symbol;Acc:HGNC:51558] && Q6B4Z3.1 RecName: Full=Histone demethylase UTY; AltName: Full=Ubiquitously transcribed TPR protein on the Y chromosome; AltName: Full=Ubiquitously transcribed Y chromosome tetratricopeptide repeat protein	8:102864314-103002388	0.0391043	0.00091	4.30256	0.0411116	0.86463	up
ENST00000560042	KIF23-211	ENSG00000137807	KIF23	kinesin family member 23 [Source:HGNC Symbol;Acc:HGNC:6392] && Q02241.3 RecName: Full=Kinesin-like protein KIF23; AltName: Full=Kinesin-like protein 5; AltName: Full=Mitotic kinesin-like protein 1	15:69414381-69421916	0.433273	8.63333e-05	4.30059	0.0390176	0.845483	up
ENST00000688884	KIAA1109-234	ENSG00000138688	KIAA1109	KIAA1109 [Source:HGNC Symbol;Acc:HGNC:26953] && Q2LD37.2 RecName: Full=Uncharacterized protein KIAA1109; AltName: Full=Fragile site-associated protein	4:122152383-122213670	0.543874	0.017304	4.2967	0.0127648	0.557767	up
ENST00000493684	GPR89A-208	ENSG00000117262	GPR89A	G protein-coupled receptor 89A [Source:HGNC Symbol;Acc:HGNC:31984] && P0CG08.1 RecName: Full=Golgi pH regulator B; AltName: Full=Protein GPR89B >B7ZAQ6.2 RecName: Full=Golgi pH regulator A; AltName: Full=Protein GPR89A; AltName: Full=Putative MAPK-activating protein PM01; AltName: Full=Putative NF-kappa-B-activating protein 90	1:145644086-145670460	2.12421	0.067917	4.27303	0.0358882	0.811757	up
ENST00000657079	LINC01684-218	ENSG00000237484	LINC01684	long intergenic non-protein coding RNA 1684 [Source:HGNC Symbol;Acc:HGNC:52472] && -	21:24428750-24488912	0.13251	0.001097	4.25593	0.0472538	0.920521	up
ENST00000492165	ARL13B-209	ENSG00000169379	ARL13B	ADP ribosylation factor like GTPase 13B [Source:HGNC Symbol;Acc:HGNC:25419] && Q3SXY8.1 RecName: Full=ADP-ribosylation factor-like protein 13B; AltName: Full=ADP-ribosylation factor-like protein 2-like 1; Short=ARL2-like protein 1	3:93980142-94004645	0.24347	0.00165067	4.24838	0.0163622	0.605817	up
ENST00000663210	ENST00000663210	ENSG00000262879	ENSG00000262879	novel transcript && -	17:47016085-47067512	1.08742	0.0220333	4.23024	0.0129251	0.560184	up
ENST00000683617	GMPPA-232	ENSG00000144591	GMPPA	GDP-mannose pyrophosphorylase A [Source:HGNC Symbol;Acc:HGNC:22923] && Q96IJ6.1 RecName: Full=Mannose-1-phosphate guanyltransferase alpha; AltName: Full=GDP-mannose pyrophosphorylase A; Short=GMPP-alpha; AltName: Full=GTP-mannose-1-phosphate guanylyltransferase alpha	2:219498872-219506973	0.157771	0.000178667	4.22761	0.0414686	0.866178	up
ENST00000682185	ABCC8-260	ENSG00000006071	ABCC8	ATP binding cassette subfamily C member 8 [Source:HGNC Symbol;Acc:HGNC:59] && Q09428.6 RecName: Full=ATP-binding cassette sub-family C member 8; AltName: Full=Sulfonylurea receptor 1	11:17392897-17445949	0.0344977	1e-06	4.22651	0.0355525	0.809585	up
ENST00000560099	PSMA4-218	ENSG00000041357	PSMA4	proteasome 20S subunit alpha 4 [Source:HGNC Symbol;Acc:HGNC:9533] && P25789.1 RecName: Full=Proteasome subunit alpha type-4; AltName: Full=Macropain subunit C9; AltName: Full=Multicatalytic endopeptidase complex subunit C9; AltName: Full=Proteasome component C9; AltName: Full=Proteasome subunit L >Q3ZCK9.1 RecName: Full=Proteasome subunit alpha type-4	15:78540461-78549204	4.80827	0.212063	4.2259	0.0326235	0.784549	up
ENST00000486898	MPV17-215	ENSG00000115204	MPV17	mitochondrial inner membrane protein MPV17 [Source:HGNC Symbol;Acc:HGNC:7224] && P39210.1 RecName: Full=Protein Mpv17	2:27316791-27323097	1.41726	0.044509	4.21467	0.0176831	0.623974	up
ENST00000471417	LINC01140-204	ENSG00000267272	LINC01140	long intergenic non-protein coding RNA 1140 [Source:HGNC Symbol;Acc:HGNC:27922] && -	1:87129854-87134469	0.298765	0.00556433	4.20514	0.0413851	0.86548	up
ENST00000676122	KIF2A-219	ENSG00000068796	KIF2A	kinesin family member 2A [Source:HGNC Symbol;Acc:HGNC:6318] && Q5R9Y9.1 RecName: Full=Kinesin-like protein KIF2A	5:62306206-62391025	3.41583	0.133056	4.18857	0.00730513	0.470139	up
ENST00000639664	PIGT-247	ENSG00000124155	PIGT	phosphatidylinositol glycan anchor biosynthesis class T [Source:HGNC Symbol;Acc:HGNC:14938] && Q969N2.1 RecName: Full=GPI transamidase component PIG-T; AltName: Full=Phosphatidylinositol-glycan biosynthesis class T protein; Flags: Precursor	20:45416475-45426240	0.791514	0.0243683	4.18272	0.0289904	0.754525	up
ENST00000572085	TP53BP1-216	ENSG00000067369	TP53BP1	tumor protein p53 binding protein 1 [Source:HGNC Symbol;Acc:HGNC:11999] && Q12888.2 RecName: Full=Tumor suppressor p53-binding protein 1; Short=53BP1; Short=p53-binding protein 1; Short=p53BP1	15:43415222-43493156	6.2771	0.222843	4.17694	0.00967459	0.516724	up
ENST00000493449	RGS11-208	ENSG00000076344	RGS11	regulator of G protein signaling 11 [Source:HGNC Symbol;Acc:HGNC:9993] && O94810.2 RecName: Full=Regulator of G-protein signaling 11; Short=RGS11	16:271827-275980	0.164848	0.00539933	4.1752	0.0314975	0.776493	up
ENST00000693684	SNHG17-309	ENSG00000196756	SNHG17	small nucleolar RNA host gene 17 [Source:HGNC Symbol;Acc:HGNC:48600] && -	20:38420592-38435356	0.186595	0.000609	4.17458	0.0296246	0.761878	up
ENST00000691048	PLCB4-251	ENSG00000101333	PLCB4	phospholipase C beta 4 [Source:HGNC Symbol;Acc:HGNC:9059] && Q15147.3 RecName: Full=1-phosphatidylinositol 4,5-bisphosphate phosphodiesterase beta-4; AltName: Full=Phosphoinositide phospholipase C-beta-4; AltName: Full=Phospholipase C-beta-4; Short=PLC-beta-4	20:9166334-9366179	0.110802	0.000788667	4.1314	0.029978	0.764716	up
ENST00000563899	SPTBN5-202	ENSG00000137877	SPTBN5	spectrin beta, non-erythrocytic 5 [Source:HGNC Symbol;Acc:HGNC:15680] && Q9NRC6.2 RecName: Full=Spectrin beta chain, non-erythrocytic 5; AltName: Full=Beta-V spectrin	15:41848371-41850572	0.200378	0.004854	4.11074	0.0410958	0.86463	up
ENST00000417058	CD27-AS1-202	ENSG00000215039	CD27-AS1	CD27 antisense RNA 1 [Source:HGNC Symbol;Acc:HGNC:43896] && P26842.2 RecName: Full=CD27 antigen; AltName: Full=CD27L receptor; AltName: Full=T-cell activation antigen CD27; AltName: Full=T14; AltName: Full=Tumor necrosis factor receptor superfamily member 7; AltName: CD_antigen=CD27; Flags: Precursor	12:6439165-6447773	0.868586	0.0237757	4.07049	0.0382795	0.838246	up
ENST00000528797	YPEL4-204	ENSG00000166793	YPEL4	yippee like 4 [Source:HGNC Symbol;Acc:HGNC:18328] && Q96NS1.1 RecName: Full=Protein yippee-like 4 >Q65Z56.1 RecName: Full=Protein yippee-like 4	11:57645087-57647577	0.193947	0.00665933	4.06138	0.025139	0.714994	up
ENST00000680323	AKAP8L-227	ENSG00000011243	AKAP8L	A-kinase anchoring protein 8 like [Source:HGNC Symbol;Acc:HGNC:29857] && Q9ULX6.3 RecName: Full=A-kinase anchor protein 8-like; Short=AKAP8-like protein; AltName: Full=Helicase A-binding protein 95; Short=HAP95; AltName: Full=Homologous to AKAP95 protein; Short=HA95; AltName: Full=Neighbor of A-kinase-anchoring protein 95; Short=Neighbor of AKAP95	19:15380086-15419044	0.415383	0.0174837	4.05649	0.0198622	0.652914	up
ENST00000686625	ERO1B-205	ENSG00000086619	ERO1B	endoplasmic reticulum oxidoreductase 1 beta [Source:HGNC Symbol;Acc:HGNC:14355] && Q86YB8.2 RecName: Full=ERO1-like protein beta; Short=ERO1-L-beta; AltName: Full=Endoplasmic reticulum oxidoreductase beta; AltName: Full=Endoplasmic reticulum oxidoreductin-1-like protein B; AltName: Full=Oxidoreductin-1-L-beta; Flags: Precursor	1:236236114-236281816	1.05875	0.0333683	4.00041	0.009091	0.506858	up
ENST00000469063	ADA2-206	ENSG00000093072	ADA2	adenosine deaminase 2 [Source:HGNC Symbol;Acc:HGNC:1839] && Q9NZK5.2 RecName: Full=Adenosine deaminase CECR1; AltName: Full=Cat eye syndrome critical region protein 1; Flags: Precursor	22:17179301-17189307	0.532989	0.0219087	3.98349	0.0462921	0.911594	up
TCONS_00234290	LINC32	XLOC_052595	XLOC_052595	-	7:150762640-150769472	1.13475	0.0462063	3.97115	0.0203643	0.65806	up
ENST00000676357	NALCN-217	ENSG00000102452	NALCN	sodium leak channel, non-selective [Source:HGNC Symbol;Acc:HGNC:19082] && Q8IZF0.1 RecName: Full=Sodium leak channel non-selective protein; AltName: Full=CanIon; AltName: Full=Voltage gated channel-like protein 1	13:101374330-101416493	0.310197	0.0100377	3.96706	0.0334816	0.791987	up
ENST00000646254	RPS24-218	ENSG00000138326	RPS24	ribosomal protein S24 [Source:HGNC Symbol;Acc:HGNC:10411] && P62850.1 RecName: Full=40S ribosomal protein S24 >P62847.1 RecName: Full=40S ribosomal protein S24 >P62848.1 RecName: Full=40S ribosomal protein S24; AltName: Full=Ribosomal protein S19 >P62849.1 RecName: Full=40S ribosomal protein S24	10:78034210-78035837	1.2663	0.0315397	3.90348	0.0201271	0.655823	up
ENST00000569829	RPAP1-212	ENSG00000103932	RPAP1	RNA polymerase II associated protein 1 [Source:HGNC Symbol;Acc:HGNC:24567] && Q9BWH6.3 RecName: Full=RNA polymerase II-associated protein 1	15:41536653-41544266	0.438017	0.0109107	3.89992	0.0224013	0.68091	up
ENST00000679396	P4HB-226	ENSG00000185624	P4HB	prolyl 4-hydroxylase subunit beta [Source:HGNC Symbol;Acc:HGNC:8548] && P07237.3 RecName: Full=Protein disulfide-isomerase; Short=PDI; AltName: Full=Cellular thyroid hormone-binding protein; AltName: Full=Prolyl 4-hydroxylase subunit beta; AltName: Full=p55; Flags: Precursor	17:81843174-81860598	0.603407	0.0284267	3.8839	0.029163	0.755362	up
ENST00000686999	ATP7A-227	ENSG00000165240	ATP7A	ATPase copper transporting alpha [Source:HGNC Symbol;Acc:HGNC:869] && Q04656.3 RecName: Full=Copper-transporting ATPase 1; AltName: Full=Copper pump 1; AltName: Full=Menkes disease-associated protein	X:77910738-78012025	0.136852	0.00121567	3.87759	0.0115804	0.543964	up
ENST00000682285	DNM2-224	ENSG00000079805	DNM2	dynamin 2 [Source:HGNC Symbol;Acc:HGNC:2974] && P50570.2 RecName: Full=Dynamin-2	19:10718055-10803917	0.103952	0.000452333	3.87216	0.0225727	0.682603	up
ENST00000377192	KNTC1-202	ENSG00000184445	KNTC1	kinetochore associated 1 [Source:HGNC Symbol;Acc:HGNC:17255] && P50748.1 RecName: Full=Kinetochore-associated protein 1; AltName: Full=Rough deal homolog; Short=HsROD; Short=Rod; Short=hRod	12:122597243-122605087	0.667208	0.021102	3.86332	0.00964669	0.516724	up
ENST00000449551	NALF1-IT1-201	ENSG00000227248	NALF1-IT1	NALF1 intronic transcript 1 [Source:HGNC Symbol;Acc:HGNC:41503] && -	13:107788342-107835451	1.38792	0.03622	3.82316	0.0206245	0.660882	up
ENST00000683248	BBS2-270	ENSG00000125124	BBS2	Bardet-Biedl syndrome 2 [Source:HGNC Symbol;Acc:HGNC:967] && Q9BXC9.1 RecName: Full=Bardet-Biedl syndrome 2 protein	16:56484357-56520068	0.035687	3.63333e-05	3.81656	0.0484011	0.931236	up
ENST00000465910	WDFY4-204	ENSG00000128815	WDFY4	WDFY family member 4 [Source:HGNC Symbol;Acc:HGNC:29323] && Q6ZS81.3 RecName: Full=WD repeat- and FYVE domain-containing protein 4	10:48946047-48982956	0.313717	0.0120677	3.80674	0.0349375	0.805483	up
ENST00000472107	COPS6-207	ENSG00000168090	COPS6	COP9 signalosome subunit 6 [Source:HGNC Symbol;Acc:HGNC:21749] && Q7L5N1.1 RecName: Full=COP9 signalosome complex subunit 6; Short=SGN6; Short=Signalosome subunit 6; AltName: Full=JAB1-containing signalosome subunit 6; AltName: Full=MOV34 homolog; AltName: Full=Vpr-interacting protein; Short=hVIP	7:100088982-100090238	1.21267	0.0330797	3.7587	0.032393	0.782489	up
ENST00000682531	HSD17B4-237	ENSG00000133835	HSD17B4	hydroxysteroid 17-beta dehydrogenase 4 [Source:HGNC Symbol;Acc:HGNC:5213] && P51659.3 RecName: Full=Peroxisomal multifunctional enzyme type 2; Short=MFE-2; AltName: Full=17-beta-hydroxysteroid dehydrogenase 4; Short=17-beta-HSD 4; AltName: Full=D-bifunctional protein; Short=DBP; AltName: Full=Multifunctional protein 2; Short=MPF-2; AltName: Full=Short chain dehydrogenase/reductase family 8C membe…	5:119452728-119542318	0.333249	0.0102903	3.7562	0.0421235	0.873621	up
ENST00000691425	EXOSC2-227	ENSG00000130713	EXOSC2	exosome component 2 [Source:HGNC Symbol;Acc:HGNC:17097] && Q13868.2 RecName: Full=Exosome complex component RRP4; AltName: Full=Exosome component 2; AltName: Full=Ribosomal RNA-processing protein 4	9:130693780-130704521	0.525649	0.0258643	3.75415	0.0423881	0.876445	up
ENST00000611265	LETR1-204	ENSG00000248441	LETR1	lymphatic endothelial transcriptional regulator lncRNA 1 [Source:HGNC Symbol;Acc:HGNC:49597] && -	15:95255049-95326944	0.322774	0.0122347	3.7508	0.0351902	0.805483	up
ENST00000586518	H3-3B-203	ENSG00000132475	H3-3B	H3.3 histone B [Source:HGNC Symbol;Acc:HGNC:4765] && P84245.2 RecName: Full=Histone H3.3 >P84243.2 RecName: Full=Histone H3.3 >P84244.2 RecName: Full=Histone H3.3 >P84246.2 RecName: Full=Histone H3.3 >P84247.2 RecName: Full=Histone H3.3; AltName: Full=H3.3A/B; AltName: Full=Histone H3 class II >P84248.2 RecName: Full=Histone H3.3 >P84249.2 RecName: Full=Histone H3.3; AltName: Full=H3.3Q; AltName:…	17:75778072-75779772	15.8025	0.869062	3.72249	0.0347093	0.804164	up
ENST00000483980	SH3GLB2-212	ENSG00000148341	SH3GLB2	SH3 domain containing GRB2 like, endophilin B2 [Source:HGNC Symbol;Acc:HGNC:10834] && Q9NR46.1 RecName: Full=Endophilin-B2; AltName: Full=SH3 domain-containing GRB2-like protein B2	9:129009736-129028295	1.05801	0.0449757	3.71883	0.0144124	0.581033	up
ENST00000494838	QARS1-222	ENSG00000172053	QARS1	glutaminyl-tRNA synthetase 1 [Source:HGNC Symbol;Acc:HGNC:9751] && P47897.1 RecName: Full=Glutamine--tRNA ligase; AltName: Full=Glutaminyl-tRNA synthetase; Short=GlnRS	3:49100084-49103868	0.890599	0.0348453	3.70227	0.0316196	0.77773	up
ENST00000681553	ALG5-223	ENSG00000120697	ALG5	ALG5 dolichyl-phosphate beta-glucosyltransferase [Source:HGNC Symbol;Acc:HGNC:20266] && Q9Y673.1 RecName: Full=Dolichyl-phosphate beta-glucosyltransferase; Short=DolP-glucosyltransferase; AltName: Full=Asparagine-linked glycosylation protein 5 homolog	13:36949901-36999312	0.462736	0.0234293	3.68229	0.0356723	0.811633	up
ENST00000655613	NR2F1-AS1-229	ENSG00000237187	NR2F1-AS1	NR2F1 antisense RNA 1 [Source:HGNC Symbol;Acc:HGNC:48622] && -	5:93436026-93581021	0.878965	0.035875	3.67951	0.0339625	0.796989	up
ENST00000498816	CACNB2-212	ENSG00000165995	CACNB2	calcium voltage-gated channel auxiliary subunit beta 2 [Source:HGNC Symbol;Acc:HGNC:1402] && Q08289.3 RecName: Full=Voltage-dependent L-type calcium channel subunit beta-2; Short=CAB2; AltName: Full=Calcium channel voltage-dependent subunit beta 2; AltName: Full=Lambert-Eaton myasthenic syndrome antigen B; Short=MYSB	10:18340717-18498793	0.280815	0.00749567	3.67574	0.0364044	0.817896	up
ENST00000440444	EWSAT1-203	ENSG00000212766	EWSAT1	Ewing sarcoma associated transcript 1 [Source:HGNC Symbol;Acc:HGNC:26596] && -	15:69080862-69095807	0.190355	0.009695	3.67461	0.0189461	0.642011	up
ENST00000466285	COL6A1-203	ENSG00000142156	COL6A1	collagen type VI alpha 1 chain [Source:HGNC Symbol;Acc:HGNC:2211] && P12109.3 RecName: Full=Collagen alpha-1(VI) chain; Flags: Precursor	21:45999400-46000928	1.18039	0.0547933	3.6431	0.0397226	0.852856	up
ENST00000464877	DNAJB11-203	ENSG00000090520	DNAJB11	DnaJ heat shock protein family (Hsp40) member B11 [Source:HGNC Symbol;Acc:HGNC:14889] && Q9UBS4.1 RecName: Full=DnaJ homolog subfamily B member 11; AltName: Full=APOBEC1-binding protein 2; Short=ABBP-2; AltName: Full=DnaJ protein homolog 9; AltName: Full=ER-associated DNAJ; AltName: Full=ER-associated Hsp40 co-chaperone; AltName: Full=Endoplasmic reticulum DNA J domain-containing protein 3; Short…	3:186570700-186585766	1.06937	0.0485133	3.63905	0.0130485	0.560511	up
ENST00000667814	MEG8-244	ENSG00000225746	MEG8	maternally expressed 8, small nucleolar RNA host gene [Source:HGNC Symbol;Acc:HGNC:14574] && -	14:100943452-100967053	0.223115	0.0133717	3.63325	0.0337122	0.793522	up
ENST00000468169	PPP2R3B-204	ENSG00000167393	PPP2R3B	protein phosphatase 2 regulatory subunit B''beta [Source:HGNC Symbol;Acc:HGNC:13417] && Q9Y5P8.2 RecName: Full=Serine/threonine-protein phosphatase 2A regulatory subunit B'' subunit beta; AltName: Full=PP2A subunit B isoform PR48; AltName: Full=Protein phosphatase 2A 48 kDa regulatory subunit	X:338613-345629	0.917248	0.057781	3.63236	0.0485874	0.933114	up
ENST00000662597	GHRLOS-205	ENSG00000240288	GHRLOS	ghrelin opposite strand/antisense RNA [Source:HGNC Symbol;Acc:HGNC:33885] && -	3:10287957-10294903	0.365414	0.0191147	3.61271	0.0380194	0.834582	up
ENST00000473760	SENP2-210	ENSG00000163904	SENP2	SUMO specific peptidase 2 [Source:HGNC Symbol;Acc:HGNC:23116] && Q9HC62.3 RecName: Full=Sentrin-specific protease 2; AltName: Full=Axam2; AltName: Full=SMT3-specific isopeptidase 2; Short=Smt3ip2; AltName: Full=Sentrin/SUMO-specific protease SENP2	3:185598965-185613511	3.38483	0.185705	3.60749	0.0266072	0.729498	up
ENST00000687617	KATNAL2-218	ENSG00000167216	KATNAL2	katanin catalytic subunit A1 like 2 [Source:HGNC Symbol;Acc:HGNC:25387] && Q8IYT4.3 RecName: Full=Katanin p60 ATPase-containing subunit A-like 2; Short=Katanin p60 subunit A-like 2; AltName: Full=p60 katanin-like 2	18:47056226-47098932	0.1729	0.008096	3.60684	0.0394314	0.850155	up
ENST00000688777	ENST00000688777	ENSG00000289628	ENSG00000289628	novel transcript, sense intronic to RYR2 && -	1:237814959-237816706	0.843684	0.036266	3.6037	0.0448639	0.895542	up
ENST00000692343	PCGF3-AS1-209	ENSG00000249592	PCGF3-AS1	PCGF3 antisense RNA 1 [Source:HGNC Symbol;Acc:HGNC:56108] && Q07G17.1 RecName: Full=Polycomb group RING finger protein 3	4:780724-781815	2.71333	0.137385	3.59812	0.0192828	0.646262	up
ENST00000698091	SNX10-226	ENSG00000086300	SNX10	sorting nexin 10 [Source:HGNC Symbol;Acc:HGNC:14974] && Q9Y5X0.2 RecName: Full=Sorting nexin-10	7:26344583-26374306	2.20513	0.103756	3.58828	0.026081	0.723841	up
ENST00000566892	ENST00000566892	ENSG00000260484	ENSG00000260484	novel transcript && -	8:53388701-53390872	0.28558	0.0133187	3.58007	0.0446246	0.892913	up
ENST00000452802	LMCD1-AS1-205	ENSG00000227110	LMCD1-AS1	LMCD1 antisense RNA 1 [Source:HGNC Symbol;Acc:HGNC:44477] && -	3:8193137-8501666	0.30342	0.00968433	3.57811	0.0372775	0.826684	up
ENST00000554638	GALT-216	ENSG00000213930	GALT	galactose-1-phosphate uridylyltransferase [Source:HGNC Symbol;Acc:HGNC:4135] && P07902.3 RecName: Full=Galactose-1-phosphate uridylyltransferase; Short=Gal-1-P uridylyltransferase; AltName: Full=UDP-glucose--hexose-1-phosphate uridylyltransferase	9:34646681-34650549	0.948392	0.0467403	3.56406	0.031702	0.778119	up
ENST00000573042	LINC01569-202	ENSG00000262468	LINC01569	long intergenic non-protein coding RNA 1569 [Source:HGNC Symbol;Acc:HGNC:51380] && Q9UJ41.2 RecName: Full=Rab5 GDP/GTP exchange factor; AltName: Full=RAP1; AltName: Full=Rabaptin-5-associated exchange factor for Rab5; AltName: Full=Rabex-5	16:4245901-4253817	0.110983	0.00574	3.55191	0.0478691	0.926611	up
ENST00000429159	MEG3-208	ENSG00000214548	MEG3	maternally expressed 3 [Source:HGNC Symbol;Acc:HGNC:14575] && -	14:100826108-100861023	0.305972	0.014827	3.55016	0.0230897	0.688803	up
ENST00000684091	NBEAL1-223	ENSG00000144426	NBEAL1	neurobeachin like 1 [Source:HGNC Symbol;Acc:HGNC:20681] && Q6ZS30.3 RecName: Full=Neurobeachin-like protein 1; AltName: Full=Amyotrophic lateral sclerosis 2 chromosomal region candidate gene 16 protein; AltName: Full=Amyotrophic lateral sclerosis 2 chromosomal region candidate gene 17 protein	2:203107803-203116091	1.06848	0.0474873	3.53725	0.0213007	0.669304	up
ENST00000484351	METTL5-210	ENSG00000138382	METTL5	methyltransferase 5, N6-adenosine [Source:HGNC Symbol;Acc:HGNC:25006] && Q9NRN9.1 RecName: Full=Methyltransferase-like protein 5	2:169811758-169813175	0.542262	0.0300333	3.50007	0.0315346	0.776724	up
ENST00000492312	POLM-214	ENSG00000122678	POLM	DNA polymerase mu [Source:HGNC Symbol;Acc:HGNC:9185] && Q9NP87.1 RecName: Full=DNA-directed DNA/RNA polymerase mu; Short=Pol Mu; AltName: Full=Terminal transferase	7:44078351-44082484	0.197849	0.001334	3.47103	0.0461324	0.909767	up
ENST00000494947	RNF216P1-212	ENSG00000196204	RNF216P1	ring finger protein 216 pseudogene 1 [Source:HGNC Symbol;Acc:HGNC:33610] && P58283.3 RecName: Full=E3 ubiquitin-protein ligase RNF216; AltName: Full=RING finger protein 216; AltName: Full=Triad domain-containing protein 3; AltName: Full=UbcM4-interacting protein 83; AltName: Full=Ubiquitin-conjugating enzyme 7-interacting protein 1	7:4974052-5040675	0.373682	0.0173333	3.43691	0.041632	0.867699	up
ENST00000417079	LINC00426-202	ENSG00000238121	LINC00426	long intergenic non-protein coding RNA 426 [Source:HGNC Symbol;Acc:HGNC:42761] && -	13:30342460-30365761	0.654749	0.02892	3.42465	0.0368514	0.820739	up
ENST00000553882	ACTN1-211	ENSG00000072110	ACTN1	actinin alpha 1 [Source:HGNC Symbol;Acc:HGNC:163] && P12814.2 RecName: Full=Alpha-actinin-1; AltName: Full=Alpha-actinin cytoskeletal isoform; AltName: Full=F-actin cross-linking protein; AltName: Full=Non-muscle alpha-actinin-1	14:68874133-68879099	0.136379	0.00221867	3.39209	0.0387079	0.841486	up
ENST00000669511	ENST00000669511	ENSG00000248515	ENSG00000248515	novel transcript && -	4:19455418-19535211	6.07947	0.248931	3.35257	0.0440345	0.888393	up
TCONS_00065216	GPC6-IT1	ENSG00000183098	GPC6	glypican 6 [Source:HGNC Symbol;Acc:HGNC:4454] && Q9Y625.1 RecName: Full=Glypican-6; Contains: RecName: Full=Secreted glypican-6; Flags: Precursor	13:93596728-93658241	2.88087	0.180976	3.33663	0.0297352	0.761878	up
ENST00000527326	CD44-225	ENSG00000026508	CD44	CD44 molecule (Indian blood group) [Source:HGNC Symbol;Acc:HGNC:1681] && P14745.1 RecName: Full=CD44 antigen; AltName: Full=Extracellular matrix receptor III; Short=ECMR-III; AltName: Full=GP90 lymphocyte homing/adhesion receptor; AltName: Full=HUTCH-I; AltName: Full=Hermes antigen; AltName: Full=Hyaluronate receptor; AltName: Full=Phagocytic glycoprotein 1; Short=PGP-1; AltName: Full=Phagocytic …	11:35214666-35229446	18.0422	1.26206	3.33133	0.0409407	0.864508	up
ENST00000684070	WWOX-222	ENSG00000186153	WWOX	WW domain containing oxidoreductase [Source:HGNC Symbol;Acc:HGNC:12799] && Q9NZC7.1 RecName: Full=WW domain-containing oxidoreductase; AltName: Full=Fragile site FRA16D oxidoreductase; AltName: Full=Short chain dehydrogenase/reductase family 41C member 1	16:78099450-78388566	0.31919	0.016558	3.31917	0.0374627	0.82885	up
ENST00000657332	ENST00000657332	ENSG00000287554	ENSG00000287554	novel transcript && Q6B4Z3.1 RecName: Full=Histone demethylase UTY; AltName: Full=Ubiquitously transcribed TPR protein on the Y chromosome; AltName: Full=Ubiquitously transcribed Y chromosome tetratricopeptide repeat protein	7:121304657-121309842	0.319113	0.017642	3.30878	0.0404831	0.8593	up
ENST00000303521	SCAPER-201	ENSG00000140386	SCAPER	S-phase cyclin A associated protein in the ER [Source:HGNC Symbol;Acc:HGNC:13081] && Q9BY12.2 RecName: Full=S phase cyclin A-associated protein in the endoplasmic reticulum; Short=S phase cyclin A-associated protein in the ER; AltName: Full=Zinc finger protein 291	15:76379709-76905403	2.43706	0.191542	3.30229	0.0316849	0.777825	up
ENST00000469568	MIEN1-202	ENSG00000141741	MIEN1	migration and invasion enhancer 1 [Source:HGNC Symbol;Acc:HGNC:28230] && Q9BRT3.1 RecName: Full=Migration and invasion enhancer 1; AltName: Full=HBV X-transactivated gene 4 protein; AltName: Full=HBV XAg-transactivated protein 4; AltName: Full=Protein C35; Flags: Precursor	17:39729156-39730491	0.625956	0.04493	3.28453	0.0409872	0.86463	up
ENST00000588286	TMEM147-AS1-202	ENSG00000236144	TMEM147-AS1	TMEM147 antisense RNA 1 [Source:HGNC Symbol;Acc:HGNC:51273] && Q96MD7.1 RecName: Full=Uncharacterized protein C9orf85	19:35541582-35545492	0.157056	0.00802033	3.28276	0.0230087	0.68796	up
ENST00000557961	MORF4L1-204	ENSG00000185787	MORF4L1	mortality factor 4 like 1 [Source:HGNC Symbol;Acc:HGNC:16989] && Q6AYU1.1 RecName: Full=Mortality factor 4-like protein 1; AltName: Full=MORF-related gene 15 protein; AltName: Full=Transcription factor-like protein MRG15	15:78872816-78886374	0.500339	0.022743	3.27974	0.0343841	0.799971	up
ENST00000606959	LINC02973-201	ENSG00000272002	LINC02973	long intergenic non-protein coding RNA 2973 [Source:HGNC Symbol;Acc:HGNC:56015] && -	2:7260871-7261504	0.918308	0.0473563	3.26628	0.0285239	0.74778	up
ENST00000558173	TRIM69-203	ENSG00000185880	TRIM69	tripartite motif containing 69 [Source:HGNC Symbol;Acc:HGNC:17857] && Q86WT6.2 RecName: Full=E3 ubiquitin-protein ligase TRIM69; AltName: Full=RFP-like domain-containing protein trimless; AltName: Full=RING finger protein 36; AltName: Full=Tripartite motif-containing protein 69	15:44752918-44767827	0.137714	0.009712	3.22725	0.0339898	0.797284	up
ENST00000664205	ARRDC3-AS1-206	ENSG00000281357	ARRDC3-AS1	ARRDC3 antisense RNA 1 [Source:HGNC Symbol;Acc:HGNC:44145] && -	5:91470013-91612566	0.168474	0.00639933	3.21488	0.0422062	0.873792	up
ENST00000584095	TTC39C-208	ENSG00000168234	TTC39C	tetratricopeptide repeat domain 39C [Source:HGNC Symbol;Acc:HGNC:26595] && Q8N584.2 RecName: Full=Tetratricopeptide repeat protein 39C; Short=TPR repeat protein 39C	18:24123627-24125662	0.903955	0.0392293	3.20223	0.0417581	0.869155	up
ENST00000667654	ENST00000667654	ENSG00000274265	ENSG00000274265	novel transcript && Q8N3A8.1 RecName: Full=Poly [ADP-ribose] polymerase 8; Short=PARP-8; AltName: Full=ADP-ribosyltransferase diphtheria toxin-like 16; Short=ARTD16	1:149175893-149251069	1.46994	0.0550287	3.18551	0.0323724	0.782435	up
ENST00000507395	SFXN1-207	ENSG00000164466	SFXN1	sideroflexin 1 [Source:HGNC Symbol;Acc:HGNC:16085] && Q9H9B4.4 RecName: Full=Sideroflexin-1; AltName: Full=Tricarboxylate carrier protein; Short=TCC	5:175478565-175492546	0.809169	0.0431317	3.16398	0.0407173	0.862137	up
ENST00000477068	SP110-209	ENSG00000135899	SP110	SP110 nuclear body protein [Source:HGNC Symbol;Acc:HGNC:5401] && Q9HB58.5 RecName: Full=Sp110 nuclear body protein; AltName: Full=Interferon-induced protein 41/75; AltName: Full=Speckled 110 kDa; AltName: Full=Transcriptional coactivator Sp110	2:230167293-230173514	2.19607	0.153732	3.12538	0.0258488	0.722245	up
ENST00000684461	DSG2-207	ENSG00000046604	DSG2	desmoglein 2 [Source:HGNC Symbol;Acc:HGNC:3049] && Q14126.2 RecName: Full=Desmoglein-2; AltName: Full=Cadherin family member 5; AltName: Full=HDGC; Flags: Precursor	18:31519891-31522611	0.235834	0.008839	3.11085	0.0440429	0.888453	up
ENST00000520207	SORBS3-208	ENSG00000120896	SORBS3	sorbin and SH3 domain containing 3 [Source:HGNC Symbol;Acc:HGNC:30907] && O60504.2 RecName: Full=Vinexin; AltName: Full=SH3-containing adapter molecule 1; Short=SCAM-1; AltName: Full=Sorbin and SH3 domain-containing protein 3	8:22571692-22575005	5.8071	0.481974	3.02789	0.0330326	0.788061	up
TCONS_00029414	FRMD4A-OT1	ENSG00000151474	FRMD4A	FERM domain containing 4A [Source:HGNC Symbol;Acc:HGNC:25491] && Q9P2Q2.3 RecName: Full=FERM domain-containing protein 4A	10:13643845-13656585	3.80999	0.353359	3.01618	0.0332331	0.790459	up
ENST00000567229	RPL4-214	ENSG00000174444	RPL4	ribosomal protein L4 [Source:HGNC Symbol;Acc:HGNC:10353] && P36578.5 RecName: Full=60S ribosomal protein L4; AltName: Full=60S ribosomal protein L1	15:66499320-66504846	90.7798	7.81164	2.99204	0.0304683	0.768648	up
ENST00000558412	WDR61-203	ENSG00000140395	WDR61	WD repeat domain 61 [Source:HGNC Symbol;Acc:HGNC:30300] && Q9GZS3.1 RecName: Full=WD repeat-containing protein 61; AltName: Full=Meiotic recombination REC14 protein homolog; AltName: Full=SKI8 homolog; Short=Ski8; Contains: RecName: Full=WD repeat-containing protein 61, N-terminally processed	15:78283235-78285900	0.901139	0.080805	2.96735	0.0481746	0.929919	up
ENST00000531338	ACAD8-214	ENSG00000151498	ACAD8	acyl-CoA dehydrogenase family member 8 [Source:HGNC Symbol;Acc:HGNC:87] && Q9UKU7.1 RecName: Full=Isobutyryl-CoA dehydrogenase, mitochondrial; AltName: Full=Activator-recruited cofactor 42 kDa component; Short=ARC42; AltName: Full=Acyl-CoA dehydrogenase family member 8; Short=ACAD-8; Flags: Precursor	11:134256583-134265850	0.601895	0.0586607	2.92739	0.047855	0.926471	up
ENST00000478503	SH3D19-207	ENSG00000109686	SH3D19	SH3 domain containing 19 [Source:HGNC Symbol;Acc:HGNC:30418] && Q5HYK7.2 RecName: Full=SH3 domain-containing protein 19; AltName: Full=ADAM-binding protein Eve-1; AltName: Full=EEN-binding protein; Short=EBP	4:151120287-151166320	18.301	1.76064	2.90423	0.0288674	0.753608	up
ENST00000375173	TSTD2-205	ENSG00000136925	TSTD2	thiosulfate sulfurtransferase like domain containing 2 [Source:HGNC Symbol;Acc:HGNC:30087] && Q5T7W7.1 RecName: Full=Thiosulfate sulfurtransferase/rhodanese-like domain-containing protein 2; AltName: Full=Rhodanese domain-containing protein 2	9:97600080-97603155	1.94758	0.178286	2.89522	0.0337893	0.794182	up
ENST00000552020	PPFIA2-226	ENSG00000139220	PPFIA2	PTPRF interacting protein alpha 2 [Source:HGNC Symbol;Acc:HGNC:9246] && O75334.2 RecName: Full=Liprin-alpha-2; AltName: Full=Protein tyrosine phosphatase receptor type f polypeptide-interacting protein alpha-2; Short=PTPRF-interacting protein alpha-2	12:81439880-81676847	1.46639	0.114351	2.86871	0.0385272	0.841486	up
ENST00000546992	LETMD1-205	ENSG00000050426	LETMD1	LETM1 domain containing 1 [Source:HGNC Symbol;Acc:HGNC:24241] && Q6P1Q0.1 RecName: Full=LETM1 domain-containing protein 1; AltName: Full=Cervical cancer 1 proto-oncogene protein p40; AltName: Full=Cervical cancer proto-oncogene 2 protein; AltName: Full=HCCR-1; AltName: Full=HCRR-2	12:51048327-51052361	0.983274	0.0779337	2.8659	0.0482101	0.930142	up
ENST00000470633	ST6GAL1-220	ENSG00000073849	ST6GAL1	ST6 beta-galactoside alpha-2,6-sialyltransferase 1 [Source:HGNC Symbol;Acc:HGNC:10860] && P15907.1 RecName: Full=Beta-galactoside alpha-2,6-sialyltransferase 1; Short=Alpha 2,6-ST 1; AltName: Full=B-cell antigen CD75; AltName: Full=CMP-N-acetylneuraminate-beta-galactosamide-alpha-2,6-sialyltransferase 1; AltName: Full=ST6Gal I; Short=ST6GalI; AltName: Full=Sialyltransferase 1	3:187071974-187078551	1.45851	0.139176	2.79408	0.0467829	0.916608	up
ENST00000561775	RPL4-203	ENSG00000174444	RPL4	ribosomal protein L4 [Source:HGNC Symbol;Acc:HGNC:10353] && P36578.5 RecName: Full=60S ribosomal protein L4; AltName: Full=60S ribosomal protein L1	15:66499346-66504827	0	219.714	-17.1759	4.46043e-11	7.2684e-06	down
ENST00000647693	COPA-209	ENSG00000122218	COPA	COPI coat complex subunit alpha [Source:HGNC Symbol;Acc:HGNC:2230] && P53621.2 RecName: Full=Coatomer subunit alpha; AltName: Full=Alpha-coat protein; Short=Alpha-COP; AltName: Full=HEP-COP; Short=HEPCOP; Contains: RecName: Full=Xenin; AltName: Full=Xenopsin-related peptide; Contains: RecName: Full=Proxenin	1:160289291-160343209	0	8.95012	-14.5737	2.89307e-05	0.058839	down
ENST00000648970	XIST-218	ENSG00000229807	XIST	X inactive specific transcript [Source:HGNC Symbol;Acc:HGNC:12810] && -	X:73821681-73851715	0	5.61552	-14.4088	5.35359e-09	0.000231442	down
ENST00000490191	RPS18-236	ENSG00000231500	RPS18	ribosomal protein S18 [Source:HGNC Symbol;Acc:HGNC:10401] && P62271.3 RecName: Full=40S ribosomal protein S18 >P62269.3 RecName: Full=40S ribosomal protein S18; AltName: Full=Ke-3; Short=Ke3 >P62272.3 RecName: Full=40S ribosomal protein S18 >P62270.3 RecName: Full=40S ribosomal protein S18; AltName: Full=Ke-3; Short=Ke3 >Q5TJE9.3 RecName: Full=40S ribosomal protein S18 >Q3T0R1.3 RecName: Full=40S…	6:33272132-33276510	0	36.7895	-14.1764	0.00116824	0.279195	down
TCONS_00177478	LPP-OT3	ENSG00000145012	LPP	LIM domain containing preferred translocation partner in lipoma [Source:HGNC Symbol;Acc:HGNC:6679] && Q93052.1 RecName: Full=Lipoma-preferred partner; AltName: Full=LIM domain-containing preferred translocation partner in lipoma	3:188880218-188890553	0	2.08169	-12.8099	0.00191078	0.317399	down
ENST00000653807	TTN-AS1-272	ENSG00000237298	TTN-AS1	TTN antisense RNA 1 [Source:HGNC Symbol;Acc:HGNC:44124] && Q8WZ42.4 RecName: Full=Titin; AltName: Full=Connectin; AltName: Full=Rhabdomyosarcoma antigen MU-RMS-40.14	2:178523418-178776534	0	2.14094	-11.9433	0.000168368	0.129415	down
ENST00000607540	ENST00000607540	ENSG00000271894	ENSG00000271894	novel transcript && Q96PX6.3 RecName: Full=Coiled-coil domain-containing protein 85A	2:56147630-56386171	0	6.67158	-11.5116	0.00023073	0.15409	down
ENST00000645878	CD151-223	ENSG00000177697	CD151	CD151 molecule (Raph blood group) [Source:HGNC Symbol;Acc:HGNC:1630] && P48509.3 RecName: Full=CD151 antigen; AltName: Full=GP27; AltName: Full=Membrane glycoprotein SFA-1; AltName: Full=Platelet-endothelial tetraspan antigen 3; Short=PETA-3; AltName: Full=Tetraspanin-24; Short=Tspan-24; AltName: CD_antigen=CD151	11:832961-838830	0	3.23155	-11.5078	0.00316273	0.358813	down
ENST00000701572	MIR1-1HG-222	ENSG00000174407	MIR1-1HG	MIR1-1 host gene [Source:HGNC Symbol;Acc:HGNC:16159] && Q9H1L0.1 RecName: Full=Uncharacterized protein MIR1-1HG; AltName: Full=MIR1-1 host gene protein	20:62550453-62570762	0	4.47312	-11.3333	0.00340697	0.366211	down
ENST00000587944	TTN-AS1-223	ENSG00000237298	TTN-AS1	TTN antisense RNA 1 [Source:HGNC Symbol;Acc:HGNC:44124] && Q8WZ42.4 RecName: Full=Titin; AltName: Full=Connectin; AltName: Full=Rhabdomyosarcoma antigen MU-RMS-40.14	2:178528611-178531578	0	5.51656	-11.3084	0.000266297	0.158296	down
ENST00000480008	PHF10-204	ENSG00000130024	PHF10	PHD finger protein 10 [Source:HGNC Symbol;Acc:HGNC:18250] && Q8WUB8.3 RecName: Full=PHD finger protein 10; AltName: Full=BRG1-associated factor 45a; Short=BAF45a; AltName: Full=XAP135	6:169707028-169724005	0	1.02072	-11.0157	0.000336399	0.172219	down
ENST00000678890	DDX5-241	ENSG00000108654	DDX5	DEAD-box helicase 5 [Source:HGNC Symbol;Acc:HGNC:2746] && P17844.1 RecName: Full=Probable ATP-dependent RNA helicase DDX5; AltName: Full=DEAD box protein 5; AltName: Full=RNA helicase p68	17:64498257-64507562	0	0.714925	-10.9085	0.0042335	0.386404	down
ENST00000659124	LINC01128-219	ENSG00000228794	LINC01128	long intergenic non-protein coding RNA 1128 [Source:HGNC Symbol;Acc:HGNC:49377] && -	1:827608-859332	0	0.704444	-10.8407	0.000622436	0.223348	down
TCONS_00255399	LINC88	XLOC_058084	XLOC_058084	-	CHR_HSCHR6_MHC_MCF_CTG1:31345887-31433554	0	2.35768	-10.7992	0.000571017	0.212926	down
ENST00000682381	ACTN1-228	ENSG00000072110	ACTN1	actinin alpha 1 [Source:HGNC Symbol;Acc:HGNC:163] && P12814.2 RecName: Full=Alpha-actinin-1; AltName: Full=Alpha-actinin cytoskeletal isoform; AltName: Full=F-actin cross-linking protein; AltName: Full=Non-muscle alpha-actinin-1	14:68874133-68979344	0	0.659741	-10.6786	0.000719684	0.232743	down
ENST00000679056	LAS1L-222	ENSG00000001497	LAS1L	LAS1 like ribosome biogenesis factor [Source:HGNC Symbol;Acc:HGNC:25726] && Q9Y4W2.2 RecName: Full=Ribosomal biogenesis protein LAS1L; AltName: Full=Protein LAS1 homolog	X:65512603-65534810	0	0.480643	-10.5949	0.0051541	0.412313	down
ENST00000701757	LINC-PINT-244	ENSG00000231721	LINC-PINT	long intergenic non-protein coding RNA, p53 induced transcript [Source:HGNC Symbol;Acc:HGNC:26885] && -	7:130909882-131108143	0	1.52916	-10.4479	0.0056498	0.425244	down
ENST00000695529	PCNT-213	ENSG00000160299	PCNT	pericentrin [Source:HGNC Symbol;Acc:HGNC:16068] && O95613.4 RecName: Full=Pericentrin; AltName: Full=Kendrin; AltName: Full=Pericentrin-B	21:46411900-46445751	0	0.563807	-10.3789	1.22428e-05	0.0398917	down
ENST00000666735	ENST00000666735	ENSG00000285646	ENSG00000285646	novel transcript && -	1:11908151-11909330	0	5.65901	-10.3229	0.00601282	0.436455	down
ENST00000659757	ENST00000659757	ENSG00000268362	ENSG00000268362	novel transcript && Q14586.3 RecName: Full=Zinc finger protein 267; AltName: Full=Zinc finger protein HZF2	19:24033468-24052588	0	1.94845	-10.2296	0.000761211	0.234527	down
ENST00000552390	DCTN2-224	ENSG00000175203	DCTN2	dynactin subunit 2 [Source:HGNC Symbol;Acc:HGNC:2712] && Q13561.4 RecName: Full=Dynactin subunit 2; AltName: Full=50 kDa dynein-associated polypeptide; AltName: Full=Dynactin complex 50 kDa subunit; Short=DCTN-50; AltName: Full=p50 dynamitin	12:57530079-57547177	0	1.16419	-10.2184	0.000812544	0.239001	down
ENST00000674718	TRIM2-212	ENSG00000109654	TRIM2	tripartite motif containing 2 [Source:HGNC Symbol;Acc:HGNC:15974] && Q9C040.1 RecName: Full=Tripartite motif-containing protein 2; AltName: Full=E3 ubiquitin-protein ligase TRIM2; AltName: Full=RING finger protein 86	4:153204443-153339301	0	0.285786	-10.0157	0.00109275	0.273529	down
ENST00000683069	ACTN1-232	ENSG00000072110	ACTN1	actinin alpha 1 [Source:HGNC Symbol;Acc:HGNC:163] && P12814.2 RecName: Full=Alpha-actinin-1; AltName: Full=Alpha-actinin cytoskeletal isoform; AltName: Full=F-actin cross-linking protein; AltName: Full=Non-muscle alpha-actinin-1	14:68874133-68979344	0	0.424718	-10.013	0.00711553	0.466411	down
ENST00000663933	MIR99AHG-287	ENSG00000215386	MIR99AHG	mir-99a-let-7c cluster host gene [Source:HGNC Symbol;Acc:HGNC:1274] && -	21:16420295-16609258	0	0.775599	-9.99645	8.10171e-05	0.0997664	down
ENST00000529955	BBS1-218	ENSG00000174483	BBS1	Bardet-Biedl syndrome 1 [Source:HGNC Symbol;Acc:HGNC:966] && Q8NFJ9.1 RecName: Full=Bardet-Biedl syndrome 1 protein; AltName: Full=BBS2-like protein 2	11:66510642-66533603	0	0.586298	-9.99361	0.00717564	0.467922	down
ENST00000696762	IL12RB2-217	ENSG00000081985	IL12RB2	interleukin 12 receptor subunit beta 2 [Source:HGNC Symbol;Acc:HGNC:5972] && Q99665.1 RecName: Full=Interleukin-12 receptor subunit beta-2; Short=IL-12 receptor subunit beta-2; Short=IL-12R subunit beta-2; Short=IL-12R-beta-2; Short=IL-12RB2; Flags: Precursor	1:67320343-67380262	0	1.06211	-9.98725	0.000922143	0.2534	down
ENST00000687952	NBEA-226	ENSG00000172915	NBEA	neurobeachin [Source:HGNC Symbol;Acc:HGNC:7648] && Q8NFP9.3 RecName: Full=Neurobeachin; AltName: Full=Lysosomal-trafficking regulator 2; AltName: Full=Protein BCL8B	13:35592953-35671947	0	0.69455	-9.97147	2.82921e-05	0.058839	down
TCONS_00059236	CSAD-OT1	ENSG00000139631	CSAD	cysteine sulfinic acid decarboxylase [Source:HGNC Symbol;Acc:HGNC:18966] && Q9Y600.2 RecName: Full=Cysteine sulfinic acid decarboxylase; AltName: Full=Cysteine-sulfinate decarboxylase; AltName: Full=Sulfinoalanine decarboxylase	12:53112451-53180541	0	1.13072	-9.94708	0.000994248	0.262586	down
ENST00000657244	TMEM30A-DT-205	ENSG00000225793	TMEM30A-DT	TMEM30A divergent transcript [Source:HGNC Symbol;Acc:HGNC:48985] && Q7Z7B0.1 RecName: Full=Filamin-A-interacting protein 1; Short=FILIP	6:75285014-75315164	0	0.542048	-9.71951	0.00831895	0.495624	down
ENST00000594338	RUVBL2-204	ENSG00000183207	RUVBL2	RuvB like AAA ATPase 2 [Source:HGNC Symbol;Acc:HGNC:10475] && Q9Y230.3 RecName: Full=RuvB-like 2; AltName: Full=48 kDa TATA box-binding protein-interacting protein; Short=48 kDa TBP-interacting protein; AltName: Full=51 kDa erythrocyte cytosolic protein; Short=ECP-51; AltName: Full=INO80 complex subunit J; AltName: Full=Repressing pontin 52; Short=Reptin 52; AltName: Full=TIP49b; AltName: Full=TI…	19:48999319-49015894	0.001191	3.28675	-9.70017	4.85336e-06	0.0202787	down
ENST00000578491	DDX5-208	ENSG00000108654	DDX5	DEAD-box helicase 5 [Source:HGNC Symbol;Acc:HGNC:2746] && P17844.1 RecName: Full=Probable ATP-dependent RNA helicase DDX5; AltName: Full=DEAD box protein 5; AltName: Full=RNA helicase p68	17:64499695-64506521	0	0.489195	-9.69985	0.00841908	0.497667	down
ENST00000635780	ENST00000635780	ENSG00000283662	ENSG00000283662	novel transcript && O00370.1 RecName: Full=LINE-1 retrotransposable element ORF2 protein; Short=ORF2p; Includes: RecName: Full=Reverse transcriptase; Includes: RecName: Full=Endonuclease	16:28258686-28292173	0	1.58794	-9.67592	0.00847969	0.499235	down
ENST00000682257	COL4A3-208	ENSG00000169031	COL4A3	collagen type IV alpha 3 chain [Source:HGNC Symbol;Acc:HGNC:2204] && Q01955.3 RecName: Full=Collagen alpha-3(IV) chain; AltName: Full=Goodpasture antigen; Contains: RecName: Full=Tumstatin; Flags: Precursor	2:227309169-227314739	0	0.553883	-9.66688	0.00128547	0.285685	down
ENST00000689672	MIR22HG-225	ENSG00000186594	MIR22HG	MIR22 host gene [Source:HGNC Symbol;Acc:HGNC:28219] && Q0VDD5.1 RecName: Full=Putative uncharacterized protein encoded by MIR22HG	17:1711507-1716265	0	0.94058	-9.58451	0.00470558	0.399994	down
ENST00000698191	STAT2-238	ENSG00000170581	STAT2	signal transducer and activator of transcription 2 [Source:HGNC Symbol;Acc:HGNC:11363] && P52630.1 RecName: Full=Signal transducer and activator of transcription 2; AltName: Full=p113	12:56341818-56360148	0	0.380659	-9.56311	0.0012991	0.285685	down
ENST00000443971	ENST00000443971	ENSG00000227824	ENSG00000227824	novel transcript && -	2:215869923-215870518	0	8.46813	-9.50042	0.00924437	0.510644	down
ENST00000695779	CD46-222	ENSG00000117335	CD46	CD46 molecule [Source:HGNC Symbol;Acc:HGNC:6953] && P15529.3 RecName: Full=Membrane cofactor protein; AltName: Full=TLX; AltName: Full=Trophoblast leukocyte common antigen; AltName: CD_antigen=CD46; Flags: Precursor	1:207752037-207795468	0	0.375835	-9.49528	0.0013636	0.290162	down
ENST00000698383	TPP2-219	ENSG00000134900	TPP2	tripeptidyl peptidase 2 [Source:HGNC Symbol;Acc:HGNC:12016] && P29144.4 RecName: Full=Tripeptidyl-peptidase 2; Short=TPP-2; AltName: Full=Tripeptidyl aminopeptidase; AltName: Full=Tripeptidyl-peptidase II; Short=TPP-II	13:102596991-102679318	0	0.27505	-9.48141	0.00930304	0.511132	down
ENST00000654313	LINC00847-210	ENSG00000245060	LINC00847	long intergenic non-protein coding RNA 847 [Source:HGNC Symbol;Acc:HGNC:45050] && -	5:180830483-180835726	0	0.819262	-9.38172	0.00150881	0.298381	down
ENST00000651281	ERCC5-209	ENSG00000134899	ERCC5	ERCC excision repair 5, endonuclease [Source:HGNC Symbol;Acc:HGNC:3437] && P28715.3 RecName: Full=DNA repair protein complementing XP-G cells; AltName: Full=DNA excision repair protein ERCC-5; AltName: Full=Xeroderma pigmentosum group G-complementing protein	13:102848739-102875968	0	0.327238	-9.3738	0.00976007	0.516869	down
ENST00000642602	LINC-PINT-214	ENSG00000231721	LINC-PINT	long intergenic non-protein coding RNA, p53 induced transcript [Source:HGNC Symbol;Acc:HGNC:26885] && -	7:130944175-131106561	0	1.30153	-9.33843	0.00245873	0.333881	down
ENST00000659385	LINC-PINT-232	ENSG00000231721	LINC-PINT	long intergenic non-protein coding RNA, p53 induced transcript [Source:HGNC Symbol;Acc:HGNC:26885] && -	7:130864858-130868973	0	0.459936	-9.32259	8.84815e-05	0.102988	down
ENST00000667316	LINC00598-223	ENSG00000215483	LINC00598	long intergenic non-protein coding RNA 598 [Source:HGNC Symbol;Acc:HGNC:42770] && Q6UX73.2 RecName: Full=UPF0764 protein C16orf89; Flags: Precursor	13:40343320-40439806	0	1.07904	-9.32094	0.00538234	0.418449	down
ENST00000647108	LINC00205-204	ENSG00000223768	LINC00205	long intergenic non-protein coding RNA 205 [Source:HGNC Symbol;Acc:HGNC:16420] && P59089.1 RecName: Full=Putative uncharacterized protein encoded by LINC00205	21:45288062-45297354	0	0.282368	-9.29992	0.0101056	0.521339	down
ENST00000695819	ACP5-224	ENSG00000102575	ACP5	acid phosphatase 5, tartrate resistant [Source:HGNC Symbol;Acc:HGNC:124] && P13686.3 RecName: Full=Tartrate-resistant acid phosphatase type 5; Short=TR-AP; AltName: Full=Tartrate-resistant acid ATPase; Short=TrATPase; AltName: Full=Type 5 acid phosphatase; Flags: Precursor	19:11574820-11578975	0	0.737357	-9.28723	0.0101715	0.522852	down
ENST00000642759	SGCE-221	ENSG00000127990	SGCE	sarcoglycan epsilon [Source:HGNC Symbol;Acc:HGNC:10808] && O43556.6 RecName: Full=Epsilon-sarcoglycan; Short=Epsilon-SG	7:94585301-94656187	0	0.670309	-9.28147	0.00383101	0.37071	down
ENST00000660207	DHRS4-AS1-210	ENSG00000215256	DHRS4-AS1	DHRS4 antisense RNA 1 [Source:HGNC Symbol;Acc:HGNC:23175] && Q9P1J3.1 RecName: Full=Putative uncharacterized protein DHRS4-AS1; AltName: Full=DHRS4 antisense RNA 1; AltName: Full=DHRS4 antisense gene protein 1	14:23938741-23955092	0	0.415563	-9.18874	0.00247216	0.334312	down
ENST00000419196	ENST00000419196	ENSG00000230234	ENSG00000230234	novel transcript && -	6:160272617-160276130	0	6.80721	-9.15885	0.00441652	0.391413	down
ENST00000673314	JAK1-220	ENSG00000162434	JAK1	Janus kinase 1 [Source:HGNC Symbol;Acc:HGNC:6190] && P23458.2 RecName: Full=Tyrosine-protein kinase JAK1; AltName: Full=Janus kinase 1; Short=JAK-1	1:64833235-64966564	0.0176763	7.71707	-9.12882	0.0188391	0.640698	down
ENST00000650637	XIST-226	ENSG00000229807	XIST	X inactive specific transcript [Source:HGNC Symbol;Acc:HGNC:12810] && -	X:73820892-73851867	0	0.280442	-9.08989	0.000567625	0.212552	down
ENST00000591932	ZNF561-AS1-207	ENSG00000267106	ZNF561-AS1	ZNF561 antisense RNA 1 (head to head) [Source:HGNC Symbol;Acc:HGNC:27613] && K7EIQ3.1 RecName: Full=Uncharacterized protein ZNF561-AS1; AltName: Full=ZNF561 antisense RNA 1; AltName: Full=ZNF561 antisense gene protein 1	19:9621267-9635446	0	0.477423	-9.08544	0.00266183	0.341817	down
ENST00000636651	ENST00000636651	ENSG00000288542	ENSG00000288542	novel transcript && Q12778.2 RecName: Full=Forkhead box protein O1; AltName: Full=Forkhead box protein O1A; AltName: Full=Forkhead in rhabdomyosarcoma	13:40469955-40611127	0	1.58516	-9.07453	0.0112653	0.537901	down
ENST00000558945	OIP5-AS1-205	ENSG00000247556	OIP5-AS1	OIP5 antisense RNA 1 [Source:HGNC Symbol;Acc:HGNC:43563] && Q86U02.1 RecName: Full=Putative uncharacterized protein encoded by LINC00596	15:41283990-41298781	0	0.861939	-9.06957	0.000629208	0.223348	down
ENST00000587672	TLE2-209	ENSG00000065717	TLE2	TLE family member 2, transcriptional corepressor [Source:HGNC Symbol;Acc:HGNC:11838] && Q04725.2 RecName: Full=Transducin-like enhancer protein 2; AltName: Full=Enhancer of split groucho-like protein 2; Short=ESG2	19:3009572-3019480	0	1.36264	-9.05992	0.0113262	0.539346	down
ENST00000652024	CCDC39-210	ENSG00000284862	CCDC39	coiled-coil domain containing 39 [Source:HGNC Symbol;Acc:HGNC:25244] && Q9UFE4.3 RecName: Full=Coiled-coil domain-containing protein 39	3:180644127-180679471	0	0.263468	-9.009	0.0117226	0.544619	down
ENST00000678859	CHMP2B-210	ENSG00000083937	CHMP2B	charged multivesicular body protein 2B [Source:HGNC Symbol;Acc:HGNC:24537] && Q8BJF9.1 RecName: Full=Charged multivesicular body protein 2b; AltName: Full=Chromatin-modifying protein 2b; Short=CHMP2b	3:87227327-87255415	0	0.16993	-9.00766	0.0041329	0.38287	down
ENST00000654082	DMBT1-210	ENSG00000187908	DMBT1	deleted in malignant brain tumors 1 [Source:HGNC Symbol;Acc:HGNC:2926] && Q9UGM3.2 RecName: Full=Deleted in malignant brain tumors 1 protein; AltName: Full=Glycoprotein 340; Short=Gp-340; AltName: Full=Hensin; AltName: Full=Salivary agglutinin; Short=SAG; AltName: Full=Surfactant pulmonary-associated D-binding protein; Flags: Precursor	10:122635100-122643557	0	0.537174	-9.00107	0.0117351	0.544619	down
ENST00000658431	LINC01405-208	ENSG00000185847	LINC01405	long intergenic non-protein coding RNA 1405 [Source:HGNC Symbol;Acc:HGNC:50688] && -	12:110934590-110937451	0	2.31665	-8.99194	0.00129548	0.285685	down
ENST00000512817	CLLU1-203	ENSG00000257127	CLLU1	chronic lymphocytic leukemia up-regulated 1 [Source:HGNC Symbol;Acc:HGNC:29841] && -	12:92421531-92431002	0	0.484037	-8.97174	0.00254008	0.338539	down
ENST00000650583	LUCAT1-255	ENSG00000248323	LUCAT1	lung cancer associated transcript 1 [Source:HGNC Symbol;Acc:HGNC:48498] && Q8N7M2.4 RecName: Full=Zinc finger protein 283; AltName: Full=Zinc finger protein HZF19	5:91302731-91314252	0	0.812984	-8.85905	0.0125222	0.553835	down
ENST00000685971	SNHG29-251	ENSG00000175061	SNHG29	small nucleolar RNA host gene 29 [Source:HGNC Symbol;Acc:HGNC:28619] && Q8N1F1.1 RecName: Full=Putative uncharacterized protein LRRC75A-AS1, mitochondrial; AltName: Full=FAM211A antisense RNA 1; AltName: Full=LRRC75A antisense RNA 1; AltName: Full=Putative uncharacterized protein FAM211A-AS1, mitochondrial; Flags: Precursor	17:16439037-16442028	0	0.943051	-8.85755	0.0124624	0.553835	down
ENST00000699319	ADAM17-221	ENSG00000151694	ADAM17	ADAM metallopeptidase domain 17 [Source:HGNC Symbol;Acc:HGNC:195] && P78536.1 RecName: Full=Disintegrin and metalloproteinase domain-containing protein 17; Short=ADAM 17; AltName: Full=Snake venom-like protease; AltName: Full=TNF-alpha convertase; AltName: Full=TNF-alpha-converting enzyme; AltName: CD_antigen=CD156b; Flags: Precursor	2:9489268-9555846	0	0.164601	-8.84889	0.00217183	0.327436	down
ENST00000507184	IFT172-216	ENSG00000138002	IFT172	intraflagellar transport 172 [Source:HGNC Symbol;Acc:HGNC:30391] && Q9UG01.2 RecName: Full=Intraflagellar transport protein 172 homolog	2:27444398-27489701	0	0.175722	-8.84774	0.00218775	0.327666	down
ENST00000477541	HLA-DMA-208	ENSG00000204257	HLA-DMA	major histocompatibility complex, class II, DM alpha [Source:HGNC Symbol;Acc:HGNC:4934] && P28067.1 RecName: Full=HLA class II histocompatibility antigen, DM alpha chain; AltName: Full=MHC class II antigen DMA; AltName: Full=Really interesting new gene 6 protein; Flags: Precursor	6:32948613-32953108	0	0.495451	-8.77186	0.0129971	0.560509	down
ENST00000433402	ADAMTS16-202	ENSG00000145536	ADAMTS16	ADAM metallopeptidase with thrombospondin type 1 motif 16 [Source:HGNC Symbol;Acc:HGNC:17108] && Q8TE57.3 RecName: Full=A disintegrin and metalloproteinase with thrombospondin motifs 16; Short=ADAM-TS 16; Short=ADAM-TS16; Short=ADAMTS-16; Flags: Precursor	5:5140468-5303807	0	0.301539	-8.76848	0.0130849	0.560959	down
TCONS_00144740	KIDINS220-IT2	ENSG00000134313	KIDINS220	kinase D interacting substrate 220 [Source:HGNC Symbol;Acc:HGNC:29508] && Q9ULH0.3 RecName: Full=Kinase D-interacting substrate of 220 kDa; AltName: Full=Ankyrin repeat-rich membrane-spanning protein	2:8744341-8745472	0	0.819878	-8.76811	0.0130285	0.560511	down
ENST00000664569	ENST00000664569	ENSG00000288009	ENSG00000288009	novel transcript && -	6:89130887-89145879	0	1.61113	-8.73201	0.00236343	0.333624	down
ENST00000700639	PLD3-248	ENSG00000105223	PLD3	phospholipase D family member 3 [Source:HGNC Symbol;Acc:HGNC:17158] && Q8IV08.1 RecName: Full=Phospholipase D3; Short=PLD 3; AltName: Full=Choline phosphatase 3; AltName: Full=HindIII K4L homolog; AltName: Full=Hu-K4; AltName: Full=Phosphatidylcholine-hydrolyzing phospholipase D3	19:40370070-40379402	0	0.373094	-8.67391	0.00248594	0.335137	down
ENST00000701768	LINC01128-240	ENSG00000228794	LINC01128	long intergenic non-protein coding RNA 1128 [Source:HGNC Symbol;Acc:HGNC:49377] && -	1:827673-857138	0	0.262573	-8.64839	0.00264023	0.341455	down
ENST00000686789	PLCB4-230	ENSG00000101333	PLCB4	phospholipase C beta 4 [Source:HGNC Symbol;Acc:HGNC:9059] && Q15147.3 RecName: Full=1-phosphatidylinositol 4,5-bisphosphate phosphodiesterase beta-4; AltName: Full=Phosphoinositide phospholipase C-beta-4; AltName: Full=Phospholipase C-beta-4; Short=PLC-beta-4	20:9166382-9366380	0	0.464228	-8.64288	0.0138906	0.573656	down
ENST00000690721	LINC01091-242	ENSG00000249464	LINC01091	long intergenic non-protein coding RNA 1091 [Source:HGNC Symbol;Acc:HGNC:27721] && -	4:123650040-123664943	0	0.910868	-8.61278	0.00584717	0.430553	down
ENST00000669027	PAX8-AS1-230	ENSG00000189223	PAX8-AS1	PAX8 antisense RNA 1 [Source:HGNC Symbol;Acc:HGNC:49271] && -	2:113235519-113272917	0	0.110464	-8.60013	0.0142589	0.579289	down
ENST00000676957	EIF3I-211	ENSG00000084623	EIF3I	eukaryotic translation initiation factor 3 subunit I [Source:HGNC Symbol;Acc:HGNC:3272] && Q13347.1 RecName: Full=Eukaryotic translation initiation factor 3 subunit I; Short=eIF3i; AltName: Full=Eukaryotic translation initiation factor 3 subunit 2; AltName: Full=TGF-beta receptor-interacting protein 1; Short=TRIP-1; AltName: Full=eIF-3-beta; AltName: Full=eIF3 p36	1:32222439-32231587	0	0.583871	-8.58159	0.00279659	0.343674	down
ENST00000503151	CLPTM1L-203	ENSG00000049656	CLPTM1L	CLPTM1 like [Source:HGNC Symbol;Acc:HGNC:24308] && Q96KA5.1 RecName: Full=Cleft lip and palate transmembrane protein 1-like protein; Short=CLPTM1-like protein; AltName: Full=Cisplatin resistance-related protein 9; Short=CRR9p	5:1322834-1335121	0	1.29272	-8.57817	0.000222548	0.151736	down
ENST00000679528	MX1-221	ENSG00000157601	MX1	MX dynamin like GTPase 1 [Source:HGNC Symbol;Acc:HGNC:7532] && P20591.4 RecName: Full=Interferon-induced GTP-binding protein Mx1; AltName: Full=Interferon-induced protein p78; Short=IFI-78K; AltName: Full=Interferon-regulated resistance GTP-binding protein MxA; AltName: Full=Myxoma resistance protein 1; AltName: Full=Myxovirus resistance protein 1; Contains: RecName: Full=Interferon-induced GTP-b…	21:41426241-41442155	0	0.544853	-8.53857	0.0146607	0.584143	down
ENST00000558602	IDH3A-208	ENSG00000166411	IDH3A	isocitrate dehydrogenase (NAD(+)) 3 catalytic subunit alpha [Source:HGNC Symbol;Acc:HGNC:5384] && -	15:78156923-78169671	0	0.327963	-8.53478	0.0147311	0.584143	down
ENST00000440150	WARS2-AS1-204	ENSG00000231365	WARS2-AS1	WARS2 antisense RNA 1 [Source:HGNC Symbol;Acc:HGNC:40612] && -	1:119140425-119183823	0	0.31524	-8.51418	0.00280029	0.343674	down
ENST00000682178	ETFDH-210	ENSG00000171503	ETFDH	electron transfer flavoprotein dehydrogenase [Source:HGNC Symbol;Acc:HGNC:3483] && Q16134.2 RecName: Full=Electron transfer flavoprotein-ubiquinone oxidoreductase, mitochondrial; Short=ETF-QO; Short=ETF-ubiquinone oxidoreductase; AltName: Full=Electron-transferring-flavoprotein dehydrogenase; Short=ETF dehydrogenase; Flags: Precursor	4:158680124-158710718	0	0.139969	-8.5022	0.0148694	0.586594	down
ENST00000585912	EZH1-206	ENSG00000108799	EZH1	enhancer of zeste 1 polycomb repressive complex 2 subunit [Source:HGNC Symbol;Acc:HGNC:3526] && Q92800.2 RecName: Full=Histone-lysine N-methyltransferase EZH1; AltName: Full=ENX-2; AltName: Full=Enhancer of zeste homolog 1	17:42703423-42745037	0	0.301891	-8.45759	0.015162	0.590618	down
ENST00000667626	LINC01719-209	ENSG00000233396	LINC01719	long intergenic non-protein coding RNA 1719 [Source:HGNC Symbol;Acc:HGNC:52506] && -	1:146052625-146061935	0	0.177681	-8.44622	0.0152421	0.591776	down
TCONS_00209394	MGAT1-OT1	ENSG00000131446	MGAT1	alpha-1,3-mannosyl-glycoprotein 2-beta-N-acetylglucosaminyltransferase [Source:HGNC Symbol;Acc:HGNC:7044] && P26572.2 RecName: Full=Alpha-1,3-mannosyl-glycoprotein 2-beta-N-acetylglucosaminyltransferase; AltName: Full=N-glycosyl-oligosaccharide-glycoprotein N-acetylglucosaminyltransferase I; Short=GNT-I; Short=GlcNAc-T I	5:180795430-180815567	0	1.14715	-8.44622	0.0152426	0.591776	down
ENST00000665162	LINC01484-206	ENSG00000253686	LINC01484	long intergenic non-protein coding RNA 1484 [Source:HGNC Symbol;Acc:HGNC:51136] && -	5:173708142-173714961	0	0.290831	-8.43936	0.00308385	0.357497	down
ENST00000698564	C1S-222	ENSG00000182326	C1S	complement C1s [Source:HGNC Symbol;Acc:HGNC:1247] && P09871.1 RecName: Full=Complement C1s subcomponent; AltName: Full=C1 esterase; AltName: Full=Complement component 1 subcomponent s; Contains: RecName: Full=Complement C1s subcomponent heavy chain; Contains: RecName: Full=Complement C1s subcomponent light chain; Flags: Precursor	12:7060730-7071018	0	0.153865	-8.37605	0.0157592	0.600635	down
ENST00000691929	LINC00989-215	ENSG00000250334	LINC00989	long intergenic non-protein coding RNA 989 [Source:HGNC Symbol;Acc:HGNC:48918] && -	4:79492407-79576460	0	0.31714	-8.35957	0.00308941	0.357497	down
ENST00000647750	NIPBL-DT-201	ENSG00000285967	NIPBL-DT	NIPBL divergent transcript [Source:HGNC Symbol;Acc:HGNC:51293] && O00370.1 RecName: Full=LINE-1 retrotransposable element ORF2 protein; Short=ORF2p; Includes: RecName: Full=Reverse transcriptase; Includes: RecName: Full=Endonuclease	5:36864425-36876657	0	0.270688	-8.35135	0.000359605	0.174921	down
ENST00000657002	SNHG14-251	ENSG00000224078	SNHG14	small nucleolar RNA host gene 14 [Source:HGNC Symbol;Acc:HGNC:37462] && -	15:25106521-25122467	0	0.132552	-8.31666	0.0033514	0.36239	down
ENST00000445791	TEX41-207	ENSG00000226674	TEX41	testis expressed 41 [Source:HGNC Symbol;Acc:HGNC:48667] && -	2:144667985-145076729	0	0.137913	-8.31063	0.00323775	0.360383	down
TCONS_00021599	LINC5	XLOC_004944	XLOC_004944	-	1:193109554-193115735	0	0.537846	-8.31025	0.0165212	0.607653	down
ENST00000579473	SNHG29-220	ENSG00000175061	SNHG29	small nucleolar RNA host gene 29 [Source:HGNC Symbol;Acc:HGNC:28619] && Q8N1F1.1 RecName: Full=Putative uncharacterized protein LRRC75A-AS1, mitochondrial; AltName: Full=FAM211A antisense RNA 1; AltName: Full=LRRC75A antisense RNA 1; AltName: Full=Putative uncharacterized protein FAM211A-AS1, mitochondrial; Flags: Precursor	17:16439037-16473079	0	0.193986	-8.30228	0.0163638	0.605817	down
ENST00000683238	TMEM67-233	ENSG00000164953	TMEM67	transmembrane protein 67 [Source:HGNC Symbol;Acc:HGNC:28396] && Q5HYA8.2 RecName: Full=Meckelin; AltName: Full=Meckel syndrome type 3 protein; AltName: Full=Transmembrane protein 67	8:93755094-93816632	0	0.141611	-8.30228	0.0163659	0.605817	down
ENST00000654706	ENST00000654706	ENSG00000227627	ENSG00000227627	novel transcript && Q9UGC7.1 RecName: Full=Peptide chain release factor 1-like, mitochondrial; AltName: Full=Mitochondrial translational release factor 1-like; AltName: Full=mtRF1a; Flags: Precursor	6:152983690-152990007	0	1.08101	-8.28961	0.0164956	0.607653	down
ENST00000497006	SIGMAR1-207	ENSG00000147955	SIGMAR1	sigma non-opioid intracellular receptor 1 [Source:HGNC Symbol;Acc:HGNC:8157] && Q99720.1 RecName: Full=Sigma non-opioid intracellular receptor 1; AltName: Full=Aging-associated gene 8 protein; AltName: Full=SR31747-binding protein; Short=SR-BP; AltName: Full=Sigma 1-type opioid receptor; Short=SIG-1R; Short=Sigma1-receptor; Short=Sigma1R; Short=hSigmaR1	9:34634739-34637844	0	0.357146	-8.2861	0.000372759	0.177091	down
ENST00000657683	SLC12A2-DT-217	ENSG00000245937	SLC12A2-DT	SLC12A2 divergent transcript [Source:HGNC Symbol;Acc:HGNC:49565] && E7EU14.2 RecName: Full=Protein PPP5D1; AltName: Full=PPP5 TPR repeat domain-containing protein 1	5:128021588-128083049	0	0.212216	-8.2712	0.0168499	0.612889	down
ENST00000636810	CACNB4-235	ENSG00000182389	CACNB4	calcium voltage-gated channel auxiliary subunit beta 4 [Source:HGNC Symbol;Acc:HGNC:1404] && O00305.2 RecName: Full=Voltage-dependent L-type calcium channel subunit beta-4; Short=CAB4; AltName: Full=Calcium channel voltage-dependent subunit beta 4	2:151838991-151973933	0	0.153564	-8.19767	0.0173406	0.619712	down
ENST00000668887	LINC00702-215	ENSG00000233117	LINC00702	long intergenic non-protein coding RNA 702 [Source:HGNC Symbol;Acc:HGNC:44676] && -	10:4234387-4243901	0	0.358568	-8.18481	0.017542	0.621254	down
ENST00000578517	PLXDC1-213	ENSG00000161381	PLXDC1	plexin domain containing 1 [Source:HGNC Symbol;Acc:HGNC:20945] && Q8IUK5.2 RecName: Full=Plexin domain-containing protein 1; AltName: Full=Tumor endothelial marker 3; AltName: Full=Tumor endothelial marker 7; Flags: Precursor	17:39067130-39153027	0	0.218494	-8.18404	0.0174864	0.621254	down
TCONS_00204964	PDE4D-OT1	ENSG00000113448	PDE4D	phosphodiesterase 4D [Source:HGNC Symbol;Acc:HGNC:8783] && Q01063.2 RecName: Full=cAMP-specific 3',5'-cyclic phosphodiesterase 4D; AltName: Full=DPDE3	5:59311577-59592270	0.00785267	2.12988	-8.15168	0.0016882	0.305159	down
TCONS_00055732	ZNF664-OT3	ENSG00000179195	ZNF664	zinc finger protein 664 [Source:HGNC Symbol;Acc:HGNC:25406] && A0A096LPI5.1 RecName: Full=Protein GVQW2; AltName: Full=GVQW motif-containing protein 2	12:123973485-124011703	0	1.16385	-8.12267	0.00372871	0.368733	down
ENST00000678353	MARK1-212	ENSG00000116141	MARK1	microtubule affinity regulating kinase 1 [Source:HGNC Symbol;Acc:HGNC:6896] && Q9P0L2.2 RecName: Full=Serine/threonine-protein kinase MARK1; AltName: Full=MAP/microtubule affinity-regulating kinase 1; AltName: Full=PAR1 homolog c; Short=Par-1c; Short=Par1c	1:220528423-220637068	0	0.190876	-8.11391	0.0181147	0.630747	down
ENST00000442637	NRSN2-AS1-202	ENSG00000225377	NRSN2-AS1	NRSN2 antisense RNA 1 [Source:HGNC Symbol;Acc:HGNC:51222] && E7EU14.2 RecName: Full=Protein PPP5D1; AltName: Full=PPP5 TPR repeat domain-containing protein 1	20:320327-348224	0	0.695718	-8.08939	0.00404245	0.380493	down
ENST00000661063	ID2-AS1-208	ENSG00000235092	ID2-AS1	ID2 antisense RNA 1 [Source:HGNC Symbol;Acc:HGNC:51103] && -	2:8666674-8679162	0	0.101464	-8.08505	0.0102397	0.523432	down
ENST00000659274	ERVK13-1-220	ENSG00000260565	ERVK13-1	endogenous retrovirus group K13 member 1 [Source:HGNC Symbol;Acc:HGNC:27548] && Q6H3X3.1 RecName: Full=Retinoic acid early transcript 1G protein; AltName: Full=UL-16 binding protein 5; Short=ULBP5; Flags: Precursor	16:2660442-2673419	0	0.137703	-8.02741	0.0191226	0.643616	down
ENST00000470578	PKDCC-203	ENSG00000162878	PKDCC	protein kinase domain containing, cytoplasmic [Source:HGNC Symbol;Acc:HGNC:25123] && Q504Y2.2 RecName: Full=Extracellular tyrosine-protein kinase PKDCC; AltName: Full=Protein kinase domain-containing protein, cytoplasmic; AltName: Full=Protein kinase-like protein SgK493; AltName: Full=Sugen kinase 493; AltName: Full=Vertebrate lonesome kinase; Flags: Precursor	2:42054942-42057913	0	0.667489	-8.02499	0.0189903	0.642011	down
ENST00000662214	SPATA41-204	ENSG00000189419	SPATA41	spermatogenesis associated 41 [Source:HGNC Symbol;Acc:HGNC:48613] && -	15:100344056-100350725	0	0.157843	-8.0069	0.00450769	0.393509	down
ENST00000537111	LTA4H-203	ENSG00000111144	LTA4H	leukotriene A4 hydrolase [Source:HGNC Symbol;Acc:HGNC:6710] && P09960.2 RecName: Full=Leukotriene A-4 hydrolase; Short=LTA-4 hydrolase; AltName: Full=Leukotriene A(4) hydrolase	12:96000830-96011258	0	0.3023	-7.99582	0.0194264	0.64736	down
TCONS_00207157	GDF9-OT1	ENSG00000164404	GDF9	growth differentiation factor 9 [Source:HGNC Symbol;Acc:HGNC:4224] && O60383.1 RecName: Full=Growth/differentiation factor 9; Short=GDF-9; Flags: Precursor	5:132866642-132867689	0	1.21781	-7.96094	0.0196804	0.651072	down
ENST00000685704	POMGNT1-216	ENSG00000085998	POMGNT1	protein O-linked mannose N-acetylglucosaminyltransferase 1 (beta 1,2-) [Source:HGNC Symbol;Acc:HGNC:19139] && Q8WZA1.2 RecName: Full=Protein O-linked-mannose beta-1,2-N-acetylglucosaminyltransferase 1; Short=POMGnT1; AltName: Full=UDP-GlcNAc:alpha-D-mannoside beta-1,2-N-acetylglucosaminyltransferase I.2; Short=GnT I.2	1:46188699-46198457	0	0.169638	-7.93048	0.0200989	0.655319	down
ENST00000699537	NCSTN-225	ENSG00000162736	NCSTN	nicastrin [Source:HGNC Symbol;Acc:HGNC:17091] && Q92542.2 RecName: Full=Nicastrin; Flags: Precursor	1:160343316-160358935	5.2e-05	0.650335	-7.92713	0.000132226	0.123803	down
ENST00000658996	GEMIN7-AS1-204	ENSG00000267348	GEMIN7-AS1	GEMIN7 antisense RNA 1 [Source:HGNC Symbol;Acc:HGNC:53773] && Q9H840.1 RecName: Full=Gem-associated protein 7; Short=Gemin-7; AltName: Full=SIP3	19:45085347-45092635	0	0.16954	-7.92136	0.00435299	0.388155	down
ENST00000649192	LINC00632-215	ENSG00000203930	LINC00632	long intergenic non-protein coding RNA 632 [Source:HGNC Symbol;Acc:HGNC:27865] && O00370.1 RecName: Full=LINE-1 retrotransposable element ORF2 protein; Short=ORF2p; Includes: RecName: Full=Reverse transcriptase; Includes: RecName: Full=Endonuclease	X:140709735-140775905	0	0.070205	-7.9138	0.020213	0.65715	down
ENST00000666559	LINC00963-254	ENSG00000204054	LINC00963	long intergenic non-protein coding RNA 963 [Source:HGNC Symbol;Acc:HGNC:48716] && O00592.2 RecName: Full=Podocalyxin; AltName: Full=GCTM-2 antigen; AltName: Full=Gp200; AltName: Full=Podocalyxin-like protein 1; Short=PC; Short=PCLP-1; Flags: Precursor	9:129489126-129513686	0	0.31297	-7.91367	0.0203588	0.65806	down
ENST00000661480	ENST00000661480	ENSG00000286322	ENSG00000286322	novel transcript && Q86U02.1 RecName: Full=Putative uncharacterized protein encoded by LINC00596	9:33401478-33410553	0	1.25063	-7.90216	0.00460545	0.397852	down
ENST00000381105	ENST00000381105	ENSG00000285756	ENSG00000285756	novel transcript && A8K0R7.1 RecName: Full=Zinc finger protein 839; AltName: Full=Renal carcinoma antigen NY-REN-50	X:3929869-3937855	0	0.586947	-7.89719	0.0203519	0.65806	down
ENST00000680302	AKAP8L-225	ENSG00000011243	AKAP8L	A-kinase anchoring protein 8 like [Source:HGNC Symbol;Acc:HGNC:29857] && Q9ULX6.3 RecName: Full=A-kinase anchor protein 8-like; Short=AKAP8-like protein; AltName: Full=Helicase A-binding protein 95; Short=HAP95; AltName: Full=Homologous to AKAP95 protein; Short=HA95; AltName: Full=Neighbor of A-kinase-anchoring protein 95; Short=Neighbor of AKAP95	19:15380086-15419044	0	0.154278	-7.88745	0.00446372	0.392354	down
ENST00000665591	LINC01886-206	ENSG00000224568	LINC01886	long intergenic non-protein coding RNA 1886 [Source:HGNC Symbol;Acc:HGNC:52705] && -	2:107529483-107556496	0	0.268462	-7.88039	0.0205567	0.660882	down
ENST00000595357	STRN4-211	ENSG00000090372	STRN4	striatin 4 [Source:HGNC Symbol;Acc:HGNC:15721] && Q9NRL3.2 RecName: Full=Striatin-4; AltName: Full=Zinedin	19:46720699-46730857	0	0.29693	-7.87854	0.00208902	0.325301	down
ENST00000685563	EXOSC8-213	ENSG00000120699	EXOSC8	exosome component 8 [Source:HGNC Symbol;Acc:HGNC:17035] && Q96B26.1 RecName: Full=Exosome complex component RRP43; AltName: Full=Exosome component 8; AltName: Full=Opa-interacting protein 2; Short=OIP-2; AltName: Full=Ribosomal RNA-processing protein 43; AltName: Full=p9	13:37000788-37009569	0	0.12848	-7.85567	0.00476789	0.401408	down
ENST00000678069	GGH-214	ENSG00000137563	GGH	gamma-glutamyl hydrolase [Source:HGNC Symbol;Acc:HGNC:4248] && Q92820.2 RecName: Full=Gamma-glutamyl hydrolase; AltName: Full=Conjugase; AltName: Full=GH; AltName: Full=Gamma-Glu-X carboxypeptidase; Flags: Precursor	8:63014881-63038802	0	0.103409	-7.84619	0.0209067	0.66389	down
ENST00000577995	DLGAP1-AS1-206	ENSG00000177337	DLGAP1-AS1	DLGAP1 antisense RNA 1 [Source:HGNC Symbol;Acc:HGNC:31676] && A0A096LPI5.1 RecName: Full=Protein GVQW2; AltName: Full=GVQW motif-containing protein 2	18:3593732-3597952	0	0.30079	-7.84326	0.0212097	0.667285	down
ENST00000577806	ZNF407-AS1-201	ENSG00000264247	ZNF407-AS1	ZNF407 antisense RNA 1 [Source:HGNC Symbol;Acc:HGNC:44331] && O00370.1 RecName: Full=LINE-1 retrotransposable element ORF2 protein; Short=ORF2p; Includes: RecName: Full=Reverse transcriptase; Includes: RecName: Full=Endonuclease	18:74593201-74597569	0	0.477243	-7.83592	0.00465913	0.398073	down
ENST00000653669	MIR99AHG-227	ENSG00000215386	MIR99AHG	mir-99a-let-7c cluster host gene [Source:HGNC Symbol;Acc:HGNC:1274] && -	21:16070499-16232080	0	0.313612	-7.80803	0.0122526	0.550936	down
ENST00000523077	HSF4-223	ENSG00000102878	HSF4	heat shock transcription factor 4 [Source:HGNC Symbol;Acc:HGNC:5227] && Q9ULV5.2 RecName: Full=Heat shock factor protein 4; Short=HSF 4; Short=hHSF4; AltName: Full=Heat shock transcription factor 4; Short=HSTF 4	16:67164900-67169918	0	0.19903	-7.80627	0.000489983	0.197155	down
ENST00000592081	LINC02073-203	ENSG00000267452	LINC02073	long intergenic non-protein coding RNA 2073 [Source:HGNC Symbol;Acc:HGNC:52919] && Q8IV13.3 RecName: Full=Cyclin-J-like protein	17:51435427-51445728	0	0.185172	-7.77745	0.000877993	0.24882	down
ENST00000701570	MIR1-1HG-221	ENSG00000174407	MIR1-1HG	MIR1-1 host gene [Source:HGNC Symbol;Acc:HGNC:16159] && Q9H1L0.1 RecName: Full=Uncharacterized protein MIR1-1HG; AltName: Full=MIR1-1 host gene protein	20:62550453-62570764	0	0.443728	-7.7529	0.0225594	0.682603	down
ENST00000660897	LINC00632-228	ENSG00000203930	LINC00632	long intergenic non-protein coding RNA 632 [Source:HGNC Symbol;Acc:HGNC:27865] && O00370.1 RecName: Full=LINE-1 retrotransposable element ORF2 protein; Short=ORF2p; Includes: RecName: Full=Reverse transcriptase; Includes: RecName: Full=Endonuclease	X:140709735-140775905	0	0.0549873	-7.75242	0.0127776	0.557767	down
ENST00000671199	OSER1-DT-212	ENSG00000223891	OSER1-DT	OSER1 divergent transcript [Source:HGNC Symbol;Acc:HGNC:48585] && Q6NY19.1 RecName: Full=KN motif and ankyrin repeat domain-containing protein 3; AltName: Full=Ankyrin repeat domain-containing protein 47	20:44210907-44226027	0	0.315959	-7.74849	0.00545301	0.420663	down
ENST00000657677	LINC00662-231	ENSG00000261824	LINC00662	long intergenic non-protein coding RNA 662 [Source:HGNC Symbol;Acc:HGNC:27122] && -	19:27721746-27793406	0	0.068088	-7.74584	0.00507503	0.410126	down
TCONS_00255370	LINC87	XLOC_058065	XLOC_058065	-	CHR_HSCHR6_MHC_MANN_CTG1:31675028-31675870	0	0.693535	-7.73387	0.0228746	0.686901	down
ENST00000658175	LINC00963-236	ENSG00000204054	LINC00963	long intergenic non-protein coding RNA 963 [Source:HGNC Symbol;Acc:HGNC:48716] && O00592.2 RecName: Full=Podocalyxin; AltName: Full=GCTM-2 antigen; AltName: Full=Gp200; AltName: Full=Podocalyxin-like protein 1; Short=PC; Short=PCLP-1; Flags: Precursor	9:129488838-129513686	0	0.389959	-7.71459	0.0231305	0.689107	down
ENST00000470112	FOXP1-206	ENSG00000114861	FOXP1	forkhead box P1 [Source:HGNC Symbol;Acc:HGNC:3823] && Q9H334.1 RecName: Full=Forkhead box protein P1; AltName: Full=Mac-1-regulated forkhead; Short=MFH	3:71296085-71306015	0	0.775662	-7.69764	0.00537148	0.418203	down
ENST00000459752	PATJ-203	ENSG00000132849	PATJ	PATJ crumbs cell polarity complex component [Source:HGNC Symbol;Acc:HGNC:28881] && Q8NI35.3 RecName: Full=InaD-like protein; Short=Inadl protein; Short=hINADL; AltName: Full=Pals1-associated tight junction protein; AltName: Full=Protein associated to tight junctions	1:61742477-62114910	0	0.078566	-7.69584	0.0233151	0.691431	down
ENST00000661541	SNHG14-275	ENSG00000224078	SNHG14	small nucleolar RNA host gene 14 [Source:HGNC Symbol;Acc:HGNC:37462] && -	15:25082672-25122467	0	0.0516943	-7.69183	0.00567495	0.425759	down
ENST00000574016	MIR22HG-207	ENSG00000186594	MIR22HG	MIR22 host gene [Source:HGNC Symbol;Acc:HGNC:28219] && Q0VDD5.1 RecName: Full=Putative uncharacterized protein encoded by MIR22HG	17:1711504-1716274	0	0.211142	-7.68782	0.00550179	0.421105	down
ENST00000517769	RGS22-202	ENSG00000132554	RGS22	regulator of G protein signaling 22 [Source:HGNC Symbol;Acc:HGNC:24499] && Q8NE09.3 RecName: Full=Regulator of G-protein signaling 22; Short=RGS22	8:99961058-100041967	0	0.18129	-7.6814	0.0235653	0.694652	down
ENST00000654312	TTC28-AS1-220	ENSG00000235954	TTC28-AS1	TTC28 antisense RNA 1 [Source:HGNC Symbol;Acc:HGNC:29336] && Q96AY4.4 RecName: Full=Tetratricopeptide repeat protein 28; Short=TPR repeat protein 28; AltName: Full=TPR repeat-containing big gene cloned at Keio	22:27999395-28002612	0	0.156325	-7.67631	0.0236458	0.695896	down
ENST00000686534	MIR1-1HG-204	ENSG00000174407	MIR1-1HG	MIR1-1 host gene [Source:HGNC Symbol;Acc:HGNC:16159] && Q9H1L0.1 RecName: Full=Uncharacterized protein MIR1-1HG; AltName: Full=MIR1-1 host gene protein	20:62550453-62570764	0	0.623135	-7.67631	0.0236484	0.695896	down
ENST00000650092	SBF2-AS1-207	ENSG00000246273	SBF2-AS1	SBF2 antisense RNA 1 [Source:HGNC Symbol;Acc:HGNC:27438] && O00370.1 RecName: Full=LINE-1 retrotransposable element ORF2 protein; Short=ORF2p; Includes: RecName: Full=Reverse transcriptase; Includes: RecName: Full=Endonuclease	11:9758301-9811335	0	0.111797	-7.67514	0.00833475	0.495815	down
ENST00000679993	MTO1-237	ENSG00000135297	MTO1	mitochondrial tRNA translation optimization 1 [Source:HGNC Symbol;Acc:HGNC:19261] && Q9Y2Z2.2 RecName: Full=Protein MTO1 homolog, mitochondrial; Flags: Precursor	6:73461740-73502427	0	0.103355	-7.64977	0.00554415	0.422364	down
ENST00000483585	MYO1G-205	ENSG00000136286	MYO1G	myosin IG [Source:HGNC Symbol;Acc:HGNC:13880] && B0I1T2.2 RecName: Full=Unconventional myosin-Ig; Contains: RecName: Full=Minor histocompatibility antigen HA-2; Short=mHag HA-2	7:44962662-44979079	0	0.106534	-7.64207	0.0242047	0.702506	down
TCONS_00177257	MAP3K13-OT1	ENSG00000073803	MAP3K13	mitogen-activated protein kinase kinase kinase 13 [Source:HGNC Symbol;Acc:HGNC:6852] && O43283.1 RecName: Full=Mitogen-activated protein kinase kinase kinase 13; AltName: Full=Leucine zipper-bearing kinase; AltName: Full=Mixed lineage kinase; Short=MLK	3:185283005-185292977	0	0.294425	-7.6348	0.0243623	0.704077	down
ENST00000700957	SNHG16-216	ENSG00000163597	SNHG16	small nucleolar RNA host gene 16 [Source:HGNC Symbol;Acc:HGNC:44352] && -	17:76557767-76563583	0	0.528444	-7.622	0.0244528	0.704924	down
ENST00000654006	PHKA2-AS1-203	ENSG00000237836	PHKA2-AS1	PHKA2 antisense RNA 1 [Source:HGNC Symbol;Acc:HGNC:44110] && P46019.1 RecName: Full=Phosphorylase b kinase regulatory subunit alpha, liver isoform; Short=Phosphorylase kinase alpha L subunit	X:18892576-18894974	0	0.258447	-7.62103	0.000901369	0.251039	down
ENST00000437964	PSMG3-AS1-202	ENSG00000230487	PSMG3-AS1	PSMG3 antisense RNA 1 (head to head) [Source:HGNC Symbol;Acc:HGNC:22230] && Q96PY0.2 RecName: Full=Putative uncharacterized protein PSMG3-AS1; AltName: Full=PSMG3 antisense RNA 1	7:1570135-1586545	0	0.141203	-7.60233	0.0106501	0.528624	down
ENST00000467721	DLEU1-207	ENSG00000176124	DLEU1	deleted in lymphocytic leukemia 1 [Source:HGNC Symbol;Acc:HGNC:13747] && O43261.2 RecName: Full=Leukemia-associated protein 1; AltName: Full=Deleted in lymphocytic leukemia 1; AltName: Full=HBV X-transactivated gene 6 protein; AltName: Full=HBV XAg-transactivated protein 6	13:50082171-50528534	0	0.294048	-7.59319	0.0249538	0.711988	down
ENST00000669322	LINC02613-210	ENSG00000231367	LINC02613	long intergenic non-protein coding RNA 2613 [Source:HGNC Symbol;Acc:HGNC:54068] && Q96NF6.1 RecName: Full=Putative uncharacterized protein C8orf49	2:38406715-38515690	0	0.328026	-7.57446	0.0251727	0.715289	down
ENST00000697887	HDAC6-275	ENSG00000094631	HDAC6	histone deacetylase 6 [Source:HGNC Symbol;Acc:HGNC:14064] && Q9UBN7.2 RecName: Full=Histone deacetylase 6; Short=HD6	X:48802071-48824958	0	0.099184	-7.57192	0.0252655	0.716889	down
ENST00000654365	LINC02611-206	ENSG00000226791	LINC02611	long intergenic non-protein coding RNA 2611 [Source:HGNC Symbol;Acc:HGNC:54060] && -	2:98766512-98772421	0	0.116054	-7.57058	0.00180776	0.312055	down
ENST00000685434	ATP7A-213	ENSG00000165240	ATP7A	ATPase copper transporting alpha [Source:HGNC Symbol;Acc:HGNC:869] && Q04656.3 RecName: Full=Copper-transporting ATPase 1; AltName: Full=Copper pump 1; AltName: Full=Menkes disease-associated protein	X:77910739-78009352	0	0.187647	-7.56726	0.00145685	0.296115	down
ENST00000697892	HDAC6-280	ENSG00000094631	HDAC6	histone deacetylase 6 [Source:HGNC Symbol;Acc:HGNC:14064] && Q9UBN7.2 RecName: Full=Histone deacetylase 6; Short=HD6	X:48802074-48824967	0	0.0901127	-7.55034	0.0256368	0.720581	down
ENST00000651518	BDNF-AS-227	ENSG00000245573	BDNF-AS	BDNF antisense RNA [Source:HGNC Symbol;Acc:HGNC:20608] && O18755.1 RecName: Full=Brain-derived neurotrophic factor; Short=BDNF; Flags: Precursor >Q6LCI5.1 RecName: Full=Brain-derived neurotrophic factor; Short=BDNF; Flags: Precursor >Q4L0Y3.1 RecName: Full=Brain-derived neurotrophic factor; Short=BDNF; Flags: Precursor	11:27506830-27515218	0	0.180125	-7.52843	0.0259745	0.723416	down
ENST00000689333	ENST00000689333	ENSG00000288860	ENSG00000288860	novel transcript && -	6:6885713-6887257	0	0.651684	-7.52633	0.0103281	0.524298	down
ENST00000520923	RGS22-212	ENSG00000132554	RGS22	regulator of G protein signaling 22 [Source:HGNC Symbol;Acc:HGNC:24499] && Q8NE09.3 RecName: Full=Regulator of G-protein signaling 22; Short=RGS22	8:100038520-100080274	0.00255767	0.531658	-7.51257	0.0191245	0.643616	down
ENST00000555045	DHRS4-AS1-204	ENSG00000215256	DHRS4-AS1	DHRS4 antisense RNA 1 [Source:HGNC Symbol;Acc:HGNC:23175] && Q9P1J3.1 RecName: Full=Putative uncharacterized protein DHRS4-AS1; AltName: Full=DHRS4 antisense RNA 1; AltName: Full=DHRS4 antisense gene protein 1	14:23938737-23954204	0	0.133644	-7.50972	0.026269	0.726393	down
ENST00000607970	ENST00000607970	ENSG00000272622	ENSG00000272622	novel transcript && P51957.2 RecName: Full=Serine/threonine-protein kinase Nek4; AltName: Full=Never in mitosis A-related kinase 4; Short=NimA-related protein kinase 4; AltName: Full=Serine/threonine-protein kinase 2; AltName: Full=Serine/threonine-protein kinase NRK2	2:226801310-226812280	0	0.557221	-7.50618	0.0263959	0.727503	down
ENST00000662289	LINC01213-203	ENSG00000244541	LINC01213	long intergenic non-protein coding RNA 1213 [Source:HGNC Symbol;Acc:HGNC:49648] && -	3:150238693-150244232	0	0.328205	-7.50457	0.0113568	0.5397	down
TCONS_00253154	LINC34	XLOC_057239	XLOC_057239	-	9:111942837-111952675	0.00413933	0.720352	-7.48553	0.00957673	0.515239	down
ENST00000660569	ERVK13-1-221	ENSG00000260565	ERVK13-1	endogenous retrovirus group K13 member 1 [Source:HGNC Symbol;Acc:HGNC:27548] && Q6H3X3.1 RecName: Full=Retinoic acid early transcript 1G protein; AltName: Full=UL-16 binding protein 5; Short=ULBP5; Flags: Precursor	16:2660362-2673434	0	0.0719427	-7.47768	0.0070005	0.463156	down
ENST00000631321	LINC00540-203	ENSG00000276476	LINC00540	long intergenic non-protein coding RNA 540 [Source:NCBI gene (formerly Entrezgene);Acc:100506622] && -	13:22040975-22276524	0	0.14531	-7.47452	0.00965579	0.516724	down
ENST00000567019	EPB42-204	ENSG00000166947	EPB42	erythrocyte membrane protein band 4.2 [Source:HGNC Symbol;Acc:HGNC:3381] && P16452.3 RecName: Full=Erythrocyte membrane protein band 4.2; Short=Erythrocyte protein 4.2; Short=P4.2	15:43197265-43209611	0	0.239719	-7.46062	0.0276253	0.739726	down
ENST00000655379	PAXBP1-AS1-207	ENSG00000238197	PAXBP1-AS1	PAXBP1 antisense RNA 1 [Source:HGNC Symbol;Acc:HGNC:39603] && O00370.1 RecName: Full=LINE-1 retrotransposable element ORF2 protein; Short=ORF2p; Includes: RecName: Full=Reverse transcriptase; Includes: RecName: Full=Endonuclease	21:32728097-32732361	0	0.142159	-7.46062	0.0276252	0.739726	down
TCONS_00244885	SLC45A4-OT2	ENSG00000022567	SLC45A4	solute carrier family 45 member 4 [Source:HGNC Symbol;Acc:HGNC:29196] && Q5BKX6.2 RecName: Full=Solute carrier family 45 member 4	8:141254101-141308198	0.0100353	1.68066	-7.45453	0.0198194	0.652855	down
ENST00000661707	MIR4435-2HG-245	ENSG00000172965	MIR4435-2HG	MIR4435-2 host gene [Source:HGNC Symbol;Acc:HGNC:35163] && -	2:111314106-111366215	0	0.265804	-7.45049	0.0274627	0.738183	down
ENST00000431097	ATF6-DT-201	ENSG00000226889	ATF6-DT	ATF6 divergent transcript [Source:HGNC Symbol;Acc:HGNC:55826] && Q9UNI6.1 RecName: Full=Dual specificity protein phosphatase 12; AltName: Full=Dual specificity tyrosine phosphatase YVH1	1:161765325-161766227	0	0.599315	-7.43898	0.00108378	0.272539	down
ENST00000683653	ERBB3-231	ENSG00000065361	ERBB3	erb-b2 receptor tyrosine kinase 3 [Source:HGNC Symbol;Acc:HGNC:3431] && P21860.1 RecName: Full=Receptor tyrosine-protein kinase erbB-3; AltName: Full=Proto-oncogene-like protein c-ErbB-3; AltName: Full=Tyrosine kinase-type cell surface receptor HER3; Flags: Precursor	12:56080347-56102804	0	0.069285	-7.43729	0.0280794	0.744806	down
ENST00000648829	XIST-216	ENSG00000229807	XIST	X inactive specific transcript [Source:HGNC Symbol;Acc:HGNC:12810] && -	X:73820656-73830641	0.00259933	0.500296	-7.43058	0.000864036	0.247297	down
ENST00000670623	LNCRNA-IUR-213	ENSG00000245552	LNCRNA-IUR	lncRNA imatinib upregulated [Source:HGNC Symbol;Acc:HGNC:55755] && -	11:95151779-95209708	0	0.216528	-7.41892	0.0159752	0.601614	down
ENST00000663026	SNHG14-283	ENSG00000224078	SNHG14	small nucleolar RNA host gene 14 [Source:HGNC Symbol;Acc:HGNC:37462] && -	15:25086527-25122467	0	0.0490513	-7.41861	0.0279809	0.744089	down
ENST00000685888	ENST00000685888	ENSG00000289621	ENSG00000289621	novel transcript && -	11:58770377-58785889	0	0.828892	-7.41768	0.0111979	0.536688	down
ENST00000577994	LINC01915-201	ENSG00000265485	LINC01915	long intergenic non-protein coding RNA 1915 [Source:HGNC Symbol;Acc:HGNC:52734] && -	18:24628182-24662198	0	0.143904	-7.40813	0.00972735	0.516869	down
ENST00000575377	SLC47A1-211	ENSG00000142494	SLC47A1	solute carrier family 47 member 1 [Source:HGNC Symbol;Acc:HGNC:25588] && Q96FL8.1 RecName: Full=Multidrug and toxin extrusion protein 1; Short=MATE-1; Short=hMATE-1; AltName: Full=Solute carrier family 47 member 1	17:19555573-19577937	0	0.263945	-7.40513	0.00715642	0.467399	down
TCONS_00033883	CD151-OT1	ENSG00000177697	CD151	CD151 molecule (Raph blood group) [Source:HGNC Symbol;Acc:HGNC:1630] && P48509.3 RecName: Full=CD151 antigen; AltName: Full=GP27; AltName: Full=Membrane glycoprotein SFA-1; AltName: Full=Platelet-endothelial tetraspan antigen 3; Short=PETA-3; AltName: Full=Tetraspanin-24; Short=Tspan-24; AltName: CD_antigen=CD151	11:838180-838797	0	0.658416	-7.39932	0.00715492	0.467399	down
ENST00000655695	SNHG14-238	ENSG00000224078	SNHG14	small nucleolar RNA host gene 14 [Source:HGNC Symbol;Acc:HGNC:37462] && -	15:25101575-25119890	0	0.111624	-7.39801	0.000871625	0.247878	down
ENST00000563623	ABCA3-203	ENSG00000167972	ABCA3	ATP binding cassette subfamily A member 3 [Source:HGNC Symbol;Acc:HGNC:33] && Q99758.2 RecName: Full=ATP-binding cassette sub-family A member 3; AltName: Full=ABC-C transporter; AltName: Full=ATP-binding cassette transporter 3; Short=ATP-binding cassette 3	16:2289048-2340597	0	0.0944353	-7.3949	0.0284264	0.746935	down
ENST00000659938	TMEM161B-DT-231	ENSG00000247828	TMEM161B-DT	TMEM161B divergent transcript [Source:HGNC Symbol;Acc:HGNC:43839] && -	5:88269036-88286977	0	0.060346	-7.3949	0.0284375	0.746935	down
ENST00000458151	MAGOH-DT-201	ENSG00000226754	MAGOH-DT	MAGOH divergent transcript [Source:HGNC Symbol;Acc:HGNC:49539] && -	1:53238550-53242837	0	0.251824	-7.38052	0.0289529	0.754277	down
ENST00000414659	MCM3AP-AS1-201	ENSG00000215424	MCM3AP-AS1	MCM3AP antisense RNA 1 [Source:HGNC Symbol;Acc:HGNC:16417] && O60318.2 RecName: Full=Germinal-center associated nuclear protein; Short=GANP; AltName: Full=80 kDa MCM3-associated protein; AltName: Full=MCM3 acetylating protein; Short=MCM3AP; AltName: Full=MCM3 acetyltransferase	21:46229231-46251701	0	0.133335	-7.3708	0.0290745	0.754682	down
ENST00000667405	ENST00000667405	ENSG00000285681	ENSG00000285681	novel transcript, antisense to MC4R && P08548.1 RecName: Full=LINE-1 reverse transcriptase homolog	18:60479545-60540205	0	0.448035	-7.36495	0.0296465	0.761878	down
ENST00000672308	AK2-213	ENSG00000004455	AK2	adenylate kinase 2 [Source:HGNC Symbol;Acc:HGNC:362] && P54819.2 RecName: Full=Adenylate kinase 2, mitochondrial; Short=AK 2; AltName: Full=ATP-AMP transphosphorylase 2; AltName: Full=ATP:AMP phosphotransferase; AltName: Full=Adenylate monophosphate kinase; Contains: RecName: Full=Adenylate kinase 2, mitochondrial, N-terminally processed >Q5REI7.3 RecName: Full=Adenylate kinase 2, mitochondrial; …	1:33010119-33036863	0	0.127629	-7.36358	0.0119477	0.545624	down
ENST00000509252	TRIM52-AS1-203	ENSG00000248275	TRIM52-AS1	TRIM52 antisense RNA 1 (head to head) [Source:HGNC Symbol;Acc:HGNC:49006] && Q5H9K5.1 RecName: Full=Zinc finger matrin-type protein 1	5:181261213-181264581	0	0.377108	-7.34457	0.00106151	0.270706	down
ENST00000423414	LINC-PINT-203	ENSG00000231721	LINC-PINT	long intergenic non-protein coding RNA, p53 induced transcript [Source:HGNC Symbol;Acc:HGNC:26885] && -	7:130941760-131108063	0	0.509881	-7.33192	0.0300563	0.765515	down
TCONS_00254788	LINC45	XLOC_057671	XLOC_057671	-	CHR_HG2513_PATCH:8759533-8804294	0	0.615192	-7.32136	0.0305932	0.768648	down
ENST00000534338	SLC25A45-215	ENSG00000162241	SLC25A45	solute carrier family 25 member 45 [Source:HGNC Symbol;Acc:HGNC:27442] && Q8N413.2 RecName: Full=Solute carrier family 25 member 45	11:65375192-65378025	0	0.17104	-7.31463	0.0307724	0.769991	down
ENST00000552629	KRT5-210	ENSG00000186081	KRT5	keratin 5 [Source:HGNC Symbol;Acc:HGNC:6442] && P13647.3 RecName: Full=Keratin, type II cytoskeletal 5; AltName: Full=58 kDa cytokeratin; AltName: Full=Cytokeratin-5; Short=CK-5; AltName: Full=Keratin-5; Short=K5; AltName: Full=Type-II keratin Kb5	12:52516128-52520394	0	0.150211	-7.30699	0.0305395	0.768648	down
ENST00000473562	NOTCH4-203	ENSG00000204301	NOTCH4	notch receptor 4 [Source:HGNC Symbol;Acc:HGNC:7884] && Q99466.2 RecName: Full=Neurogenic locus notch homolog protein 4; Short=Notch 4; Short=hNotch4; Contains: RecName: Full=Notch 4 extracellular truncation; Contains: RecName: Full=Notch 4 intracellular domain; Flags: Precursor	6:32215860-32224057	0	0.103709	-7.29732	0.00108301	0.272539	down
ENST00000670542	SNHG14-333	ENSG00000224078	SNHG14	small nucleolar RNA host gene 14 [Source:HGNC Symbol;Acc:HGNC:37462] && -	15:25059668-25122467	0	0.038834	-7.29732	0.0126461	0.555919	down
ENST00000682644	BSCL2-232	ENSG00000168000	BSCL2	BSCL2 lipid droplet biogenesis associated, seipin [Source:HGNC Symbol;Acc:HGNC:15832] && Q96G97.3 RecName: Full=Seipin; AltName: Full=Bernardinelli-Seip congenital lipodystrophy type 2 protein	11:62690417-62707587	0	0.148887	-7.29692	0.00105589	0.270706	down
ENST00000665050	ASAH1-AS1-207	ENSG00000245281	ASAH1-AS1	ASAH1 antisense RNA 1 [Source:HGNC Symbol;Acc:HGNC:55603] && Q3ZCU0.1 RecName: Full=Putative uncharacterized protein FLJ37770	8:18084386-18097629	0	0.132033	-7.29598	0.031168	0.772779	down
ENST00000666187	KRT10-AS1-205	ENSG00000167920	KRT10-AS1	KRT10 antisense RNA 1 [Source:HGNC Symbol;Acc:HGNC:28305] && Q8N816.2 RecName: Full=Transmembrane protein 99; Flags: Precursor	17:40819145-40836247	0	0.143777	-7.29598	0.0311682	0.772779	down
ENST00000575310	ENST00000575310	ENSG00000262880	ENSG00000262880	novel transcript && Q92914.1 RecName: Full=Fibroblast growth factor 11; Short=FGF-11; AltName: Full=Fibroblast growth factor homologous factor 3; Short=FHF-3	17:7420103-7444081	0	0.40753	-7.29598	0.0311685	0.772779	down
ENST00000679062	NONO-238	ENSG00000147140	NONO	non-POU domain containing octamer binding [Source:HGNC Symbol;Acc:HGNC:7871] && Q5RFL9.3 RecName: Full=Non-POU domain-containing octamer-binding protein; Short=NonO protein >Q15233.4 RecName: Full=Non-POU domain-containing octamer-binding protein; Short=NonO protein; AltName: Full=54 kDa nuclear RNA- and DNA-binding protein; AltName: Full=55 kDa nuclear protein; AltName: Full=DNA-binding p52/p100…	X:71283644-71295018	0.00152033	0.518131	-7.29416	0.00622424	0.442995	down
ENST00000473274	ERFE-203	ENSG00000178752	ERFE	erythroferrone [Source:HGNC Symbol;Acc:HGNC:26727] && Q4G0M1.2 RecName: Full=Erythroferrone; AltName: Full=Complement C1q tumor necrosis factor-related protein 15; AltName: Full=Myonectin; Flags: Precursor	2:238163992-238168900	0	0.150301	-7.28879	0.0313441	0.774176	down
ENST00000650273	LUCAT1-251	ENSG00000248323	LUCAT1	lung cancer associated transcript 1 [Source:HGNC Symbol;Acc:HGNC:48498] && Q8N7M2.4 RecName: Full=Zinc finger protein 283; AltName: Full=Zinc finger protein HZF19	5:91310641-91314384	0	0.192037	-7.26248	0.0317842	0.778963	down
ENST00000592372	SLC25A39-215	ENSG00000013306	SLC25A39	solute carrier family 25 member 39 [Source:HGNC Symbol;Acc:HGNC:24279] && Q9BZJ4.2 RecName: Full=Solute carrier family 25 member 39	17:44319691-44321147	0.007129	1.27245	-7.25978	0.000375221	0.177743	down
ENST00000653918	TMEM161B-DT-216	ENSG00000247828	TMEM161B-DT	TMEM161B divergent transcript [Source:HGNC Symbol;Acc:HGNC:43839] && -	5:88268977-88296332	2.36667e-05	0.435382	-7.25854	0.0101753	0.522852	down
ENST00000500232	ALDH1L1-AS2-201	ENSG00000246022	ALDH1L1-AS2	ALDH1L1 antisense RNA 2 [Source:HGNC Symbol;Acc:HGNC:42446] && -	3:126180064-126210169	0	0.13232	-7.24386	0.0321623	0.782002	down
ENST00000596028	PCBP1-AS1-247	ENSG00000179818	PCBP1-AS1	PCBP1 antisense RNA 1 [Source:HGNC Symbol;Acc:HGNC:42948] && Q9P0J6.1 RecName: Full=39S ribosomal protein L36, mitochondrial; Short=L36mt; Short=MRP-L36; AltName: Full=BRCA1-interacting protein 1; Flags: Precursor	2:69996772-70088846	0	0.364367	-7.24386	0.0321624	0.782002	down
ENST00000671517	SNHG14-342	ENSG00000224078	SNHG14	small nucleolar RNA host gene 14 [Source:HGNC Symbol;Acc:HGNC:37462] && -	15:25101575-25119875	0	0.0992207	-7.24272	0.00127137	0.284189	down
ENST00000667057	JPX-262	ENSG00000225470	JPX	JPX transcript, XIST activator [Source:HGNC Symbol;Acc:HGNC:37191] && Q9BTE6.2 RecName: Full=Alanyl-tRNA editing protein Aarsd1; AltName: Full=Alanyl-tRNA synthetase domain-containing protein 1	X:73944341-74000205	0	0.176011	-7.21707	0.0328601	0.787051	down
ENST00000683693	ABCC8-282	ENSG00000006071	ABCC8	ATP binding cassette subfamily C member 8 [Source:HGNC Symbol;Acc:HGNC:59] && Q09428.6 RecName: Full=ATP-binding cassette sub-family C member 8; AltName: Full=Sulfonylurea receptor 1	11:17392885-17476845	0	0.0459423	-7.21707	0.0328628	0.787051	down
ENST00000653813	ZNF230-DT-203	ENSG00000266921	ZNF230-DT	ZNF230 divergent transcript [Source:HGNC Symbol;Acc:HGNC:55316] && -	19:43997166-44002785	0	0.112066	-7.20772	0.00904323	0.50553	down
ENST00000699888	RNF31-232	ENSG00000092098	RNF31	ring finger protein 31 [Source:HGNC Symbol;Acc:HGNC:16031] && Q96EP0.1 RecName: Full=E3 ubiquitin-protein ligase RNF31; AltName: Full=HOIL-1-interacting protein; Short=HOIP; AltName: Full=RING finger protein 31; AltName: Full=Zinc in-between-RING-finger ubiquitin-associated domain protein	14:24147650-24160655	0	0.0803097	-7.20636	0.00422254	0.386125	down
ENST00000640183	STRADA-245	ENSG00000266173	STRADA	STE20 related adaptor alpha [Source:HGNC Symbol;Acc:HGNC:30172] && Q7RTN6.1 RecName: Full=STE20-related kinase adapter protein alpha; Short=STRAD alpha; AltName: Full=STE20-related adapter protein; AltName: Full=Serologically defined breast cancer antigen NY-BR-96	17:63704484-63728324	0	0.132773	-7.20076	0.00998665	0.518497	down
ENST00000675862	TRIM2-264	ENSG00000109654	TRIM2	tripartite motif containing 2 [Source:HGNC Symbol;Acc:HGNC:15974] && Q9C040.1 RecName: Full=Tripartite motif-containing protein 2; AltName: Full=E3 ubiquitin-protein ligase TRIM2; AltName: Full=RING finger protein 86	4:153204443-153326725	0	0.0416307	-7.17544	0.0334825	0.791987	down
ENST00000669858	GRASLND-224	ENSG00000228203	GRASLND	glycosaminoglycan regulatory associated long non-coding RNA [Source:HGNC Symbol;Acc:HGNC:30963] && -	2:6912301-6918589	0	0.105164	-7.16524	0.011267	0.537901	down
ENST00000654151	LINC00662-215	ENSG00000261824	LINC00662	long intergenic non-protein coding RNA 662 [Source:HGNC Symbol;Acc:HGNC:27122] && -	19:27722374-27793893	0	0.160663	-7.16195	0.0343029	0.799841	down
ENST00000647745	LUCAT1-205	ENSG00000248323	LUCAT1	lung cancer associated transcript 1 [Source:HGNC Symbol;Acc:HGNC:48498] && Q8N7M2.4 RecName: Full=Zinc finger protein 283; AltName: Full=Zinc finger protein HZF19	5:91302737-91314386	0	0.279149	-7.16195	0.0343042	0.799841	down
ENST00000634712	LINC00339-207	ENSG00000218510	LINC00339	long intergenic non-protein coding RNA 339 [Source:HGNC Symbol;Acc:HGNC:25011] && Q32PG5.1 RecName: Full=SCAN domain-containing protein 1	1:22025498-22031219	0	0.197122	-7.15085	0.0106587	0.52869	down
ENST00000576232	MRPL20-AS1-208	ENSG00000224870	MRPL20-AS1	MRPL20 antisense RNA 1 [Source:HGNC Symbol;Acc:HGNC:27125] && -	1:1399552-1402029	0	0.136497	-7.15085	0.0106593	0.52869	down
ENST00000661386	ENST00000661386	ENSG00000268362	ENSG00000268362	novel transcript && Q14586.3 RecName: Full=Zinc finger protein 267; AltName: Full=Zinc finger protein HZF2	19:24033474-24066712	0	0.396956	-7.15022	0.0132494	0.562756	down
ENST00000664818	SNHG31-204	ENSG00000229267	SNHG31	small nucleolar RNA host gene 31 [Source:HGNC Symbol;Acc:HGNC:54196] && O00370.1 RecName: Full=LINE-1 retrotransposable element ORF2 protein; Short=ORF2p; Includes: RecName: Full=Reverse transcriptase; Includes: RecName: Full=Endonuclease	2:214810217-214963565	0	0.132832	-7.14763	0.0342379	0.799579	down
ENST00000659305	PCBP1-AS1-395	ENSG00000179818	PCBP1-AS1	PCBP1 antisense RNA 1 [Source:HGNC Symbol;Acc:HGNC:42948] && Q9P0J6.1 RecName: Full=39S ribosomal protein L36, mitochondrial; Short=L36mt; Short=MRP-L36; AltName: Full=BRCA1-interacting protein 1; Flags: Precursor	2:70030015-70088523	0	0.122697	-7.13359	0.0350606	0.805483	down
ENST00000659415	SLC12A2-DT-218	ENSG00000245937	SLC12A2-DT	SLC12A2 divergent transcript [Source:HGNC Symbol;Acc:HGNC:49565] && E7EU14.2 RecName: Full=Protein PPP5D1; AltName: Full=PPP5 TPR repeat domain-containing protein 1	5:128021588-128062419	0	0.108104	-7.12323	0.0352142	0.805483	down
ENST00000648171	HAS2-AS1-208	ENSG00000248690	HAS2-AS1	HAS2 antisense RNA 1 [Source:HGNC Symbol;Acc:HGNC:34340] && -	8:121639310-121904273	0	0.238349	-7.1198	0.0135522	0.568289	down
ENST00000585030	SNHG15-210	ENSG00000232956	SNHG15	small nucleolar RNA host gene 15 [Source:HGNC Symbol;Acc:HGNC:27797] && -	7:44983023-44986669	0	0.28482	-7.11927	0.0349955	0.805483	down
ENST00000445938	ENST00000445938	ENSG00000239775	ENSG00000239775	novel transcript, sense overlapping DBNL && P15259.3 RecName: Full=Phosphoglycerate mutase 2; AltName: Full=BPG-dependent PGAM 2; AltName: Full=Muscle-specific phosphoglycerate mutase; AltName: Full=Phosphoglycerate mutase isozyme M; Short=PGAM-M	7:44064908-44066079	0	0.986098	-7.10859	0.00408144	0.381224	down
ENST00000668290	LYPLAL1-DT-208	ENSG00000228063	LYPLAL1-DT	LYPLAL1 divergent transcript [Source:HGNC Symbol;Acc:HGNC:50560] && -	1:219047472-219173961	0	0.106933	-7.10063	0.0106047	0.527167	down
ENST00000444362	MRPL20-AS1-202	ENSG00000224870	MRPL20-AS1	MRPL20 antisense RNA 1 [Source:HGNC Symbol;Acc:HGNC:27125] && -	1:1399515-1402046	0	0.152484	-7.09862	0.00990769	0.517722	down
ENST00000653932	ENST00000653932	ENSG00000286807	ENSG00000286807	novel transcript && -	2:183997372-184002264	0	0.265161	-7.0937	0.0360024	0.811757	down
ENST00000492643	SELENBP1-217	ENSG00000143416	SELENBP1	selenium binding protein 1 [Source:HGNC Symbol;Acc:HGNC:10719] && Q13228.2 RecName: Full=Selenium-binding protein 1; AltName: Full=56 kDa selenium-binding protein; Short=SBP56; Short=SP56	1:151367208-151372707	0	0.285289	-7.09034	0.0357719	0.811757	down
ENST00000443802	LINC02609-202	ENSG00000233593	LINC02609	long intergenic non-protein coding RNA 2609 [Source:HGNC Symbol;Acc:HGNC:27140] && -	1:90829593-90851661	0	0.088772	-7.07533	0.00801207	0.488254	down
ENST00000517420	ENST00000517420	ENSG00000253837	ENSG00000253837	novel transcript && Q9Y4K0.1 RecName: Full=Lysyl oxidase homolog 2; AltName: Full=Lysyl oxidase-like protein 2; AltName: Full=Lysyl oxidase-related protein 2; AltName: Full=Lysyl oxidase-related protein WS9-14; Flags: Precursor	8:23336171-23341536	0	0.388137	-7.07512	0.0367422	0.820295	down
ENST00000595837	PCAT19-204	ENSG00000267107	PCAT19	prostate cancer associated transcript 19 [Source:HGNC Symbol;Acc:HGNC:49593] && -	19:41455317-41500644	0	0.215942	-7.06713	0.0120957	0.547293	down
ENST00000444489	EOLA2-DT-204	ENSG00000235703	EOLA2-DT	EOLA2 divergent transcript [Source:HGNC Symbol;Acc:HGNC:48579] && -	X:149940156-150016787	0	0.100399	-7.06354	0.0368789	0.820739	down
ENST00000677986	LAS1L-212	ENSG00000001497	LAS1L	LAS1 like ribosome biogenesis factor [Source:HGNC Symbol;Acc:HGNC:25726] && Q9Y4W2.2 RecName: Full=Ribosomal biogenesis protein LAS1L; AltName: Full=Protein LAS1 homolog	X:65512588-65534806	0	0.079528	-7.04931	0.0118675	0.544897	down
ENST00000665384	ENST00000665384	ENSG00000274265	ENSG00000274265	novel transcript && Q8N3A8.1 RecName: Full=Poly [ADP-ribose] polymerase 8; Short=PARP-8; AltName: Full=ADP-ribosyltransferase diphtheria toxin-like 16; Short=ARTD16	1:149175898-149182142	0	0.390491	-7.04498	0.0375939	0.829654	down
ENST00000669431	TENM3-AS1-209	ENSG00000177822	TENM3-AS1	TENM3 antisense RNA 1 [Source:HGNC Symbol;Acc:HGNC:28076] && -	4:181979582-182085131	0	0.197922	-7.03572	0.0133197	0.563523	down
ENST00000666647	NIFK-AS1-210	ENSG00000236859	NIFK-AS1	NIFK antisense RNA 1 [Source:HGNC Symbol;Acc:HGNC:27385] && Q9BYG3.1 RecName: Full=MKI67 FHA domain-interacting nucleolar phosphoprotein; AltName: Full=Nucleolar phosphoprotein Nopp34; AltName: Full=Nucleolar protein interacting with the FHA domain of pKI-67; Short=hNIFK	2:121650151-121706442	0	0.236426	-7.02076	0.00209446	0.325301	down
ENST00000598660	TMEM59L-204	ENSG00000105696	TMEM59L	transmembrane protein 59 like [Source:HGNC Symbol;Acc:HGNC:13237] && Q9UK28.1 RecName: Full=Transmembrane protein 59-like; AltName: Full=Brain-specific membrane-anchored protein; Flags: Precursor	19:18612877-18621006	0	0.156242	-7.01419	0.0386066	0.841486	down
ENST00000521128	LINC01484-203	ENSG00000253686	LINC01484	long intergenic non-protein coding RNA 1484 [Source:HGNC Symbol;Acc:HGNC:51136] && -	5:173710440-173719692	0	0.108567	-7.01341	0.002869	0.347851	down
ENST00000696407	ZNF232-209	ENSG00000167840	ZNF232	zinc finger protein 232 [Source:HGNC Symbol;Acc:HGNC:13026] && Q9UNY5.1 RecName: Full=Zinc finger protein 232; AltName: Full=Zinc finger and SCAN domain-containing protein 11	17:5105754-5123162	0	0.136347	-7.01175	0.0132616	0.562765	down
ENST00000653635	KCNAB2-223	ENSG00000069424	KCNAB2	potassium voltage-gated channel subfamily A regulatory beta subunit 2 [Source:HGNC Symbol;Acc:HGNC:6229] && Q13303.2 RecName: Full=Voltage-gated potassium channel subunit beta-2; AltName: Full=K(+) channel subunit beta-2; AltName: Full=Kv-beta-2; Short=hKvbeta2	1:6026275-6101180	0	0.0420483	-7.00592	0.00354034	0.367813	down
ENST00000687038	ENST00000687038	ENSG00000286639	ENSG00000286639	novel transcript && -	7:10238992-10239823	0	0.806249	-6.99295	0.0113399	0.539524	down
ENST00000536038	SIRT7-202	ENSG00000187531	SIRT7	sirtuin 7 [Source:HGNC Symbol;Acc:HGNC:14935] && Q9NRC8.1 RecName: Full=NAD-dependent protein deacetylase sirtuin-7; AltName: Full=Regulatory protein SIR2 homolog 7; AltName: Full=SIR2-like protein 7	17:81911939-81918176	0.001746	0.455786	-6.9906	0.0147571	0.584143	down
ENST00000677448	CTSH-242	ENSG00000103811	CTSH	cathepsin H [Source:HGNC Symbol;Acc:HGNC:2535] && P09668.4 RecName: Full=Pro-cathepsin H; Contains: RecName: Full=Cathepsin H mini chain; Contains: RecName: Full=Cathepsin H; Contains: RecName: Full=Cathepsin H heavy chain; Contains: RecName: Full=Cathepsin H light chain; Flags: Precursor	15:78921776-78945049	0.002526	0.549211	-6.99003	0.0251439	0.714994	down
ENST00000412639	LNCTAM34A-201	ENSG00000234546	LNCTAM34A	long non coding transcriptional activator of miR34a [Source:HGNC Symbol;Acc:HGNC:52548] && -	1:9182164-9192098	0	0.255489	-6.98962	0.011655	0.544062	down
ENST00000606674	ENST00000606674	ENSG00000272070	ENSG00000272070	novel transcript && Q5DRA9.1 RecName: Full=Protocadherin gamma-B2; Short=PCDH-gamma-B2; Flags: Precursor	5:141326212-141329363	0	0.3055	-6.98284	0.0130404	0.560511	down
ENST00000659678	STX18-AS1-211	ENSG00000247708	STX18-AS1	STX18 antisense RNA 1 (head to head) [Source:HGNC Symbol;Acc:HGNC:48877] && -	4:4542173-4552475	0	0.099772	-6.98273	0.0393999	0.849776	down
ENST00000576107	FCSK-212	ENSG00000157353	FCSK	fucose kinase [Source:HGNC Symbol;Acc:HGNC:29500] && Q8N0W3.2 RecName: Full=L-fucose kinase; Short=Fucokinase	16:70454595-70466544	0	0.333133	-6.98211	0.0194871	0.648215	down
ENST00000512965	LINC02240-202	ENSG00000260192	LINC02240	long intergenic non-protein coding RNA 2240 [Source:HGNC Symbol;Acc:HGNC:53118] && -	5:125036638-125150729	0	0.154686	-6.97396	0.00421588	0.386125	down
ENST00000666938	TRAM2-AS1-214	ENSG00000225791	TRAM2-AS1	TRAM2 antisense RNA 1 (head to head) [Source:HGNC Symbol;Acc:HGNC:48663] && -	6:52577214-52583974	0	0.129294	-6.97017	0.0157834	0.600782	down
ENST00000628296	TTN-AS1-266	ENSG00000237298	TTN-AS1	TTN antisense RNA 1 [Source:HGNC Symbol;Acc:HGNC:44124] && Q8WZ42.4 RecName: Full=Titin; AltName: Full=Connectin; AltName: Full=Rhabdomyosarcoma antigen MU-RMS-40.14	2:178528765-178632436	0	0.574114	-6.9691	0.0404757	0.8593	down
ENST00000575792	MIR193BHG-203	ENSG00000262454	MIR193BHG	MIR193b-365a host gene [Source:HGNC Symbol;Acc:HGNC:51945] && Q8WTZ3.1 RecName: Full=Zinc finger protein ENSP00000375192	16:14322471-14326285	0	0.584099	-6.9691	0.0404683	0.8593	down
ENST00000666144	MIR4435-2HG-257	ENSG00000172965	MIR4435-2HG	MIR4435-2 host gene [Source:HGNC Symbol;Acc:HGNC:35163] && -	2:111207776-111495039	0	0.0705607	-6.96845	0.0402099	0.8593	down
ENST00000675635	ENST00000675635	ENSG00000225889	ENSG00000225889	novel transcript, antisense to PELI1 && -	2:64228424-64252859	0	0.420169	-6.95057	0.0404039	0.8593	down
ENST00000700678	MDN1-227	ENSG00000112159	MDN1	midasin AAA ATPase 1 [Source:HGNC Symbol;Acc:HGNC:18302] && Q9NU22.2 RecName: Full=Midasin; AltName: Full=MIDAS-containing protein	6:89642871-89658654	0	0.069603	-6.95057	0.0404054	0.8593	down
ENST00000701236	MIR1-1HG-218	ENSG00000174407	MIR1-1HG	MIR1-1 host gene [Source:HGNC Symbol;Acc:HGNC:16159] && Q9H1L0.1 RecName: Full=Uncharacterized protein MIR1-1HG; AltName: Full=MIR1-1 host gene protein	20:62550452-62570764	0	0.398976	-6.95057	0.0404057	0.8593	down
ENST00000619671	ZNF426-DT-202	ENSG00000278611	ZNF426-DT	ZNF426 divergent transcript [Source:HGNC Symbol;Acc:HGNC:53777] && Q8WTZ3.1 RecName: Full=Zinc finger protein ENSP00000375192	19:9538739-9539734	0	0.273201	-6.94183	0.0041304	0.38287	down
ENST00000563723	SLC9A5-203	ENSG00000135740	SLC9A5	solute carrier family 9 member A5 [Source:HGNC Symbol;Acc:HGNC:11078] && Q14940.2 RecName: Full=Sodium/hydrogen exchanger 5; AltName: Full=Na(+)/H(+) exchanger 5; Short=NHE-5; AltName: Full=Solute carrier family 9 member 5	16:67248977-67272190	0	0.059886	-6.9363	0.0411445	0.86463	down
ENST00000700646	MDN1-211	ENSG00000112159	MDN1	midasin AAA ATPase 1 [Source:HGNC Symbol;Acc:HGNC:18302] && Q9NU22.2 RecName: Full=Midasin; AltName: Full=MIDAS-containing protein	6:89642788-89663007	0	0.0530783	-6.9363	0.0411451	0.86463	down
ENST00000471618	CNTNAP4-204	ENSG00000152910	CNTNAP4	contactin associated protein family member 4 [Source:HGNC Symbol;Acc:HGNC:18747] && Q9C0A0.3 RecName: Full=Contactin-associated protein-like 4; AltName: Full=Cell recognition molecule Caspr4; Flags: Precursor	16:76309853-76495198	0	0.101982	-6.9363	0.0411468	0.86463	down
ENST00000671514	NR2F1-AS1-274	ENSG00000237187	NR2F1-AS1	NR2F1 antisense RNA 1 [Source:HGNC Symbol;Acc:HGNC:48622] && -	5:93409367-93581552	0	0.082086	-6.9363	0.0411516	0.86463	down
ENST00000690904	KRIT1-256	ENSG00000001631	KRIT1	KRIT1 ankyrin repeat containing [Source:HGNC Symbol;Acc:HGNC:1573] && O00522.2 RecName: Full=Krev interaction trapped protein 1; Short=Krev interaction trapped 1; AltName: Full=Cerebral cavernous malformations 1 protein	7:92199420-92245912	0	0.0533307	-6.92002	0.00580337	0.429229	down
ENST00000653230	FAM66C-210	ENSG00000226711	FAM66C	family with sequence similarity 66 member C [Source:HGNC Symbol;Acc:HGNC:21644] && P0C841.1 RecName: Full=Putative protein FAM66E	12:8193573-8200966	0	0.139609	-6.9195	0.0119536	0.545624	down
ENST00000657850	SNHG14-257	ENSG00000224078	SNHG14	small nucleolar RNA host gene 14 [Source:HGNC Symbol;Acc:HGNC:37462] && -	15:25091607-25122467	0	0.0415633	-6.91767	0.0412155	0.86463	down
ENST00000667091	SNHG16-211	ENSG00000163597	SNHG16	small nucleolar RNA host gene 16 [Source:HGNC Symbol;Acc:HGNC:44352] && -	17:76557766-76565338	0	0.0767287	-6.9089	0.0147272	0.584143	down
ENST00000559023	CERS3-205	ENSG00000154227	CERS3	ceramide synthase 3 [Source:HGNC Symbol;Acc:HGNC:23752] && Q8IU89.2 RecName: Full=Ceramide synthase 3; Short=CerS3; AltName: Full=Dihydroceramide synthase 3; AltName: Full=LAG1 longevity assurance homolog 3	15:100500248-100529265	0	0.27194	-6.90251	0.0424551	0.877003	down
ENST00000596455	COQ8B-210	ENSG00000123815	COQ8B	coenzyme Q8B [Source:HGNC Symbol;Acc:HGNC:19041] && Q96D53.2 RecName: Full=Atypical kinase COQ8B, mitochondrial; AltName: Full=AarF domain-containing protein kinase 4; AltName: Full=Coenzyme Q protein 8B	19:40691514-40715852	0	0.099959	-6.89362	0.0124836	0.553835	down
ENST00000588495	PCAT19-201	ENSG00000267107	PCAT19	prostate cancer associated transcript 19 [Source:HGNC Symbol;Acc:HGNC:49593] && -	19:41454164-41500644	0	0.0653587	-6.875	0.0132923	0.563083	down
ENST00000667395	WDR5B-DT-206	ENSG00000272758	WDR5B-DT	WDR5B divergent transcript [Source:HGNC Symbol;Acc:HGNC:55192] && -	3:122416205-122421402	0	0.488259	-6.87432	0.0136485	0.569397	down
ENST00000686059	MIR100HG-290	ENSG00000255248	MIR100HG	mir-100-let-7a-2-mir-125b-1 cluster host gene [Source:HGNC Symbol;Acc:HGNC:39522] && P61559.1 RecName: Full=ERV-H1 provirus ancestral Env polyprotein; AltName: Full=ERV-H/env62; AltName: Full=Envelope polyprotein; Short=Env protein; Contains: RecName: Full=Surface protein; Short=SU; Contains: RecName: Full=Transmembrane protein; Short=TM; Flags: Precursor [Pan troglodytes]	11:122028325-122309474	0	0.16479	-6.86803	0.0438076	0.885377	down
ENST00000657776	TRAM2-AS1-207	ENSG00000225791	TRAM2-AS1	TRAM2 antisense RNA 1 (head to head) [Source:HGNC Symbol;Acc:HGNC:48663] && -	6:52577634-52589888	0	0.09708	-6.86803	0.0438048	0.885377	down
ENST00000698963	POLD2-237	ENSG00000106628	POLD2	DNA polymerase delta 2, accessory subunit [Source:HGNC Symbol;Acc:HGNC:9176] && P49005.1 RecName: Full=DNA polymerase delta subunit 2; AltName: Full=DNA polymerase delta subunit p50	7:44114703-44123553	0	0.135604	-6.86803	0.0438042	0.885377	down
ENST00000696460	FANCL-290	ENSG00000115392	FANCL	FA complementation group L [Source:HGNC Symbol;Acc:HGNC:20748] && Q9NW38.2 RecName: Full=E3 ubiquitin-protein ligase FANCL; AltName: Full=Fanconi anemia group L protein; AltName: Full=Fanconi anemia-associated polypeptide of 43 kDa; Short=FAAP43	2:58159651-58241325	0	0.147046	-6.86803	0.0438033	0.885377	down
ENST00000531484	RELA-217	ENSG00000173039	RELA	RELA proto-oncogene, NF-kB subunit [Source:HGNC Symbol;Acc:HGNC:9955] && Q04206.2 RecName: Full=Transcription factor p65; AltName: Full=Nuclear factor NF-kappa-B p65 subunit; AltName: Full=Nuclear factor of kappa light polypeptide gene enhancer in B-cells 3	11:65653967-65662915	0.0441277	2.91689	-6.85952	0.00186683	0.313938	down
ENST00000693668	KANK1-250	ENSG00000107104	KANK1	KN motif and ankyrin repeat domains 1 [Source:HGNC Symbol;Acc:HGNC:19309] && Q14678.3 RecName: Full=KN motif and ankyrin repeat domain-containing protein 1; AltName: Full=Ankyrin repeat domain-containing protein 15; AltName: Full=Kidney ankyrin repeat-containing protein	9:470298-475465	0	0.147446	-6.85849	0.0130079	0.560509	down
ENST00000667401	MIR99AHG-315	ENSG00000215386	MIR99AHG	mir-99a-let-7c cluster host gene [Source:HGNC Symbol;Acc:HGNC:1274] && -	21:16420334-16609268	0	0.091792	-6.85765	0.0137087	0.570724	down
ENST00000558249	TMEM266-203	ENSG00000169758	TMEM266	transmembrane protein 266 [Source:HGNC Symbol;Acc:HGNC:26763] && Q2M3C6.2 RecName: Full=Transmembrane protein 266	15:76191469-76204962	0	0.12158	-6.85314	0.0152287	0.591776	down
ENST00000652133	BDNF-AS-240	ENSG00000245573	BDNF-AS	BDNF antisense RNA [Source:HGNC Symbol;Acc:HGNC:20608] && O18755.1 RecName: Full=Brain-derived neurotrophic factor; Short=BDNF; Flags: Precursor >Q6LCI5.1 RecName: Full=Brain-derived neurotrophic factor; Short=BDNF; Flags: Precursor >Q4L0Y3.1 RecName: Full=Brain-derived neurotrophic factor; Short=BDNF; Flags: Precursor	11:27506859-27677804	0	0.11089	-6.84719	0.00241146	0.333624	down
ENST00000555173	NDUFA4L2-204	ENSG00000185633	NDUFA4L2	NDUFA4 mitochondrial complex associated like 2 [Source:HGNC Symbol;Acc:HGNC:29836] && Q9NRX3.1 RecName: Full=NADH dehydrogenase [ubiquinone] 1 alpha subcomplex subunit 4-like 2; AltName: Full=NADH-ubiquinone oxidoreductase MLRQ subunit homolog; Short=NUOMS	12:57234911-57237100	0.0108643	1.13711	-6.845	0.0106378	0.528174	down
ENST00000688309	LINC01128-234	ENSG00000228794	LINC01128	long intergenic non-protein coding RNA 1128 [Source:HGNC Symbol;Acc:HGNC:49377] && -	1:827608-857246	0	0.071998	-6.84307	0.0129195	0.560184	down
ENST00000491615	DLEU1-233	ENSG00000176124	DLEU1	deleted in lymphocytic leukemia 1 [Source:HGNC Symbol;Acc:HGNC:13747] && O43261.2 RecName: Full=Leukemia-associated protein 1; AltName: Full=Deleted in lymphocytic leukemia 1; AltName: Full=HBV X-transactivated gene 6 protein; AltName: Full=HBV XAg-transactivated protein 6	13:50082171-50528534	0	0.172448	-6.83271	0.0448769	0.895542	down
ENST00000535948	CES4A-204	ENSG00000172824	CES4A	carboxylesterase 4A [Source:HGNC Symbol;Acc:HGNC:26741] && Q5XG92.2 RecName: Full=Carboxylesterase 4A; Flags: Precursor	16:67004959-67009758	0	0.202899	-6.83181	0.0264153	0.727503	down
ENST00000649354	ENST00000649354	ENSG00000285517	ENSG00000285517	long intergenic non-protein coding RNA 941 && Q8WTZ3.1 RecName: Full=Zinc finger protein ENSP00000375192	12:30795948-30803176	0	0.291722	-6.83181	0.0264141	0.727503	down
ENST00000637479	CACNB4-252	ENSG00000182389	CACNB4	calcium voltage-gated channel auxiliary subunit beta 4 [Source:HGNC Symbol;Acc:HGNC:1404] && O00305.2 RecName: Full=Voltage-dependent L-type calcium channel subunit beta-4; Short=CAB4; AltName: Full=Calcium channel voltage-dependent subunit beta 4	2:151967126-151973947	0	0.047657	-6.82234	0.00366877	0.368601	down
ENST00000575441	MMP25-203	ENSG00000008516	MMP25	matrix metallopeptidase 25 [Source:HGNC Symbol;Acc:HGNC:14246] && Q9NPA2.1 RecName: Full=Matrix metalloproteinase-25; Short=MMP-25; AltName: Full=Leukolysin; AltName: Full=Membrane-type matrix metalloproteinase 6; Short=MT-MMP 6; Short=MTMMP6; AltName: Full=Membrane-type-6 matrix metalloproteinase; Short=MT6-MMP; Short=MT6MMP; Flags: Precursor	16:3056794-3058306	0	0.320873	-6.817	0.0169511	0.613965	down
ENST00000452782	CYP4B1-205	ENSG00000142973	CYP4B1	cytochrome P450 family 4 subfamily B member 1 [Source:HGNC Symbol;Acc:HGNC:2644] && A0A096LPI5.1 RecName: Full=Protein GVQW2; AltName: Full=GVQW motif-containing protein 2	1:46811073-46818842	0	0.170913	-6.81517	0.0224237	0.681209	down
ENST00000561824	SLX1A-SULT1A3-201	ENSG00000213599	SLX1A-SULT1A3	SLX1A-SULT1A3 readthrough (NMD candidate) [Source:HGNC Symbol;Acc:HGNC:44437] && P0DMM9.1 RecName: Full=Sulfotransferase 1A3; Short=ST1A3; AltName: Full=Aryl sulfotransferase 1A3/1A4; AltName: Full=Catecholamine-sulfating phenol sulfotransferase; AltName: Full=HAST3; AltName: Full=M-PST; AltName: Full=Monoamine-sulfating phenol sulfotransferase; AltName: Full=Placental estrogen sulfotransferase; …	16:30194445-30204306	0	0.122102	-6.8147	0.0263756	0.727503	down
ENST00000479606	ENST00000479606	ENSG00000285314	ENSG00000285314	novel transcript && Q8N653.2 RecName: Full=Leucine-zipper-like transcriptional regulator 1; Short=LZTR-1	22:20979462-20998121	0	0.168154	-6.81423	0.044945	0.895542	down
ENST00000370523	MIR1-1HG-201	ENSG00000174407	MIR1-1HG	MIR1-1 host gene [Source:HGNC Symbol;Acc:HGNC:16159] && Q9H1L0.1 RecName: Full=Uncharacterized protein MIR1-1HG; AltName: Full=MIR1-1 host gene protein	20:62550452-62570764	0	0.400945	-6.81423	0.0449501	0.895542	down
ENST00000667034	CPB2-AS1-215	ENSG00000235903	CPB2-AS1	CPB2 antisense RNA 1 [Source:HGNC Symbol;Acc:HGNC:39898] && P13796.6 RecName: Full=Plastin-2; AltName: Full=L-plastin; AltName: Full=LC64P; AltName: Full=Lymphocyte cytosolic protein 1; Short=LCP-1	13:46052841-46117208	0	0.050049	-6.80859	0.0040011	0.379064	down
ENST00000487960	MTO1-211	ENSG00000135297	MTO1	mitochondrial tRNA translation optimization 1 [Source:HGNC Symbol;Acc:HGNC:19261] && Q9Y2Z2.2 RecName: Full=Protein MTO1 homolog, mitochondrial; Flags: Precursor	6:73461737-73501092	0	0.090511	-6.80725	0.0139705	0.575175	down
ENST00000594315	PCAT19-202	ENSG00000267107	PCAT19	prostate cancer associated transcript 19 [Source:HGNC Symbol;Acc:HGNC:49593] && -	19:41455020-41500644	0	0.11655	-6.80229	0.0174847	0.621254	down
TCONS_00255499	LINC104	XLOC_058160	XLOC_058160	-	CHR_HSCHR6_MHC_SSTO_CTG1:32230675-32231736	0	0.738449	-6.80001	0.0460396	0.909065	down
ENST00000666713	OLMALINC-230	ENSG00000235823	OLMALINC	oligodendrocyte maturation-associated long intergenic non-coding RNA [Source:HGNC Symbol;Acc:HGNC:28060] && Q1W209.2 RecName: Full=Embryonic stem cell-related gene protein; Short=hES cell-related gene protein	10:100373566-100383372	0	0.123276	-6.80001	0.0460596	0.909065	down
ENST00000652916	ZFAS1-211	ENSG00000177410	ZFAS1	ZNFX1 antisense RNA 1 [Source:HGNC Symbol;Acc:HGNC:33101] && Q96MD7.1 RecName: Full=Uncharacterized protein C9orf85	20:49278642-49298102	0	0.0845733	-6.7965	0.0463785	0.91202	down
ENST00000698067	MIR99AHG-429	ENSG00000215386	MIR99AHG	mir-99a-let-7c cluster host gene [Source:HGNC Symbol;Acc:HGNC:1274] && -	21:16212045-16607137	0	0.361361	-6.78555	0.0142189	0.579183	down
ENST00000472894	IARS1-206	ENSG00000196305	IARS1	isoleucyl-tRNA synthetase 1 [Source:HGNC Symbol;Acc:HGNC:5330] && P41252.2 RecName: Full=Isoleucine--tRNA ligase, cytoplasmic; AltName: Full=Isoleucyl-tRNA synthetase; Short=IRS; Short=IleRS	9:92210349-92293695	0.017072	1.62844	-6.77829	0.00114891	0.278185	down
ENST00000703197	NGDN-226	ENSG00000129460	NGDN	neuroguidin [Source:HGNC Symbol;Acc:HGNC:20271] && Q8NEJ9.1 RecName: Full=Neuroguidin; AltName: Full=Centromere accumulated nuclear protein 1; Short=CANu1; AltName: Full=EIF4E-binding protein	14:23470052-23478152	0	0.146413	-6.77402	0.0148053	0.585148	down
ENST00000664421	LETR1-221	ENSG00000248441	LETR1	lymphatic endothelial transcriptional regulator lncRNA 1 [Source:HGNC Symbol;Acc:HGNC:49597] && -	15:95254830-95326935	0	0.148032	-6.77016	0.0145638	0.583494	down
ENST00000556340	CARD9-206	ENSG00000187796	CARD9	caspase recruitment domain family member 9 [Source:HGNC Symbol;Acc:HGNC:16391] && Q9H257.2 RecName: Full=Caspase recruitment domain-containing protein 9; Short=hCARD9	9:136370594-136373646	0	0.212423	-6.76648	0.0214465	0.67078	down
ENST00000321517	ERCC6L2-AS1-201	ENSG00000175611	ERCC6L2-AS1	ERCC6L2 antisense RNA 1 [Source:HGNC Symbol;Acc:HGNC:27858] && -	9:95870284-95875976	0	0.163729	-6.76382	0.0470806	0.919674	down
ENST00000686441	GLIDR-219	ENSG00000278175	GLIDR	glioblastoma down-regulated RNA [Source:HGNC Symbol;Acc:HGNC:48823] && Q8NFD4.1 RecName: Full=Uncharacterized protein FLJ76381	9:39777543-39810099	0	0.133427	-6.75935	0.0475319	0.922739	down
ENST00000549672	ERBB3-212	ENSG00000065361	ERBB3	erb-b2 receptor tyrosine kinase 3 [Source:HGNC Symbol;Acc:HGNC:3431] && P21860.1 RecName: Full=Receptor tyrosine-protein kinase erbB-3; AltName: Full=Proto-oncogene-like protein c-ErbB-3; AltName: Full=Tyrosine kinase-type cell surface receptor HER3; Flags: Precursor	12:56080139-56087154	0	0.18679	-6.75241	0.0169005	0.613509	down
ENST00000454996	TTC28-AS1-218	ENSG00000235954	TTC28-AS1	TTC28 antisense RNA 1 [Source:HGNC Symbol;Acc:HGNC:29336] && Q96AY4.4 RecName: Full=Tetratricopeptide repeat protein 28; Short=TPR repeat protein 28; AltName: Full=TPR repeat-containing big gene cloned at Keio	22:27919392-27986392	0	0.232194	-6.74091	0.0475908	0.922996	down
ENST00000507999	NOP14-AS1-204	ENSG00000249673	NOP14-AS1	NOP14 antisense RNA 1 [Source:HGNC Symbol;Acc:HGNC:20205] && -	4:2934940-2940504	0	0.157904	-6.74091	0.0475961	0.922996	down
ENST00000434409	DNMBP-AS1-202	ENSG00000227695	DNMBP-AS1	DNMBP antisense RNA 1 [Source:HGNC Symbol;Acc:HGNC:20431] && Q6XZF7.1 RecName: Full=Dynamin-binding protein; AltName: Full=Scaffold protein Tuba	10:99927209-99958649	0	0.089173	-6.73203	0.0187051	0.639003	down
ENST00000676169	TRIM2-274	ENSG00000109654	TRIM2	tripartite motif containing 2 [Source:HGNC Symbol;Acc:HGNC:15974] && Q9C040.1 RecName: Full=Tripartite motif-containing protein 2; AltName: Full=E3 ubiquitin-protein ligase TRIM2; AltName: Full=RING finger protein 86	4:153204443-153326953	5.43333e-05	0.128372	-6.73085	0.00706094	0.464514	down
ENST00000685531	ENST00000685531	ENSG00000247134	ENSG00000247134	novel transcript && -	8:32927953-33045440	0	0.365833	-6.73061	0.0165569	0.608063	down
ENST00000579383	SNHG15-204	ENSG00000232956	SNHG15	small nucleolar RNA host gene 15 [Source:HGNC Symbol;Acc:HGNC:27797] && -	7:44983023-44986696	0	0.264281	-6.72671	0.0488008	0.934063	down
ENST00000657471	LINC00840-209	ENSG00000226808	LINC00840	long intergenic non-protein coding RNA 840 [Source:HGNC Symbol;Acc:HGNC:44987] && -	10:43859812-43895431	0	0.151194	-6.72671	0.0488069	0.934063	down
TCONS_00255362	LINC85	XLOC_058062	XLOC_058062	-	CHR_HSCHR6_MHC_MANN_CTG1:31313827-31399356	0	0.722322	-6.72671	0.048807	0.934063	down
ENST00000671495	ENST00000671495	ENSG00000285756	ENSG00000285756	novel transcript && A8K0R7.1 RecName: Full=Zinc finger protein 839; AltName: Full=Renal carcinoma antigen NY-REN-50	X:3817727-3828979	0	0.632654	-6.72123	0.049236	0.936465	down
ENST00000686758	SBF1-226	ENSG00000100241	SBF1	SET binding factor 1 [Source:HGNC Symbol;Acc:HGNC:10542] && O95248.3 RecName: Full=Myotubularin-related protein 5; AltName: Full=SET-binding factor 1; Short=Sbf1	22:50447027-50458239	2.06667e-05	0.219652	-6.70975	0.0168148	0.612403	down
ENST00000559285	IQCH-AS1-202	ENSG00000259673	IQCH-AS1	IQCH antisense RNA 1 [Source:HGNC Symbol;Acc:HGNC:44104] && Q86VS3.2 RecName: Full=IQ domain-containing protein H; AltName: Full=Testis development protein NYD-SP5	15:67421209-67520949	0	0.22473	-6.70745	0.00616147	0.440917	down
ENST00000692703	DICER1-AS1-208	ENSG00000235706	DICER1-AS1	DICER1 antisense RNA 1 [Source:HGNC Symbol;Acc:HGNC:43017] && -	14:95157645-95179933	0	0.178734	-6.70414	0.00382047	0.37071	down
ENST00000697524	FAM153B-247	ENSG00000289731	FAM153B	family with sequence similarity 153 member B [Source:HGNC Symbol;Acc:HGNC:27323] && P0C7A2.1 RecName: Full=Protein FAM153B	5:176091644-176131657	0	0.0241663	-6.7028	0.0491102	0.936465	down
ENST00000553973	EML5-206	ENSG00000165521	EML5	EMAP like 5 [Source:HGNC Symbol;Acc:HGNC:18197] && Q05BV3.3 RecName: Full=Echinoderm microtubule-associated protein-like 5; Short=EMAP-5	14:88613721-88619712	0	0.0588263	-6.7028	0.0491117	0.936465	down
ENST00000703027	USP34-DT-209	ENSG00000270820	USP34-DT	USP34 divergent transcript [Source:HGNC Symbol;Acc:HGNC:55262] && O14980.1 RecName: Full=Exportin-1; Short=Exp1; AltName: Full=Chromosome region maintenance 1 protein homolog	2:61471369-61483935	0	0.134751	-6.69679	0.01592	0.601614	down
ENST00000665177	ENST00000665177	ENSG00000273297	ENSG00000273297	novel transcript && -	7:134417241-134432458	0	0.264489	-6.6753	0.016352	0.605817	down
ENST00000614364	CKAP2-DT-201	ENSG00000278238	CKAP2-DT	CKAP2 divergent transcript [Source:HGNC Symbol;Acc:HGNC:56053] && -	13:52454774-52455392	0	0.312384	-6.66099	0.00376445	0.370066	down
ENST00000533996	SOX9-AS1-211	ENSG00000234899	SOX9-AS1	SOX9 antisense RNA 1 [Source:HGNC Symbol;Acc:HGNC:49321] && -	17:72076486-72085501	0	0.203622	-6.62916	0.0177308	0.624576	down
ENST00000665235	LINC01220-203	ENSG00000259687	LINC01220	long intergenic non-protein coding RNA 1220 [Source:HGNC Symbol;Acc:HGNC:49664] && Q5JPI9.2 RecName: Full=Protein-lysine N-methyltransferase METTL10; AltName: Full=Methyltransferase-like protein 10	14:75294446-75298109	0	0.130141	-6.6285	0.00357736	0.368601	down
ENST00000692644	ENST00000692644	ENSG00000226471	ENSG00000226471	novel transcript && -	22:28800683-28822223	0	1.67976	-6.6279	0.0169414	0.613956	down
ENST00000687823	SMC3-207	ENSG00000108055	SMC3	structural maintenance of chromosomes 3 [Source:HGNC Symbol;Acc:HGNC:2468] && Q9UQE7.2 RecName: Full=Structural maintenance of chromosomes protein 3; Short=SMC protein 3; Short=SMC-3; AltName: Full=Basement membrane-associated chondroitin proteoglycan; Short=Bamacan; AltName: Full=Chondroitin sulfate proteoglycan 6; AltName: Full=Chromosome-associated polypeptide; Short=hCAP >Q5R4K5.1 RecName: Fu…	10:110568970-110592226	0.00137167	0.29071	-6.61687	0.029789	0.762282	down
ENST00000589628	RTN2-207	ENSG00000125744	RTN2	reticulon 2 [Source:HGNC Symbol;Acc:HGNC:10468] && O75298.1 RecName: Full=Reticulon-2; AltName: Full=Neuroendocrine-specific protein-like 1; Short=NSP-like protein 1; AltName: Full=Neuroendocrine-specific protein-like I; Short=NSP-like protein I; Short=NSPLI	19:45488760-45489553	0.024169	4.11058	-6.61488	0.00205273	0.324725	down
ENST00000557789	SNX22-202	ENSG00000157734	SNX22	sorting nexin 22 [Source:HGNC Symbol;Acc:HGNC:16315] && Q96L94.1 RecName: Full=Sorting nexin-22	15:64151715-64157481	0	0.0559657	-6.59976	0.0322151	0.782002	down
ENST00000511917	MAPK10-AS1-202	ENSG00000250062	MAPK10-AS1	MAPK10 antisense RNA 1 [Source:HGNC Symbol;Acc:HGNC:40359] && -	4:86119714-86219926	0	0.197607	-6.59701	0.0209597	0.664922	down
ENST00000467304	ZBTB20-AS1-202	ENSG00000241560	ZBTB20-AS1	ZBTB20 antisense RNA 1 [Source:HGNC Symbol;Acc:HGNC:40640] && Q9HC78.3 RecName: Full=Zinc finger and BTB domain-containing protein 20; AltName: Full=Dendritic-derived BTB/POZ zinc finger protein; AltName: Full=Zinc finger protein 288	3:114351805-114370969	0	0.042452	-6.58794	0.0183254	0.633447	down
ENST00000494126	PHYKPL-211	ENSG00000175309	PHYKPL	5-phosphohydroxy-L-lysine phospho-lyase [Source:HGNC Symbol;Acc:HGNC:28249] && Q8IUZ5.1 RecName: Full=5-phosphohydroxy-L-lysine phospho-lyase; AltName: Full=Alanine--glyoxylate aminotransferase 2-like 2	5:178208644-178232773	0	0.0833633	-6.58673	0.00372912	0.368733	down
ENST00000653891	LINC02984-202	ENSG00000237807	LINC02984	long intergenic non-protein coding RNA 2984 [Source:HGNC Symbol;Acc:HGNC:56063] && Q8NEM8.2 RecName: Full=Cytosolic carboxypeptidase 3; AltName: Full=ATP/GTP-binding protein-like 3	8:53520762-53523907	0	0.152475	-6.58002	0.00417254	0.385139	down
ENST00000686083	OPN4-203	ENSG00000122375	OPN4	opsin 4 [Source:HGNC Symbol;Acc:HGNC:14449] && Q9UHM6.1 RecName: Full=Melanopsin; AltName: Full=Opsin-4	10:86657361-86660900	0	0.0752403	-6.58	0.0228119	0.68574	down
ENST00000507575	RMND5B-204	ENSG00000145916	RMND5B	required for meiotic nuclear division 5 homolog B [Source:HGNC Symbol;Acc:HGNC:26181] && Q96G75.1 RecName: Full=Protein RMD5 homolog B	5:178131011-178148549	0	0.096782	-6.55669	0.0336582	0.793522	down
ENST00000648185	RELA-DT-201	ENSG00000285533	RELA-DT	RELA divergent transcript [Source:HGNC Symbol;Acc:HGNC:54185] && -	11:65663003-65671718	0	0.19514	-6.5406	0.00419642	0.385648	down
ENST00000602483	SNHG8-202	ENSG00000269893	SNHG8	small nucleolar RNA host gene 8 [Source:HGNC Symbol;Acc:HGNC:33098] && P56730.2 RecName: Full=Neurotrypsin; AltName: Full=Leydin; AltName: Full=Motopsin; AltName: Full=Serine protease 12; Flags: Precursor	4:118278714-118279823	0	0.494427	-6.53764	0.00429401	0.387784	down
ENST00000485811	CCDC24-207	ENSG00000159214	CCDC24	coiled-coil domain containing 24 [Source:HGNC Symbol;Acc:HGNC:28688] && Q8N4L8.1 RecName: Full=Coiled-coil domain-containing protein 24	1:43991802-43995856	0	0.185157	-6.5344	0.0197361	0.652081	down
ENST00000380931	ENST00000380931	ENSG00000205622	ENSG00000205622	novel transcript && P15036.1 RecName: Full=Protein C-ets-2	21:38876087-38938429	0	0.095598	-6.5098	0.011751	0.544619	down
ENST00000697812	RORC-210	ENSG00000143365	RORC	RAR related orphan receptor C [Source:HGNC Symbol;Acc:HGNC:10260] && P51449.2 RecName: Full=Nuclear receptor ROR-gamma; AltName: Full=Nuclear receptor RZR-gamma; AltName: Full=Nuclear receptor subfamily 1 group F member 3; AltName: Full=RAR-related orphan receptor C; AltName: Full=Retinoid-related orphan receptor-gamma	1:151811509-151814644	0.00122367	0.389069	-6.50576	0.00777854	0.48177	down
ENST00000702482	LINC01554-205	ENSG00000236882	LINC01554	long intergenic non-protein coding RNA 1554 [Source:HGNC Symbol;Acc:HGNC:24687] && Q52M75.2 RecName: Full=Putative uncharacterized protein encoded by LINC01554; AltName: Full=Protein FIS	5:95852232-95860141	0	0.12598	-6.49614	0.0101883	0.522852	down
ENST00000655941	ENST00000655941	ENSG00000287925	ENSG00000287925	novel transcript, antisense to C1QL3 && -	10:16526083-16539737	0	0.211863	-6.49336	0.0246136	0.707757	down
ENST00000444728	TMEM147-AS1-201	ENSG00000236144	TMEM147-AS1	TMEM147 antisense RNA 1 [Source:HGNC Symbol;Acc:HGNC:51273] && Q96MD7.1 RecName: Full=Uncharacterized protein C9orf85	19:35540738-35545515	0	0.110778	-6.48556	0.0214801	0.67106	down
ENST00000620167	LINC01554-203	ENSG00000236882	LINC01554	long intergenic non-protein coding RNA 1554 [Source:HGNC Symbol;Acc:HGNC:24687] && Q52M75.2 RecName: Full=Putative uncharacterized protein encoded by LINC01554; AltName: Full=Protein FIS	5:95856869-95860133	0	0.124315	-6.45789	0.0108994	0.532557	down
ENST00000657063	ENST00000657063	ENSG00000236449	ENSG00000236449	novel transcript, antisense to WIPF1 and CHRNA1 && -	2:174547157-174656387	0	0.427764	-6.45292	0.0212244	0.667422	down
ENST00000420514	FAM66C-202	ENSG00000226711	FAM66C	family with sequence similarity 66 member C [Source:HGNC Symbol;Acc:HGNC:21644] && P0C841.1 RecName: Full=Putative protein FAM66E	12:8194204-8196518	0	0.269808	-6.4428	0.00803989	0.488391	down
ENST00000417335	LINC02940-201	ENSG00000235888	LINC02940	long intergenic non-protein coding RNA 2940 [Source:HGNC Symbol;Acc:HGNC:55955] && O00370.1 RecName: Full=LINE-1 retrotransposable element ORF2 protein; Short=ORF2p; Includes: RecName: Full=Reverse transcriptase; Includes: RecName: Full=Endonuclease	21:38988575-39006562	0	0.0923597	-6.41976	0.0289951	0.754525	down
ENST00000703344	SLC6A20-208	ENSG00000163817	SLC6A20	solute carrier family 6 member 20 [Source:HGNC Symbol;Acc:HGNC:30927] && Q9NP91.1 RecName: Full=Sodium- and chloride-dependent transporter XTRP3; AltName: Full=Sodium/imino-acid transporter 1; AltName: Full=Solute carrier family 6 member 20; AltName: Full=Transporter rB21A homolog	3:45773329-45796491	0	0.056093	-6.40651	0.0266716	0.729843	down
ENST00000514640	ZBED3-AS1-214	ENSG00000250802	ZBED3-AS1	ZBED3 antisense RNA 1 [Source:HGNC Symbol;Acc:HGNC:44188] && -	5:77087437-77105392	0	0.131766	-6.40565	0.0221399	0.677897	down
ENST00000482722	COL9A2-207	ENSG00000049089	COL9A2	collagen type IX alpha 2 chain [Source:HGNC Symbol;Acc:HGNC:2218] && Q14055.2 RecName: Full=Collagen alpha-2(IX) chain; Flags: Precursor	1:40300668-40317388	0	0.05781	-6.40256	0.0332698	0.790986	down
ENST00000490733	EPCAM-206	ENSG00000119888	EPCAM	epithelial cell adhesion molecule [Source:HGNC Symbol;Acc:HGNC:11529] && P16422.2 RecName: Full=Epithelial cell adhesion molecule; Short=Ep-CAM; AltName: Full=Adenocarcinoma-associated antigen; AltName: Full=Cell surface glycoprotein Trop-1; AltName: Full=Epithelial cell surface antigen; AltName: Full=Epithelial glycoprotein; Short=EGP; AltName: Full=Epithelial glycoprotein 314; Short=EGP314; Sho…	2:47373775-47385210	0	0.223445	-6.40033	0.0230672	0.688803	down
ENST00000702749	TP53TG1-223	ENSG00000182165	TP53TG1	TP53 target 1 [Source:HGNC Symbol;Acc:HGNC:17026] && Q9Y2A0.1 RecName: Full=TP53-target gene 1 protein; AltName: Full=TP53-inducible gene 1 protein; AltName: Full=Tumor protein p53-activated protein 1	7:87325347-87345527	0	0.177334	-6.39798	0.0225229	0.682603	down
ENST00000662338	LINC00960-205	ENSG00000242516	LINC00960	long intergenic non-protein coding RNA 960 [Source:HGNC Symbol;Acc:HGNC:48710] && Q9BY31.2 RecName: Full=Zinc finger protein 717; AltName: Full=Krueppel-like factor X17	3:75672695-75679314	0	0.18437	-6.39613	0.0222457	0.678709	down
ENST00000487454	CIDEC-207	ENSG00000187288	CIDEC	cell death inducing DFFA like effector c [Source:HGNC Symbol;Acc:HGNC:24229] && Q96AQ7.1 RecName: Full=Cell death activator CIDE-3; AltName: Full=Cell death-inducing DFFA-like effector protein C; AltName: Full=Fat-specific protein FSP27 homolog	3:9877883-9880254	0	0.241223	-6.39241	0.02569	0.720911	down
ENST00000605357	ITGB8-AS1-202	ENSG00000271133	ITGB8-AS1	ITGB8 antisense RNA 1 [Source:HGNC Symbol;Acc:HGNC:55257] && -	7:20328295-20331781	0	0.189547	-6.39049	0.0333619	0.791903	down
ENST00000702027	PCBP1-AS1-484	ENSG00000179818	PCBP1-AS1	PCBP1 antisense RNA 1 [Source:HGNC Symbol;Acc:HGNC:42948] && Q9P0J6.1 RecName: Full=39S ribosomal protein L36, mitochondrial; Short=L36mt; Short=MRP-L36; AltName: Full=BRCA1-interacting protein 1; Flags: Precursor	2:70045254-70086285	8e-06	0.35115	-6.38642	0.00742232	0.472826	down
ENST00000664827	LINC01563-205	ENSG00000236819	LINC01563	long intergenic non-protein coding RNA 1563 [Source:HGNC Symbol;Acc:HGNC:51343] && -	17:21075587-21090536	0	0.216003	-6.3651	0.0238787	0.698793	down
ENST00000649467	LUCAT1-234	ENSG00000248323	LUCAT1	lung cancer associated transcript 1 [Source:HGNC Symbol;Acc:HGNC:48498] && Q8N7M2.4 RecName: Full=Zinc finger protein 283; AltName: Full=Zinc finger protein HZF19	5:91312014-91314390	0	0.110566	-6.36325	0.0238867	0.698793	down
ENST00000653314	LINC01088-213	ENSG00000249307	LINC01088	long intergenic non-protein coding RNA 1088 [Source:HGNC Symbol;Acc:HGNC:49148] && -	4:79211667-79228058	0	0.165662	-6.35642	0.035084	0.805483	down
ENST00000597741	LYPD3-204	ENSG00000124466	LYPD3	LY6/PLAUR domain containing 3 [Source:HGNC Symbol;Acc:HGNC:24880] && O95274.2 RecName: Full=Ly6/PLAUR domain-containing protein 3; AltName: Full=GPI-anchored metastasis-associated protein C4.4A homolog; AltName: Full=Matrigel-induced gene C4 protein; Short=MIG-C4; Flags: Precursor	19:43461443-43465606	0	0.119448	-6.34372	0.0282645	0.745515	down
ENST00000677392	PPIG-214	ENSG00000138398	PPIG	peptidylprolyl isomerase G [Source:HGNC Symbol;Acc:HGNC:14650] && Q13427.2 RecName: Full=Peptidyl-prolyl cis-trans isomerase G; Short=PPIase G; Short=Peptidyl-prolyl isomerase G; AltName: Full=CASP10; AltName: Full=Clk-associating RS-cyclophilin; Short=CARS-Cyp; Short=CARS-cyclophilin; Short=SR-cyclophilin; Short=SR-cyp; Short=SRcyp; AltName: Full=Cyclophilin G; AltName: Full=Rotamase G	2:169584342-169641387	0.053029	2.75876	-6.32957	0.0015003	0.298165	down
ENST00000413238	LINC00689-201	ENSG00000231419	LINC00689	long intergenic non-protein coding RNA 689 [Source:HGNC Symbol;Acc:HGNC:27217] && -	7:159017408-159030195	0.00326233	0.3037	-6.32451	0.0033086	0.362306	down
ENST00000657666	MSANTD2-AS1-207	ENSG00000245498	MSANTD2-AS1	MSANTD2 antisense RNA 1 [Source:HGNC Symbol;Acc:HGNC:55601] && E7EU14.2 RecName: Full=Protein PPP5D1; AltName: Full=PPP5 TPR repeat domain-containing protein 1	11:124800592-124809561	0.000651333	0.164577	-6.31431	0.0185743	0.637075	down
ENST00000670093	LINC01341-210	ENSG00000227953	LINC01341	long intergenic non-protein coding RNA 1341 [Source:HGNC Symbol;Acc:HGNC:49457] && B7ZC32.2 RecName: Full=Kinesin-like protein KIF28P; AltName: Full=Kinesin-like protein 6	1:246789104-246792280	0	0.137075	-6.31416	0.0249336	0.711988	down
ENST00000535405	ISCU-204	ENSG00000136003	ISCU	iron-sulfur cluster assembly enzyme [Source:HGNC Symbol;Acc:HGNC:29882] && Q9H1K1.2 RecName: Full=Iron-sulfur cluster assembly enzyme ISCU, mitochondrial; AltName: Full=NifU-like N-terminal domain-containing protein; AltName: Full=NifU-like protein; Flags: Precursor	12:108562617-108567444	0	0.189152	-6.30125	0.0266041	0.729498	down
ENST00000652967	CHKB-DT-203	ENSG00000205559	CHKB-DT	CHKB divergent transcript [Source:HGNC Symbol;Acc:HGNC:40146] && -	22:50584554-50588027	0	0.0658717	-6.29822	0.0282533	0.745459	down
ENST00000492569	LINC02006-202	ENSG00000238755	LINC02006	long intergenic non-protein coding RNA 2006 [Source:HGNC Symbol;Acc:HGNC:52842] && Q5H9K5.1 RecName: Full=Zinc finger matrin-type protein 1	3:153384934-153387368	0	0.0772497	-6.29281	0.0332808	0.791014	down
ENST00000539370	KLRC4-KLRK1-202	ENSG00000255819	KLRC4-KLRK1	KLRC4-KLRK1 readthrough [Source:HGNC Symbol;Acc:HGNC:48357] && Q9MZ37.1 RecName: Full=NKG2-D type II integral membrane protein; AltName: Full=Killer cell lectin-like receptor subfamily K member 1; AltName: Full=NK cell receptor D; AltName: Full=NKG2-D-activating NK receptor; AltName: CD_antigen=CD314	12:10379366-10409549	0	0.140938	-6.25739	0.0301276	0.766055	down
ENST00000657095	SNHG14-253	ENSG00000224078	SNHG14	small nucleolar RNA host gene 14 [Source:HGNC Symbol;Acc:HGNC:37462] && -	15:25101575-25112020	0	0.0827713	-6.25644	0.00669378	0.457036	down
ENST00000542040	TRPT1-212	ENSG00000149743	TRPT1	tRNA phosphotransferase 1 [Source:HGNC Symbol;Acc:HGNC:20316] && Q86TN4.2 RecName: Full=tRNA 2'-phosphotransferase 1	11:64224759-64226141	0	0.160919	-6.25272	0.00772993	0.480586	down
ENST00000478103	SNHG29-207	ENSG00000175061	SNHG29	small nucleolar RNA host gene 29 [Source:HGNC Symbol;Acc:HGNC:28619] && Q8N1F1.1 RecName: Full=Putative uncharacterized protein LRRC75A-AS1, mitochondrial; AltName: Full=FAM211A antisense RNA 1; AltName: Full=LRRC75A antisense RNA 1; AltName: Full=Putative uncharacterized protein FAM211A-AS1, mitochondrial; Flags: Precursor	17:16439327-16463850	0	0.204834	-6.25174	0.00737472	0.471975	down
ENST00000654098	LINC00662-214	ENSG00000261824	LINC00662	long intergenic non-protein coding RNA 662 [Source:HGNC Symbol;Acc:HGNC:27122] && -	19:27713135-27793991	0	0.0401233	-6.25135	0.0329769	0.788061	down
ENST00000587287	RASGRP4-206	ENSG00000171777	RASGRP4	RAS guanyl releasing protein 4 [Source:HGNC Symbol;Acc:HGNC:18958] && Q8TDF6.2 RecName: Full=RAS guanyl-releasing protein 4	19:38409115-38411396	0	0.182776	-6.24628	0.0266989	0.730223	down
ENST00000665194	LINC01625-206	ENSG00000238099	LINC01625	long intergenic non-protein coding RNA 1625 [Source:HGNC Symbol;Acc:HGNC:52052] && Q8WTZ3.1 RecName: Full=Zinc finger protein ENSP00000375192	6:139469004-139473456	0	0.0821487	-6.24268	0.029955	0.764369	down
ENST00000491570	CCDC181-206	ENSG00000117477	CCDC181	coiled-coil domain containing 181 [Source:HGNC Symbol;Acc:HGNC:28051] && Q5TID7.1 RecName: Full=Coiled-coil domain-containing protein 181	1:169418786-169427474	0	0.0943353	-6.21205	0.0296447	0.761878	down
ENST00000623136	KLHL30-AS1-201	ENSG00000279484	KLHL30-AS1	KLHL30 antisense RNA 1 [Source:HGNC Symbol;Acc:HGNC:31018] && Q8NEE0.1 RecName: Full=Putative uncharacterized protein KLHL30-AS1; AltName: Full=KLHL30 antisense RNA 1	2:238152889-238155994	0	0.0485483	-6.20866	0.014749	0.584143	down
ENST00000414075	GAS5-202	ENSG00000234741	GAS5	growth arrest specific 5 [Source:HGNC Symbol;Acc:HGNC:16355] && -	1:173863901-173867989	0	0.28666	-6.20518	0.0295525	0.761838	down
ENST00000451969	EOLA1-DT-207	ENSG00000241769	EOLA1-DT	EOLA1 divergent transcript [Source:HGNC Symbol;Acc:HGNC:44265] && -	X:149533296-149534347	0	0.178873	-6.20312	0.0325385	0.783312	down
ENST00000553135	PRANCR-205	ENSG00000257815	PRANCR	progenitor renewal associated non-coding RNA [Source:HGNC Symbol;Acc:HGNC:51126] && Q96LU7.2 RecName: Full=Myelin regulatory factor-like protein	12:70241448-70243405	0	0.0917547	-6.19703	0.0325095	0.782731	down
ENST00000683333	RNASET2-218	ENSG00000026297	RNASET2	ribonuclease T2 [Source:HGNC Symbol;Acc:HGNC:21686] && O00584.2 RecName: Full=Ribonuclease T2; AltName: Full=Ribonuclease 6; Flags: Precursor	6:166955422-166956567	0	0.20847	-6.19599	0.0303006	0.766055	down
ENST00000417942	XIST-202	ENSG00000229807	XIST	X inactive specific transcript [Source:HGNC Symbol;Acc:HGNC:12810] && -	X:73820656-73826301	0	0.195163	-6.19494	0.028967	0.754277	down
ENST00000418001	ENST00000418001	ENSG00000236209	ENSG00000236209	novel transcript && Q86U02.1 RecName: Full=Putative uncharacterized protein encoded by LINC00596	2:74919555-74924846	0	0.470695	-6.19204	0.0324837	0.782537	down
ENST00000608517	RALGPS2-AS1-201	ENSG00000273062	RALGPS2-AS1	RALGPS2 antisense RNA 1 [Source:HGNC Symbol;Acc:HGNC:55163] && -	1:178724306-178726285	0	0.073455	-6.19081	0.0341914	0.799579	down
ENST00000646488	HULC-291	ENSG00000285219	HULC	hepatocellular carcinoma up-regulated long non-coding RNA [Source:HGNC Symbol;Acc:HGNC:34232] && -	6:8435638-8470725	0	0.101875	-6.19071	0.0289555	0.754277	down
ENST00000656444	LINC01554-204	ENSG00000236882	LINC01554	long intergenic non-protein coding RNA 1554 [Source:HGNC Symbol;Acc:HGNC:24687] && Q52M75.2 RecName: Full=Putative uncharacterized protein encoded by LINC01554; AltName: Full=Protein FIS	5:95838245-95860085	0.00163267	0.339316	-6.18338	0.00251794	0.336592	down
ENST00000572836	MPDU1-210	ENSG00000129255	MPDU1	mannose-P-dolichol utilization defect 1 [Source:HGNC Symbol;Acc:HGNC:7207] && O75352.2 RecName: Full=Mannose-P-dolichol utilization defect 1 protein; AltName: Full=Suppressor of Lec15 and Lec35 glycosylation mutation homolog; Short=SL15	17:7583852-7588176	0.00542567	0.321843	-6.17391	0.0385121	0.841486	down
ENST00000663166	ENST00000663166	ENSG00000227579	ENSG00000227579	novel transcript && -	1:177392667-177744984	0	0.220301	-6.15928	0.042724	0.87807	down
ENST00000519753	RBPMS-AS1-202	ENSG00000254109	RBPMS-AS1	RBPMS antisense RNA 1 [Source:HGNC Symbol;Acc:HGNC:48721] && -	8:30382124-30385293	0	0.1264	-6.13678	0.0302258	0.766055	down
ENST00000454993	GRIK5-203	ENSG00000105737	GRIK5	glutamate ionotropic receptor kainate type subunit 5 [Source:HGNC Symbol;Acc:HGNC:4583] && Q16478.2 RecName: Full=Glutamate receptor ionotropic, kainate 5; Short=GluK5; AltName: Full=Excitatory amino acid receptor 2; Short=EAA2; AltName: Full=Glutamate receptor KA-2; Short=KA2; Flags: Precursor	19:41998321-42042901	0	0.056848	-6.13513	0.0309969	0.772514	down
TCONS_00244884	SLC45A4-OT1	ENSG00000022567	SLC45A4	solute carrier family 45 member 4 [Source:HGNC Symbol;Acc:HGNC:29196] && Q5BKX6.2 RecName: Full=Solute carrier family 45 member 4	8:141254101-141308136	0.0149797	1.36689	-6.1332	0.0271412	0.734983	down
ENST00000665654	PAXBP1-AS1-214	ENSG00000238197	PAXBP1-AS1	PAXBP1 antisense RNA 1 [Source:HGNC Symbol;Acc:HGNC:39603] && O00370.1 RecName: Full=LINE-1 retrotransposable element ORF2 protein; Short=ORF2p; Includes: RecName: Full=Reverse transcriptase; Includes: RecName: Full=Endonuclease	21:32728101-32743401	9.33333e-05	0.130588	-6.12307	0.039714	0.852856	down
ENST00000654068	LINC01497-204	ENSG00000237560	LINC01497	long intergenic non-protein coding RNA 1497 [Source:HGNC Symbol;Acc:HGNC:51163] && -	17:69961673-69983544	0	0.257946	-6.09843	0.0382813	0.838246	down
ENST00000464665	NOL9-205	ENSG00000162408	NOL9	nucleolar protein 9 [Source:HGNC Symbol;Acc:HGNC:26265] && Q5SY16.1 RecName: Full=Polynucleotide 5'-hydroxyl-kinase NOL9; AltName: Full=Nucleolar protein 9	1:6549362-6554500	0	0.190433	-6.09473	0.0319734	0.780481	down
ENST00000465396	IL12RB2-204	ENSG00000081985	IL12RB2	interleukin 12 receptor subunit beta 2 [Source:HGNC Symbol;Acc:HGNC:5972] && Q99665.1 RecName: Full=Interleukin-12 receptor subunit beta-2; Short=IL-12 receptor subunit beta-2; Short=IL-12R subunit beta-2; Short=IL-12R-beta-2; Short=IL-12RB2; Flags: Precursor	1:67379928-67395763	0	0.21804	-6.08885	0.00990339	0.517722	down
ENST00000476898	KLF8-205	ENSG00000102349	KLF8	Kruppel like factor 8 [Source:HGNC Symbol;Acc:HGNC:6351] && O95600.2 RecName: Full=Krueppel-like factor 8; AltName: Full=Basic krueppel-like factor 3; AltName: Full=Zinc finger protein 741	X:56232421-56269208	0	0.0267947	-6.08796	0.0318699	0.779774	down
ENST00000662544	LINC02664-202	ENSG00000272381	LINC02664	long intergenic non-protein coding RNA 2664 [Source:HGNC Symbol;Acc:HGNC:54150] && Q96J02.2 RecName: Full=E3 ubiquitin-protein ligase Itchy homolog; Short=Itch; AltName: Full=Atrophin-1-interacting protein 4; Short=AIP4; AltName: Full=HECT-type E3 ubiquitin transferase Itchy homolog; AltName: Full=NFE2-associated polypeptide 1; Short=NAPP1	10:31187934-31261816	0	0.099583	-6.08732	0.0444465	0.892898	down
ENST00000670004	LINC02997-219	ENSG00000249364	LINC02997	long intergenic non-protein coding RNA 2997 [Source:HGNC Symbol;Acc:HGNC:56113] && -	5:67793115-67805240	0	0.1259	-6.07846	0.0319754	0.780481	down
ENST00000635993	ENST00000635993	ENSG00000273312	ENSG00000273312	novel transcript && Q96KN9.1 RecName: Full=Gap junction delta-4 protein; AltName: Full=Connexin-40.1; Short=Cx40.1	10:35604485-35608022	0	0.196474	-6.07674	0.033141	0.789206	down
ENST00000551115	LMBR1L-217	ENSG00000139636	LMBR1L	limb development membrane protein 1 like [Source:HGNC Symbol;Acc:HGNC:18268] && Q6UX01.2 RecName: Full=Protein LMBR1L; AltName: Full=Limb region 1 protein homolog-like; AltName: Full=Lipocalin-1-interacting membrane receptor; Short=Lipocalin-interacting membrane receptor	12:49106423-49110884	0	0.13032	-6.07608	0.0406712	0.861539	down
ENST00000449642	POT1-AS1-206	ENSG00000224897	POT1-AS1	POT1 antisense RNA 1 [Source:HGNC Symbol;Acc:HGNC:49459] && -	7:124929915-125145234	0	0.040617	-6.07559	0.0349821	0.805483	down
ENST00000464542	COG5-205	ENSG00000164597	COG5	component of oligomeric golgi complex 5 [Source:HGNC Symbol;Acc:HGNC:14857] && Q9UP83.3 RecName: Full=Conserved oligomeric Golgi complex subunit 5; Short=COG complex subunit 5; AltName: Full=13S Golgi transport complex 90 kDa subunit; Short=GTC-90; AltName: Full=Component of oligomeric Golgi complex 5; AltName: Full=Golgi transport complex 1	7:107210455-107253247	0.003992	0.580141	-6.07343	0.0410565	0.86463	down
ENST00000684086	RNASET2-221	ENSG00000026297	RNASET2	ribonuclease T2 [Source:HGNC Symbol;Acc:HGNC:21686] && O00584.2 RecName: Full=Ribonuclease T2; AltName: Full=Ribonuclease 6; Flags: Precursor	6:166934403-166944397	0.00106433	0.337678	-6.06841	0.0108686	0.532557	down
ENST00000657372	JPX-232	ENSG00000225470	JPX	JPX transcript, XIST activator [Source:HGNC Symbol;Acc:HGNC:37191] && Q9BTE6.2 RecName: Full=Alanyl-tRNA editing protein Aarsd1; AltName: Full=Alanyl-tRNA synthetase domain-containing protein 1	X:73944339-74007534	0.001438	0.0923227	-6.03792	0.041798	0.869762	down
ENST00000702495	ENTPD3-AS1-208	ENSG00000223797	ENTPD3-AS1	ENTPD3 antisense RNA 1 [Source:HGNC Symbol;Acc:HGNC:26710] && -	3:40446546-40453174	0	0.311481	-6.03633	0.0392882	0.84865	down
ENST00000562405	ENST00000562405	ENSG00000259881	ENSG00000259881	novel transcript, antisense to CBFA2T3 && O75081.2 RecName: Full=Protein CBFA2T3; AltName: Full=MTG8-related protein 2; AltName: Full=Myeloid translocation gene on chromosome 16 protein; Short=hMTG16; AltName: Full=Zinc finger MYND domain-containing protein 4	16:88881038-88883919	0	0.642975	-6.03616	0.0354787	0.808469	down
ENST00000512022	ROPN1L-204	ENSG00000145491	ROPN1L	rhophilin associated tail protein 1 like [Source:HGNC Symbol;Acc:HGNC:24060] && Q96C74.2 RecName: Full=Ropporin-1-like protein; Short=ROPN1-like protein; AltName: Full=AKAP-associated sperm protein	5:10442081-10461538	0	0.157213	-6.03539	0.035132	0.805483	down
ENST00000668546	ENST00000668546	ENSG00000237356	ENSG00000237356	novel transcript && -	14:53217926-53327584	0	0.268804	-6.03231	0.0354482	0.808258	down
ENST00000670888	MIR99AHG-335	ENSG00000215386	MIR99AHG	mir-99a-let-7c cluster host gene [Source:HGNC Symbol;Acc:HGNC:1274] && -	21:16041101-16550859	0	0.116267	-6.03224	0.0360224	0.811889	down
ENST00000658574	SBF2-AS1-208	ENSG00000246273	SBF2-AS1	SBF2 antisense RNA 1 [Source:HGNC Symbol;Acc:HGNC:27438] && O00370.1 RecName: Full=LINE-1 retrotransposable element ORF2 protein; Short=ORF2p; Includes: RecName: Full=Reverse transcriptase; Includes: RecName: Full=Endonuclease	11:9758320-9811335	9.5e-05	0.234591	-6.0276	0.0202763	0.657824	down
ENST00000481329	CYTH3-207	ENSG00000008256	CYTH3	cytohesin 3 [Source:HGNC Symbol;Acc:HGNC:9504] && O43739.2 RecName: Full=Cytohesin-3; AltName: Full=ARF nucleotide-binding site opener 3; Short=Protein ARNO3; AltName: Full=General receptor of phosphoinositides 1; Short=Grp1; AltName: Full=PH, SEC7 and coiled-coil domain-containing protein 3	7:6171126-6173075	0	0.230822	-6.02516	0.0104888	0.526279	down
ENST00000655285	ENST00000655285	ENSG00000254089	ENSG00000254089	novel transcript && -	8:93294799-93298528	0	0.284647	-6.02066	0.0200755	0.655141	down
ENST00000655505	LINC01684-212	ENSG00000237484	LINC01684	long intergenic non-protein coding RNA 1684 [Source:HGNC Symbol;Acc:HGNC:52472] && -	21:24428750-24488912	0	0.072128	-6.0158	0.0436442	0.885377	down
ENST00000647696	XIST-212	ENSG00000229807	XIST	X inactive specific transcript [Source:HGNC Symbol;Acc:HGNC:12810] && -	X:73820672-73838873	0.00258367	0.184674	-6.00201	0.00574102	0.427958	down
ENST00000691432	MIR22HG-228	ENSG00000186594	MIR22HG	MIR22 host gene [Source:HGNC Symbol;Acc:HGNC:28219] && Q0VDD5.1 RecName: Full=Putative uncharacterized protein encoded by MIR22HG	17:1711519-1716211	0.001905	0.170649	-5.96827	0.0435714	0.885377	down
ENST00000653219	BVES-AS1-207	ENSG00000203808	BVES-AS1	BVES antisense RNA 1 [Source:HGNC Symbol;Acc:HGNC:21223] && Q5T3Y7.1 RecName: Full=Putative uncharacterized protein BVES-AS1; AltName: Full=BVES antisense RNA 1; AltName: Full=BVES antisense gene protein 1	6:105137254-105169885	0	0.0768543	-5.96627	0.0411433	0.86463	down
ENST00000645890	PKN2-AS1-209	ENSG00000237505	PKN2-AS1	PKN2 antisense RNA 1 [Source:HGNC Symbol;Acc:HGNC:50597] && -	1:88513130-88684945	0	0.046975	-5.96258	0.0117955	0.544619	down
ENST00000483620	CACNA2D2-207	ENSG00000007402	CACNA2D2	calcium voltage-gated channel auxiliary subunit alpha2delta 2 [Source:HGNC Symbol;Acc:HGNC:1400] && Q9NY47.2 RecName: Full=Voltage-dependent calcium channel subunit alpha-2/delta-2; AltName: Full=Voltage-gated calcium channel subunit alpha-2/delta-2; Contains: RecName: Full=Voltage-dependent calcium channel subunit alpha-2-2; Contains: RecName: Full=Voltage-dependent calcium channel subunit delta…	3:50362855-50365782	0.002081	0.183267	-5.95639	0.00180293	0.311551	down
ENST00000701981	LINC01348-208	ENSG00000280587	LINC01348	long intergenic non-protein coding RNA 1348 [Source:HGNC Symbol;Acc:HGNC:50567] && E7EU14.2 RecName: Full=Protein PPP5D1; AltName: Full=PPP5 TPR repeat domain-containing protein 1	1:235064927-235069796	0	0.09145	-5.95486	0.0371326	0.824145	down
ENST00000466303	WBP1-206	ENSG00000239779	WBP1	WW domain binding protein 1 [Source:HGNC Symbol;Acc:HGNC:12737] && P97764.2 RecName: Full=WW domain-binding protein 1; Short=WBP-1	2:74458512-74459980	0	0.143319	-5.95361	0.038028	0.834582	down
ENST00000521894	ZFHX4-AS1-202	ENSG00000253661	ZFHX4-AS1	ZFHX4 antisense RNA 1 [Source:HGNC Symbol;Acc:HGNC:44165] && -	8:76611376-76615321	0	0.148137	-5.9529	0.0460972	0.909295	down
ENST00000697889	HDAC6-277	ENSG00000094631	HDAC6	histone deacetylase 6 [Source:HGNC Symbol;Acc:HGNC:14064] && Q9UBN7.2 RecName: Full=Histone deacetylase 6; Short=HD6	X:48802053-48824958	0	0.0953723	-5.94522	0.0450087	0.895956	down
ENST00000422780	LINC02972-201	ENSG00000249790	LINC02972	long intergenic non-protein coding RNA 2972 [Source:HGNC Symbol;Acc:HGNC:56013] && Q8NAS9.1 RecName: Full=Uncharacterized protein C5orf17	12:8788257-8794497	0.000162	0.669498	-5.94206	0.00681856	0.460417	down
ENST00000676575	DDX5-231	ENSG00000108654	DDX5	DEAD-box helicase 5 [Source:HGNC Symbol;Acc:HGNC:2746] && P17844.1 RecName: Full=Probable ATP-dependent RNA helicase DDX5; AltName: Full=DEAD box protein 5; AltName: Full=RNA helicase p68	17:64498257-64506521	0.0123863	0.7226	-5.92975	0.0431835	0.884443	down
ENST00000681692	ALS2-271	ENSG00000003393	ALS2	alsin Rho guanine nucleotide exchange factor ALS2 [Source:HGNC Symbol;Acc:HGNC:443] && Q96Q42.2 RecName: Full=Alsin; AltName: Full=Amyotrophic lateral sclerosis 2 chromosomal region candidate gene 6 protein; AltName: Full=Amyotrophic lateral sclerosis 2 protein	2:201700567-201713072	0.00185067	0.251038	-5.92136	0.00375197	0.370031	down
ENST00000666898	ENST00000666898	ENSG00000260613	ENSG00000260613	novel transcript && -	22:49832449-49838901	0	0.191825	-5.91139	0.049615	0.942298	down
ENST00000653165	FEZF1-AS1-204	ENSG00000230316	FEZF1-AS1	FEZF1 antisense RNA 1 [Source:HGNC Symbol;Acc:HGNC:41001] && A0PJY2.1 RecName: Full=Fez family zinc finger protein 1; AltName: Full=Zinc finger protein 312B	7:122306998-122310119	0	0.133405	-5.90798	0.0467989	0.91681	down
TCONS_00169697	LMCD1-OT1	ENSG00000071282	LMCD1	LIM and cysteine rich domains 1 [Source:HGNC Symbol;Acc:HGNC:6633] && Q9NZU5.1 RecName: Full=LIM and cysteine-rich domains protein 1; AltName: Full=Dyxin	3:8501833-8513197	0.018328	0.825683	-5.9074	0.00234241	0.333471	down
ENST00000492322	ZNF736-206	ENSG00000234444	ZNF736	zinc finger protein 736 [Source:HGNC Symbol;Acc:HGNC:32467] && B4DX44.2 RecName: Full=Zinc finger protein 736	7:64308157-64308791	0	0.262407	-5.90732	0.020599	0.660882	down
ENST00000689411	KRIT1-247	ENSG00000001631	KRIT1	KRIT1 ankyrin repeat containing [Source:HGNC Symbol;Acc:HGNC:1573] && O00522.2 RecName: Full=Krev interaction trapped protein 1; Short=Krev interaction trapped 1; AltName: Full=Cerebral cavernous malformations 1 protein	7:92199420-92245920	0.003131	0.186157	-5.90385	0.00626528	0.443623	down
ENST00000653970	LINC01270-205	ENSG00000203999	LINC01270	long intergenic non-protein coding RNA 1270 [Source:HGNC Symbol;Acc:HGNC:27658] && P11369.2 RecName: Full=LINE-1 retrotransposable element ORF2 protein; Short=ORF2p; AltName: Full=Long interspersed element-1; Short=L1; AltName: Full=Retrovirus-related Pol polyprotein LINE-1; Includes: RecName: Full=Reverse transcriptase; Includes: RecName: Full=Endonuclease	20:50292769-50312914	0	0.0620193	-5.90379	0.0408668	0.863537	down
ENST00000620462	MCRIP2-210	ENSG00000172366	MCRIP2	MAPK regulated corepressor interacting protein 2 [Source:HGNC Symbol;Acc:HGNC:14142] && Q9BUT9.2 RecName: Full=MAPK regulated corepressor interacting protein 2; AltName: Full=Protein FAM195A	16:642483-648446	0	0.070666	-5.90092	0.0146738	0.584143	down
ENST00000689239	CYB5R3-220	ENSG00000100243	CYB5R3	cytochrome b5 reductase 3 [Source:HGNC Symbol;Acc:HGNC:2873] && P00387.3 RecName: Full=NADH-cytochrome b5 reductase 3; Short=B5R; Short=Cytochrome b5 reductase; AltName: Full=Diaphorase-1; Contains: RecName: Full=NADH-cytochrome b5 reductase 3 membrane-bound form; Contains: RecName: Full=NADH-cytochrome b5 reductase 3 soluble form	22:42619714-42649352	0	0.103942	-5.89907	0.0406515	0.861303	down
ENST00000459674	LRP8-206	ENSG00000157193	LRP8	LDL receptor related protein 8 [Source:HGNC Symbol;Acc:HGNC:6700] && Q14114.4 RecName: Full=Low-density lipoprotein receptor-related protein 8; Short=LRP-8; AltName: Full=Apolipoprotein E receptor 2; Flags: Precursor	1:53250765-53268598	0	0.0368907	-5.89759	0.0406157	0.860992	down
ENST00000514599	RDH10-AS1-201	ENSG00000250295	RDH10-AS1	RDH10 antisense RNA 1 [Source:HGNC Symbol;Acc:HGNC:51658] && -	8:73310906-73356461	0	0.0329953	-5.89581	0.013859	0.573656	down
ENST00000702317	ENST00000702317	ENSG00000231128	ENSG00000231128	novel transcript, antisense to PTPN22 && -	1:113812612-113813467	0	0.31503	-5.89353	0.0134805	0.566595	down
ENST00000645474	HULC-266	ENSG00000285219	HULC	hepatocellular carcinoma up-regulated long non-coding RNA [Source:HGNC Symbol;Acc:HGNC:34232] && -	6:8435641-8841253	0	0.0339367	-5.8916	0.0189794	0.642011	down
ENST00000454115	LINC00205-203	ENSG00000223768	LINC00205	long intergenic non-protein coding RNA 205 [Source:HGNC Symbol;Acc:HGNC:16420] && P59089.1 RecName: Full=Putative uncharacterized protein encoded by LINC00205	21:45288035-45290652	0	0.239479	-5.88916	0.0404816	0.8593	down
ENST00000690517	NUP107-DT-204	ENSG00000247363	NUP107-DT	NUP107 divergent transcript [Source:HGNC Symbol;Acc:HGNC:55587] && P05426.2 RecName: Full=60S ribosomal protein L7	12:68674510-68686876	0	0.071897	-5.88722	0.0419076	0.87122	down
ENST00000665526	KLF3-AS1-210	ENSG00000231160	KLF3-AS1	KLF3 antisense RNA 1 [Source:HGNC Symbol;Acc:HGNC:25796] && Q9H8V8.1 RecName: Full=Putative uncharacterized protein FLJ13197	4:38611779-38664845	0	0.038209	-5.88722	0.0419102	0.87122	down
ENST00000518143	ZFHX4-AS1-201	ENSG00000253661	ZFHX4-AS1	ZFHX4 antisense RNA 1 [Source:HGNC Symbol;Acc:HGNC:44165] && -	8:76610963-76683308	7e-06	0.228104	-5.87904	0.0135756	0.568393	down
ENST00000652685	TAFAZZIN-232	ENSG00000102125	TAFAZZIN	tafazzin, phospholipid-lysophospholipid transacylase [Source:HGNC Symbol;Acc:HGNC:11577] && Q16635.1 RecName: Full=Tafazzin; AltName: Full=Protein G4.5	X:154411792-154421700	0.001131	0.218395	-5.85414	0.00612381	0.43902	down
ENST00000690448	GAS5-263	ENSG00000234741	GAS5	growth arrest specific 5 [Source:HGNC Symbol;Acc:HGNC:16355] && -	1:173863901-173867991	0	0.200057	-5.83671	0.0431902	0.884443	down
ENST00000664547	ENST00000664547	ENSG00000287763	ENSG00000287763	novel transcript && -	2:87311460-87348728	0	0.203267	-5.8347	0.0167331	0.611706	down
ENST00000467609	SLC47A2-207	ENSG00000180638	SLC47A2	solute carrier family 47 member 2 [Source:HGNC Symbol;Acc:HGNC:26439] && Q5R7E4.1 RecName: Full=Multidrug and toxin extrusion protein 2; Short=MATE-2; AltName: Full=Solute carrier family 47 member 2	17:19678315-19716566	0	0.0520047	-5.83059	0.0490262	0.935804	down
ENST00000654244	LINC00323-204	ENSG00000226496	LINC00323	long intergenic non-protein coding RNA 323 [Source:HGNC Symbol;Acc:HGNC:19720] && -	21:41141493-41148198	0	0.0500397	-5.82956	0.0155499	0.597562	down
ENST00000431268	GAS5-210	ENSG00000234741	GAS5	growth arrest specific 5 [Source:HGNC Symbol;Acc:HGNC:16355] && -	1:173863901-173867989	0	0.0644633	-5.82807	0.0155521	0.597562	down
ENST00000594288	NAPA-208	ENSG00000105402	NAPA	NSF attachment protein alpha [Source:HGNC Symbol;Acc:HGNC:7641] && P54920.3 RecName: Full=Alpha-soluble NSF attachment protein; Short=SNAP-alpha; AltName: Full=N-ethylmaleimide-sensitive factor attachment protein alpha	19:47493018-47512795	0	0.207675	-5.8276	0.0432305	0.884719	down
ENST00000698784	ENST00000698784	ENSG00000289750	ENSG00000289750	novel transcript && Q9H1K0.2 RecName: Full=Rabenosyn-5; AltName: Full=110 kDa protein; AltName: Full=FYVE finger-containing Rab5 effector protein rabenosyn-5; AltName: Full=RAB effector RBSN; AltName: Full=Zinc finger FYVE domain-containing protein 20	3:15048548-15085907	0	0.0913463	-5.82605	0.0437124	0.885377	down
ENST00000652679	ENST00000652679	ENSG00000286081	ENSG00000286081	novel transcript && P11369.2 RecName: Full=LINE-1 retrotransposable element ORF2 protein; Short=ORF2p; AltName: Full=Long interspersed element-1; Short=L1; AltName: Full=Retrovirus-related Pol polyprotein LINE-1; Includes: RecName: Full=Reverse transcriptase; Includes: RecName: Full=Endonuclease	2:150150633-150166369	0	0.107129	-5.82423	0.0154365	0.595225	down
ENST00000533368	FNTA-211	ENSG00000168522	FNTA	farnesyltransferase, CAAX box, alpha [Source:HGNC Symbol;Acc:HGNC:3782] && P49354.1 RecName: Full=Protein farnesyltransferase/geranylgeranyltransferase type-1 subunit alpha; AltName: Full=CAAX farnesyltransferase subunit alpha; AltName: Full=FTase-alpha; AltName: Full=Ras proteins prenyltransferase subunit alpha; AltName: Full=Type I protein geranyl-geranyltransferase subunit alpha; Short=GGTase-…	8:43056415-43077385	0	0.2116	-5.82293	0.0455436	0.9032	down
ENST00000475790	MEGF6-204	ENSG00000162591	MEGF6	multiple EGF like domains 6 [Source:HGNC Symbol;Acc:HGNC:3232] && O75095.4 RecName: Full=Multiple epidermal growth factor-like domains protein 6; Short=Multiple EGF-like domains protein 6; AltName: Full=Epidermal growth factor-like protein 3; Short=EGF-like protein 3; Flags: Precursor	1:3492639-3496014	0	0.115776	-5.82235	0.0444789	0.892898	down
ENST00000668269	LINC02984-206	ENSG00000237807	LINC02984	long intergenic non-protein coding RNA 2984 [Source:HGNC Symbol;Acc:HGNC:56063] && Q8NEM8.2 RecName: Full=Cytosolic carboxypeptidase 3; AltName: Full=ATP/GTP-binding protein-like 3	8:53516496-53523821	0	0.0794557	-5.82137	0.0470361	0.919576	down
ENST00000681947	TUBG1-214	ENSG00000131462	TUBG1	tubulin gamma 1 [Source:HGNC Symbol;Acc:HGNC:12417] && P23258.2 RecName: Full=Tubulin gamma-1 chain; AltName: Full=Gamma-1-tubulin; AltName: Full=Gamma-tubulin complex component 1; Short=GCP-1	17:42609641-42615224	0.0117717	0.872531	-5.80953	0.020518	0.660882	down
ENST00000590744	ENST00000590744	ENSG00000267248	ENSG00000267248	novel transcript && Q9NV72.3 RecName: Full=Zinc finger protein 701	17:60126478-60135718	0	0.176485	-5.76453	0.0482281	0.930256	down
ENST00000361724	PCDH11X-203	ENSG00000102290	PCDH11X	protocadherin 11 X-linked [Source:HGNC Symbol;Acc:HGNC:8656] && Q9BZA7.1 RecName: Full=Protocadherin-11 X-linked; Short=Protocadherin-11; AltName: Full=Protocadherin on the X chromosome; Short=PCDH-X; AltName: Full=Protocadherin-S; Flags: Precursor	X:91834660-91879998	0	0.024536	-5.76085	0.0489394	0.935352	down
ENST00000648979	ENST00000648979	ENSG00000285557	ENSG00000285557	novel transcript && -	3:148368384-148591927	0	0.39098	-5.75971	0.0165808	0.608534	down
ENST00000534081	ENST00000534081	ENSG00000254979	ENSG00000254979	novel protein && Q8NBI5.2 RecName: Full=Solute carrier family 43 member 3; AltName: Full=Protein FOAP-13	11:57387365-57424059	0	0.156599	-5.75348	0.0153462	0.593571	down
ENST00000660213	MIR99AHG-264	ENSG00000215386	MIR99AHG	mir-99a-let-7c cluster host gene [Source:HGNC Symbol;Acc:HGNC:1274] && -	21:16419399-16522585	0.001717	0.2962	-5.75274	0.00979547	0.517407	down
ENST00000691137	GAS5-267	ENSG00000234741	GAS5	growth arrest specific 5 [Source:HGNC Symbol;Acc:HGNC:16355] && -	1:173863900-173867991	0.008222	0.641523	-5.74657	0.048587	0.933114	down
TCONS_00196741	LINC21	XLOC_043459	XLOC_043459	-	4:185560619-185578568	0.0412807	1.63374	-5.70072	0.00870782	0.503077	down
ENST00000526531	CRACR2B-203	ENSG00000177685	CRACR2B	calcium release activated channel regulator 2B [Source:HGNC Symbol;Acc:HGNC:28703] && Q8N4Y2.3 RecName: Full=EF-hand calcium-binding domain-containing protein 4A; AltName: Full=Calcium release-activated calcium channel regulator 2B; Short=CRAC channel regulator 2B; AltName: Full=Calcium release-activated channel regulator 2B	11:830485-831780	0	0.14809	-5.68759	0.02853	0.747797	down
ENST00000606197	CASC15-205	ENSG00000272168	CASC15	cancer susceptibility 15 [Source:HGNC Symbol;Acc:HGNC:28245] && -	6:22146326-22197219	0.000577333	0.147609	-5.68043	0.0131327	0.561739	down
ENST00000547283	CS-207	ENSG00000062485	CS	citrate synthase [Source:HGNC Symbol;Acc:HGNC:2422] && O75390.2 RecName: Full=Citrate synthase, mitochondrial; AltName: Full=Citrate (Si)-synthase; Flags: Precursor	12:56283792-56300391	0	0.180008	-5.67997	0.0165509	0.608063	down
ENST00000553510	ENST00000553510	ENSG00000258740	ENSG00000258740	novel transcript && -	14:75238616-75269283	0	0.333566	-5.67765	0.0271203	0.73488	down
TCONS_00204588	LINC27	XLOC_045344	XLOC_045344	-	5:42172274-42175346	0.0129853	0.998039	-5.64755	0.0192944	0.646262	down
ENST00000671407	NOP14-AS1-212	ENSG00000249673	NOP14-AS1	NOP14 antisense RNA 1 [Source:HGNC Symbol;Acc:HGNC:20205] && -	4:2934882-2952018	0.00611867	0.219755	-5.61142	0.00393151	0.374869	down
ENST00000569912	TNRC6B-DT-201	ENSG00000261202	TNRC6B-DT	TNRC6B divergent transcript [Source:HGNC Symbol;Acc:HGNC:55373] && -	22:40043068-40044565	0	0.0679383	-5.61041	0.0413466	0.86541	down
ENST00000680528	TSEN54-218	ENSG00000182173	TSEN54	tRNA splicing endonuclease subunit 54 [Source:HGNC Symbol;Acc:HGNC:27561] && Q7Z6J9.3 RecName: Full=tRNA-splicing endonuclease subunit Sen54; AltName: Full=SEN54 homolog; Short=HsSEN54; AltName: Full=tRNA-intron endonuclease Sen54	17:75516536-75524420	0.00889233	0.532097	-5.60449	0.00325522	0.36105	down
ENST00000609653	LAMTOR5-AS1-227	ENSG00000224699	LAMTOR5-AS1	LAMTOR5 antisense RNA 1 [Source:HGNC Symbol;Acc:HGNC:40823] && -	1:110412015-110416186	0	0.202024	-5.6035	0.0246041	0.707609	down
ENST00000659036	ENST00000659036	ENSG00000287960	ENSG00000287960	novel transcript && Q69384.1 RecName: Full=Endogenous retrovirus group K member 6 Env polyprotein; AltName: Full=EnvK2 protein; AltName: Full=Envelope polyprotein; AltName: Full=HERV-K(C7) envelope protein; AltName: Full=HERV-K(HML-2.HOM) envelope protein; AltName: Full=HERV-K108 envelope protein; AltName: Full=HERV-K_7p22.1 provirus ancestral Env polyprotein; Contains: RecName: Full=Surface prot…	19:9507820-9514539	0	0.0875813	-5.59433	0.0216843	0.673823	down
ENST00000554670	PITX1-AS1-204	ENSG00000224186	PITX1-AS1	PITX1 antisense RNA 1 [Source:HGNC Symbol;Acc:HGNC:48332] && Q9H5L9.1 RecName: Full=Putative uncharacterized protein C5orf66	5:135350696-135355564	0	0.118122	-5.5941	0.0216366	0.67298	down
ENST00000621885	MED21-207	ENSG00000152944	MED21	mediator complex subunit 21 [Source:HGNC Symbol;Acc:HGNC:11473] && Q2TBU8.1 RecName: Full=Mediator of RNA polymerase II transcription subunit 21; AltName: Full=Mediator complex subunit 21; AltName: Full=RNA polymerase II holoenzyme component SRB7; Short=RNAPII complex component SRB7	12:27030260-27030673	0.001672	2.04578	-5.59279	0.0107385	0.530424	down
ENST00000513001	ACSL1-209	ENSG00000151726	ACSL1	acyl-CoA synthetase long chain family member 1 [Source:HGNC Symbol;Acc:HGNC:3569] && P33121.1 RecName: Full=Long-chain-fatty-acid--CoA ligase 1; AltName: Full=Acyl-CoA synthetase 1; Short=ACS1; AltName: Full=Long-chain acyl-CoA synthetase 1; Short=LACS 1; AltName: Full=Long-chain acyl-CoA synthetase 2; Short=LACS 2; AltName: Full=Long-chain fatty acid-CoA ligase 2; AltName: Full=Palmitoyl-CoA lig…	4:184755600-184758876	1.16036	40.3057	-5.53793	0.00140193	0.293149	down
ENST00000476095	NBEAL2-209	ENSG00000160796	NBEAL2	neurobeachin like 2 [Source:HGNC Symbol;Acc:HGNC:31928] && Q6ZNJ1.2 RecName: Full=Neurobeachin-like protein 2	3:47007051-47009127	0	0.0887637	-5.52014	0.0330002	0.788061	down
ENST00000639872	PIGT-249	ENSG00000124155	PIGT	phosphatidylinositol glycan anchor biosynthesis class T [Source:HGNC Symbol;Acc:HGNC:14938] && Q969N2.1 RecName: Full=GPI transamidase component PIG-T; AltName: Full=Phosphatidylinositol-glycan biosynthesis class T protein; Flags: Precursor	20:45419906-45426018	0.194708	4.45759	-5.51864	0.0273635	0.737141	down
ENST00000561564	EME2-201	ENSG00000197774	EME2	essential meiotic structure-specific endonuclease subunit 2 [Source:HGNC Symbol;Acc:HGNC:27289] && A4GXA9.3 RecName: Full=Probable crossover junction endonuclease EME2	16:1774945-1775878	0	0.191195	-5.51768	0.0247137	0.709509	down
ENST00000558607	ENST00000558607	ENSG00000259712	ENSG00000259712	novel transcript, antisense to MAPK6 && -	15:52056675-52100523	0	0.335526	-5.50859	0.0243616	0.704077	down
ENST00000669394	LIFR-AS1-210	ENSG00000244968	LIFR-AS1	LIFR antisense RNA 1 [Source:HGNC Symbol;Acc:HGNC:43600] && -	5:38558792-38579594	0	0.0985607	-5.50755	0.0243309	0.704077	down
ENST00000680454	MTR-213	ENSG00000116984	MTR	5-methyltetrahydrofolate-homocysteine methyltransferase [Source:HGNC Symbol;Acc:HGNC:7468] && Q99707.2 RecName: Full=Methionine synthase; AltName: Full=5-methyltetrahydrofolate--homocysteine methyltransferase; AltName: Full=Vitamin-B12 dependent methionine synthase; Short=MS	1:236795260-236900656	0.00343167	0.126256	-5.48717	0.00662643	0.454819	down
ENST00000693164	DEAF1-222	ENSG00000177030	DEAF1	DEAF1 transcription factor [Source:HGNC Symbol;Acc:HGNC:14677] && O77562.1 RecName: Full=Deformed epidermal autoregulatory factor 1 homolog; AltName: Full=Nuclear DEAF-1-related transcriptional regulator; Short=NUDR	11:679882-695041	0.00947667	0.482125	-5.48485	0.0334602	0.791987	down
ENST00000669136	SNHG29-249	ENSG00000175061	SNHG29	small nucleolar RNA host gene 29 [Source:HGNC Symbol;Acc:HGNC:28619] && Q8N1F1.1 RecName: Full=Putative uncharacterized protein LRRC75A-AS1, mitochondrial; AltName: Full=FAM211A antisense RNA 1; AltName: Full=LRRC75A antisense RNA 1; AltName: Full=Putative uncharacterized protein FAM211A-AS1, mitochondrial; Flags: Precursor	17:16439012-16472057	0.002283	0.140907	-5.48117	0.0161663	0.603931	down
ENST00000682298	ACTN1-225	ENSG00000072110	ACTN1	actinin alpha 1 [Source:HGNC Symbol;Acc:HGNC:163] && P12814.2 RecName: Full=Alpha-actinin-1; AltName: Full=Alpha-actinin cytoskeletal isoform; AltName: Full=F-actin cross-linking protein; AltName: Full=Non-muscle alpha-actinin-1	14:68874133-68979344	0.0138593	0.461064	-5.4535	0.019144	0.644006	down
ENST00000658041	LETR1-210	ENSG00000248441	LETR1	lymphatic endothelial transcriptional regulator lncRNA 1 [Source:HGNC Symbol;Acc:HGNC:49597] && -	15:95209119-95327064	3.36667e-05	0.145179	-5.44087	0.0206095	0.660882	down
ENST00000533424	UNC93B1-208	ENSG00000110057	UNC93B1	unc-93 homolog B1, TLR signaling regulator [Source:HGNC Symbol;Acc:HGNC:13481] && Q9H1C4.2 RecName: Full=Protein unc-93 homolog B1; Short=Unc-93B1; Short=hUNC93B1	11:67996602-68004056	0.00611533	0.181213	-5.43658	0.0297527	0.76195	down
ENST00000371105	XPNPEP2-201	ENSG00000122121	XPNPEP2	X-prolyl aminopeptidase 2 [Source:HGNC Symbol;Acc:HGNC:12823] && O43895.3 RecName: Full=Xaa-Pro aminopeptidase 2; AltName: Full=Aminoacylproline aminopeptidase; AltName: Full=Membrane-bound aminopeptidase P; Short=Membrane-bound APP; Short=Membrane-bound AmP; Short=mAmP; AltName: Full=X-Pro aminopeptidase 2; Flags: Precursor	X:129738974-129746863	0	0.0934407	-5.43311	0.0466952	0.915724	down
ENST00000609389	CPVL-AS2-202	ENSG00000272568	CPVL-AS2	CPVL antisense RNA 2 [Source:HGNC Symbol;Acc:HGNC:56138] && -	7:28979967-29013367	0	0.0201927	-5.42628	0.0374052	0.828052	down
ENST00000697285	ANKRD20A4P-205	ENSG00000172014	ANKRD20A4P	ankyrin repeat domain 20 family member A4, pseudogene [Source:HGNC Symbol;Acc:HGNC:31982] && Q4UJ75.1 RecName: Full=Ankyrin repeat domain-containing protein 20A4	9:64403608-64409491	0	0.214207	-5.42544	0.0290505	0.754682	down
ENST00000657201	ZNF213-AS1-218	ENSG00000263072	ZNF213-AS1	ZNF213 antisense RNA 1 (head to head) [Source:HGNC Symbol;Acc:HGNC:50505] && O95201.2 RecName: Full=Zinc finger protein 205; AltName: Full=Zinc finger protein 210	16:3113266-3134869	0.00352267	0.124516	-5.42514	0.0206482	0.660966	down
ENST00000452439	FCGRT-203	ENSG00000104870	FCGRT	Fc gamma receptor and transporter [Source:HGNC Symbol;Acc:HGNC:3621] && P55899.1 RecName: Full=IgG receptor FcRn large subunit p51; Short=FcRn; AltName: Full=IgG Fc fragment receptor transporter alpha chain; AltName: Full=Neonatal Fc receptor; Flags: Precursor	19:49513395-49525164	0.035691	0.996753	-5.42131	0.00932346	0.511389	down
ENST00000567639	RAB27A-210	ENSG00000069974	RAB27A	RAB27A, member RAS oncogene family [Source:HGNC Symbol;Acc:HGNC:9766] && P51159.3 RecName: Full=Ras-related protein Rab-27A; Short=Rab-27; AltName: Full=GTP-binding protein Ram	15:55238118-55289813	0	0.1303	-5.42022	0.0338443	0.795132	down
ENST00000683609	BBS2-280	ENSG00000125124	BBS2	Bardet-Biedl syndrome 2 [Source:HGNC Symbol;Acc:HGNC:967] && Q9BXC9.1 RecName: Full=Bardet-Biedl syndrome 2 protein	16:56484357-56520075	0.00134733	0.170454	-5.41377	0.0470707	0.919674	down
ENST00000459654	SLMAP-209	ENSG00000163681	SLMAP	sarcolemma associated protein [Source:HGNC Symbol;Acc:HGNC:16643] && Q14BN4.1 RecName: Full=Sarcolemmal membrane-associated protein; Short=Sarcolemmal-associated protein	3:57889991-57912518	0	0.133493	-5.41225	0.0415747	0.867048	down
ENST00000670718	ENST00000670718	ENSG00000287289	ENSG00000287289	novel transcript && Q6UX73.2 RecName: Full=UPF0764 protein C16orf89; Flags: Precursor	8:107160354-107166595	0.0205653	0.618159	-5.35832	0.00927421	0.511059	down
ENST00000690941	GAS5-265	ENSG00000234741	GAS5	growth arrest specific 5 [Source:HGNC Symbol;Acc:HGNC:16355] && -	1:173864144-173867989	5.53333e-05	0.370599	-5.34282	0.0491315	0.936465	down
ENST00000683249	TMEM67-234	ENSG00000164953	TMEM67	transmembrane protein 67 [Source:HGNC Symbol;Acc:HGNC:28396] && Q5HYA8.2 RecName: Full=Meckelin; AltName: Full=Meckel syndrome type 3 protein; AltName: Full=Transmembrane protein 67	8:93754894-93817646	0	0.012085	-5.3201	0.0400619	0.857734	down
TCONS_00079616	GOLM2-OT1	ENSG00000166734	GOLM2	golgi membrane protein 2 [Source:HGNC Symbol;Acc:HGNC:24892] && Q5R5X4.1 RecName: Full=Protein CASC4; AltName: Full=Cancer susceptibility candidate gene 4 protein homolog	15:44407859-44415732	0.0625527	1.68204	-5.31996	0.00669485	0.457036	down
ENST00000577440	SEPTIN4-208	ENSG00000108387	SEPTIN4	septin 4 [Source:HGNC Symbol;Acc:HGNC:9165] && Q8NEP4.3 RecName: Full=Uncharacterized protein C17orf47	17:58520256-58532050	0	0.0387517	-5.31956	0.0318612	0.779774	down
ENST00000578968	SNHG15-203	ENSG00000232956	SNHG15	small nucleolar RNA host gene 15 [Source:HGNC Symbol;Acc:HGNC:27797] && -	7:44983019-44986834	0.017619	0.895426	-5.28652	0.00558239	0.422627	down
ENST00000668766	ENST00000668766	ENSG00000262879	ENSG00000262879	novel transcript && -	17:47017663-47067518	0.00845833	0.469698	-5.26	0.00762592	0.477581	down
ENST00000509803	LDB2-212	ENSG00000169744	LDB2	LIM domain binding 2 [Source:HGNC Symbol;Acc:HGNC:6533] && O43679.1 RecName: Full=LIM domain-binding protein 2; Short=LDB-2; AltName: Full=Carboxyl-terminal LIM domain-binding protein 1; Short=CLIM-1; AltName: Full=LIM domain-binding factor CLIM1	4:16501544-16507227	0.012161	0.545162	-5.2583	0.0167377	0.611706	down
ENST00000557661	DIO3OS-212	ENSG00000258498	DIO3OS	DIO3 opposite strand upstream RNA [Source:HGNC Symbol;Acc:HGNC:20348] && -	14:101557304-101560491	0.000206	0.129276	-5.23981	0.0260094	0.723416	down
ENST00000663679	ENST00000663679	ENSG00000286700	ENSG00000286700	novel transcript && -	4:124025295-124028268	0.049569	2.13818	-5.23402	0.00433969	0.388155	down
ENST00000643465	ZBED3-AS1-223	ENSG00000250802	ZBED3-AS1	ZBED3 antisense RNA 1 [Source:HGNC Symbol;Acc:HGNC:44188] && -	5:77088312-77142176	0	0.0194853	-5.22416	0.037487	0.82885	down
ENST00000631211	ENST00000631211	ENSG00000280800	ENSG00000280800	novel transcript, similar to YY1 associated myogenesis RNA 1 YAM1 && Q5DU56.2 RecName: Full=Protein NLRC3	21:8210384-8211306	0	0.166405	-5.22416	0.0374855	0.82885	down
ENST00000493740	EIF2B5-213	ENSG00000145191	EIF2B5	eukaryotic translation initiation factor 2B subunit epsilon [Source:HGNC Symbol;Acc:HGNC:3261] && Q13144.3 RecName: Full=Translation initiation factor eIF-2B subunit epsilon; AltName: Full=eIF-2B GDP-GTP exchange factor subunit epsilon	3:184140149-184140908	0	0.124661	-5.22326	0.0449769	0.895542	down
ENST00000522960	ENST00000522960	ENSG00000254396	ENSG00000254396	novel transcript && P11369.2 RecName: Full=LINE-1 retrotransposable element ORF2 protein; Short=ORF2p; AltName: Full=Long interspersed element-1; Short=L1; AltName: Full=Retrovirus-related Pol polyprotein LINE-1; Includes: RecName: Full=Reverse transcriptase; Includes: RecName: Full=Endonuclease	9:27102630-27104728	0	0.294885	-5.22261	0.0323431	0.782435	down
ENST00000530988	DPH2-214	ENSG00000132768	DPH2	diphthamide biosynthesis 2 [Source:HGNC Symbol;Acc:HGNC:3004] && Q9BQC3.1 RecName: Full=Diphthamide biosynthesis protein 2; AltName: Full=DPH2 homolog; Short=HsDph2; AltName: Full=Diphthamide biosynthesis protein 2 homolog-like 2; Short=DPH2-like 2	1:43970010-43970924	0	0.108402	-5.22046	0.0311383	0.772779	down
ENST00000590444	DENND1C-208	ENSG00000205744	DENND1C	DENN domain containing 1C [Source:HGNC Symbol;Acc:HGNC:26225] && Q8IV53.1 RecName: Full=DENN domain-containing protein 1C; AltName: Full=Connecdenn 3; AltName: Full=Protein FAM31C	19:6467207-6476246	0.00261267	0.102087	-5.21826	0.0351471	0.805483	down
ENST00000490577	DLEU1-230	ENSG00000176124	DLEU1	deleted in lymphocytic leukemia 1 [Source:HGNC Symbol;Acc:HGNC:13747] && O43261.2 RecName: Full=Leukemia-associated protein 1; AltName: Full=Deleted in lymphocytic leukemia 1; AltName: Full=HBV X-transactivated gene 6 protein; AltName: Full=HBV XAg-transactivated protein 6	13:50082171-50528534	0	0.0237743	-5.21706	0.0360039	0.811757	down
TCONS_00096574	LINC11	XLOC_021948	XLOC_021948	-	16:32866373-32868504	0.0191327	0.782702	-5.1873	0.0437842	0.885377	down
ENST00000593187	RTN2-214	ENSG00000125744	RTN2	reticulon 2 [Source:HGNC Symbol;Acc:HGNC:10468] && O75298.1 RecName: Full=Reticulon-2; AltName: Full=Neuroendocrine-specific protein-like 1; Short=NSP-like protein 1; AltName: Full=Neuroendocrine-specific protein-like I; Short=NSP-like protein I; Short=NSPLI	19:45485649-45488569	0.0667267	4.21622	-5.17064	0.0169337	0.61388	down
ENST00000531661	UBQLN1-AS1-202	ENSG00000254473	UBQLN1-AS1	UBQLN1 antisense RNA 1 [Source:HGNC Symbol;Acc:HGNC:55518] && Q53H47.2 RecName: Full=Histone-lysine N-methyltransferase SETMAR; AltName: Full=SET domain and mariner transposase fusion protein; Short=Metnase; Includes: RecName: Full=Histone-lysine N-methyltransferase; Includes: RecName: Full=Transposon Hsmar1 transposase	9:83708254-83713496	0.0178687	0.540835	-5.15903	0.0208816	0.663815	down
ENST00000429829	XIST-204	ENSG00000229807	XIST	X inactive specific transcript [Source:HGNC Symbol;Acc:HGNC:12810] && -	X:73820656-73852723	0.099604	2.76356	-5.14282	0.00214621	0.327436	down
ENST00000487245	HLA-C-208	ENSG00000204525	HLA-C	major histocompatibility complex, class I, C [Source:HGNC Symbol;Acc:HGNC:4933] && P10321.3 RecName: Full=HLA class I histocompatibility antigen, Cw-7 alpha chain; AltName: Full=MHC class I antigen Cw*7; Flags: Precursor	6:31268749-31272050	0.0268337	0.659365	-5.13014	0.0402273	0.8593	down
ENST00000532758	GPAA1-217	ENSG00000197858	GPAA1	glycosylphosphatidylinositol anchor attachment 1 [Source:HGNC Symbol;Acc:HGNC:4446] && O43292.3 RecName: Full=Glycosylphosphatidylinositol anchor attachment 1 protein; Short=GPI anchor attachment protein 1; AltName: Full=GAA1 protein homolog; Short=hGAA1	8:144082622-144084274	0.022167	0.962314	-5.11511	0.0198526	0.652855	down
ENST00000564739	ENST00000564739	ENSG00000261369	ENSG00000261369	novel transcript, antisense to ITFG1 && -	16:47299447-47317814	0	0.163676	-5.1127	0.0499299	0.946859	down
ENST00000587385	PDCD2L-204	ENSG00000126249	PDCD2L	programmed cell death 2 like [Source:HGNC Symbol;Acc:HGNC:28194] && Q9BRP1.1 RecName: Full=Programmed cell death protein 2-like	19:34404425-34426150	0.000791333	0.189177	-5.11191	0.0304418	0.768249	down
ENST00000629533	PCBP1-AS1-349	ENSG00000179818	PCBP1-AS1	PCBP1 antisense RNA 1 [Source:HGNC Symbol;Acc:HGNC:42948] && Q9P0J6.1 RecName: Full=39S ribosomal protein L36, mitochondrial; Short=L36mt; Short=MRP-L36; AltName: Full=BRCA1-interacting protein 1; Flags: Precursor	2:69963282-70086275	0	0.0486383	-5.10799	0.0452846	0.900459	down
ENST00000661090	PAXIP1-AS2-207	ENSG00000214106	PAXIP1-AS2	PAXIP1 antisense RNA 2 [Source:HGNC Symbol;Acc:HGNC:48958] && Q6ZW49.2 RecName: Full=PAX-interacting protein 1; AltName: Full=PAX transactivation activation domain-interacting protein	7:154928460-154947538	0.012517	0.422187	-5.09454	0.0111717	0.536688	down
ENST00000649736	AP5Z1-216	ENSG00000242802	AP5Z1	adaptor related protein complex 5 subunit zeta 1 [Source:HGNC Symbol;Acc:HGNC:22197] && O43299.2 RecName: Full=AP-5 complex subunit zeta-1; AltName: Full=Adaptor-related protein complex 5 zeta subunit; Short=Zeta5	7:4787837-4791597	0.003545	0.151705	-5.05828	0.0394571	0.850533	down
ENST00000655591	ENST00000655591	ENSG00000287054	ENSG00000287054	novel transcript, antisense to ZCCHC10 && -	5:133025847-133050178	0.0111593	0.279069	-5.02285	0.035853	0.811757	down
ENST00000677937	FKBP1A-215	ENSG00000088832	FKBP1A	FKBP prolyl isomerase 1A [Source:HGNC Symbol;Acc:HGNC:3711] && P62942.2 RecName: Full=Peptidyl-prolyl cis-trans isomerase FKBP1A; Short=PPIase FKBP1A; AltName: Full=12 kDa FK506-binding protein; Short=12 kDa FKBP; Short=FKBP-12; AltName: Full=Calstabin-1; AltName: Full=FK506-binding protein 1A; Short=FKBP-1A; AltName: Full=Immunophilin FKBP12; AltName: Full=Rotamase >P62943.2 RecName: Full=Peptid…	20:1368977-1393038	0.468631	9.18225	-4.9831	0.0258676	0.7224	down
ENST00000462560	PI4KAP2-203	ENSG00000183506	PI4KAP2	phosphatidylinositol 4-kinase alpha pseudogene 2 [Source:HGNC Symbol;Acc:HGNC:33577] && A4QPH2.3 PUTATIVE PSEUDOGENE: RecName: Full=Putative phosphatidylinositol 4-kinase alpha-like protein P2	22:21473023-21488382	0.038982	0.749486	-4.93916	0.0228645	0.686901	down
ENST00000519454	TPT1-AS1-206	ENSG00000170919	TPT1-AS1	TPT1 antisense RNA 1 [Source:HGNC Symbol;Acc:HGNC:43686] && -	13:45341418-45391707	0.00284	0.130861	-4.93885	0.0216157	0.672822	down
ENST00000435574	LINC01354-202	ENSG00000231768	LINC01354	long intergenic non-protein coding RNA 1354 [Source:HGNC Symbol;Acc:HGNC:50581] && -	1:234527891-234531796	0.002955	0.12487	-4.89111	0.0071501	0.467361	down
ENST00000653304	TMCC1-DT-205	ENSG00000271270	TMCC1-DT	TMCC1 divergent transcript [Source:HGNC Symbol;Acc:HGNC:49060] && -	3:129893882-129905928	0.00824133	0.231234	-4.88487	0.00580291	0.429229	down
ENST00000461350	COPS7B-217	ENSG00000144524	COPS7B	COP9 signalosome subunit 7B [Source:HGNC Symbol;Acc:HGNC:16760] && Q9H9Q2.1 RecName: Full=COP9 signalosome complex subunit 7b; Short=SGN7b; Short=Signalosome subunit 7b; AltName: Full=JAB1-containing signalosome subunit 7b	2:231789654-231808723	0.0193513	0.331805	-4.86202	0.0089019	0.504378	down
ENST00000505346	SMN2-205	ENSG00000205571	SMN2	survival of motor neuron 2, centromeric [Source:HGNC Symbol;Acc:HGNC:11118] && Q16637.1 RecName: Full=Survival motor neuron protein; AltName: Full=Component of gems 1; AltName: Full=Gemin-1	5:70067099-70076927	0.00542067	0.286388	-4.85817	0.020915	0.663972	down
ENST00000497918	SLC23A3-210	ENSG00000213901	SLC23A3	solute carrier family 23 member 3 [Source:HGNC Symbol;Acc:HGNC:20601] && Q6PIS1.2 RecName: Full=Solute carrier family 23 member 3; AltName: Full=HPC E2-binding protein 3; AltName: Full=Na(+)/L-ascorbic acid transporter 3; AltName: Full=Sodium-dependent vitamin C transporter 3	2:219164578-219170057	0.000928	0.092889	-4.85042	0.0111948	0.536688	down
TCONS_00026780	BMPR1A-OT1	ENSG00000107779	BMPR1A	bone morphogenetic protein receptor type 1A [Source:HGNC Symbol;Acc:HGNC:1076] && P36894.2 RecName: Full=Bone morphogenetic protein receptor type-1A; Short=BMP type-1A receptor; Short=BMPR-1A; AltName: Full=Activin receptor-like kinase 3; Short=ALK-3; AltName: Full=Serine/threonine-protein kinase receptor R5; Short=SKR5; AltName: CD_antigen=CD292; Flags: Precursor	10:86877408-86926329	0.0222793	0.893101	-4.84399	0.00635277	0.446635	down
ENST00000700561	PKP2-214	ENSG00000057294	PKP2	plakophilin 2 [Source:HGNC Symbol;Acc:HGNC:9024] && Q99959.2 RecName: Full=Plakophilin-2	12:32795581-32878220	0.00162567	0.160343	-4.83983	0.00499241	0.407784	down
ENST00000703030	GAS5-282	ENSG00000234741	GAS5	growth arrest specific 5 [Source:HGNC Symbol;Acc:HGNC:16355] && -	1:173864144-173867989	0.000122667	0.267286	-4.82811	0.0412158	0.86463	down
ENST00000661167	ZNF687-AS1-204	ENSG00000232671	ZNF687-AS1	ZNF687 antisense RNA 1 [Source:HGNC Symbol;Acc:HGNC:54048] && -	1:151279678-151282000	0.00378667	0.193155	-4.79529	0.009956	0.517829	down
ENST00000592135	LINC00910-206	ENSG00000188825	LINC00910	long intergenic non-protein coding RNA 910 [Source:HGNC Symbol;Acc:HGNC:44361] && -	17:43375928-43388312	0.00776433	0.132323	-4.78065	0.0400903	0.858116	down
ENST00000517465	UBR5-202	ENSG00000104517	UBR5	ubiquitin protein ligase E3 component n-recognin 5 [Source:HGNC Symbol;Acc:HGNC:16806] && O95071.2 RecName: Full=E3 ubiquitin-protein ligase UBR5; AltName: Full=E3 ubiquitin-protein ligase, HECT domain-containing 1; AltName: Full=HECT-type E3 ubiquitin transferase UBR5; AltName: Full=Hyperplastic discs protein homolog; Short=hHYD; AltName: Full=Progestin-induced protein	8:102253946-102261986	0.181288	3.72235	-4.77292	0.00171318	0.30577	down
ENST00000500016	TTC9-DT-201	ENSG00000245466	TTC9-DT	TTC9 divergent transcript [Source:HGNC Symbol;Acc:HGNC:53243] && -	14:70608798-70641298	0.009447	0.219961	-4.75192	0.0230792	0.688803	down
ENST00000643479	TPP1-219	ENSG00000166340	TPP1	tripeptidyl peptidase 1 [Source:HGNC Symbol;Acc:HGNC:2073] && O14773.2 RecName: Full=Tripeptidyl-peptidase 1; Short=TPP-1; AltName: Full=Cell growth-inhibiting gene 1 protein; AltName: Full=Lysosomal pepstatin-insensitive protease; Short=LPIC; AltName: Full=Tripeptidyl aminopeptidase; AltName: Full=Tripeptidyl-peptidase I; Short=TPP-I; Flags: Precursor	11:6612784-6619429	0.040789	0.876161	-4.74302	0.0141651	0.577816	down
TCONS_00204585	LINC26	XLOC_045344	XLOC_045344	-	5:42153268-42175346	0.0868923	1.78815	-4.72234	0.00521034	0.413574	down
ENST00000489690	ENST00000489690	ENSG00000243944	ENSG00000243944	novel transcript, antisense to PFN2 && -	3:150098032-150213726	0.027683	0.889126	-4.71784	0.0258095	0.721993	down
ENST00000645901	TSC1-235	ENSG00000165699	TSC1	TSC complex subunit 1 [Source:HGNC Symbol;Acc:HGNC:12362] && Q92574.2 RecName: Full=Hamartin; AltName: Full=Tuberous sclerosis 1 protein	9:132894849-132944631	0.035927	0.717253	-4.71416	0.0218701	0.674864	down
ENST00000619862	ERVK13-1-208	ENSG00000260565	ERVK13-1	endogenous retrovirus group K13 member 1 [Source:HGNC Symbol;Acc:HGNC:27548] && Q6H3X3.1 RecName: Full=Retinoic acid early transcript 1G protein; AltName: Full=UL-16 binding protein 5; Short=ULBP5; Flags: Precursor	16:2660350-2665350	0.000220333	0.086737	-4.6937	0.0182877	0.633304	down
ENST00000607797	NR2F1-AS1-213	ENSG00000237187	NR2F1-AS1	NR2F1 antisense RNA 1 [Source:HGNC Symbol;Acc:HGNC:48622] && -	5:93409359-93570793	0.00396167	0.090045	-4.69355	0.02064	0.660966	down
ENST00000475406	SERTAD4-AS1-202	ENSG00000203706	SERTAD4-AS1	SERTAD4 antisense RNA 1 [Source:HGNC Symbol;Acc:HGNC:32019] && -	1:210231456-210232972	0.011347	0.28848	-4.68923	0.0219219	0.674973	down
ENST00000686316	FAR2-213	ENSG00000064763	FAR2	fatty acyl-CoA reductase 2 [Source:HGNC Symbol;Acc:HGNC:25531] && Q96K12.1 RecName: Full=Fatty acyl-CoA reductase 2; AltName: Full=Male sterility domain-containing protein 1	12:29149038-29335582	0.00206433	0.088792	-4.68881	0.0398373	0.854609	down
ENST00000481947	SNRNP25-206	ENSG00000161981	SNRNP25	small nuclear ribonucleoprotein U11/U12 subunit 25 [Source:HGNC Symbol;Acc:HGNC:14161] && Q9BV90.1 RecName: Full=U11/U12 small nuclear ribonucleoprotein 25 kDa protein; Short=U11/U12 snRNP 25 kDa protein; Short=U11/U12-25K; AltName: Full=Minus-99 protein	16:55495-57453	0.0156747	0.34489	-4.66004	0.0133834	0.565213	down
ENST00000429408	MAGI2-AS3-205	ENSG00000234456	MAGI2-AS3	MAGI2 antisense RNA 3 [Source:HGNC Symbol;Acc:HGNC:40862] && Q86UL8.3 RecName: Full=Membrane-associated guanylate kinase, WW and PDZ domain-containing protein 2; AltName: Full=Atrophin-1-interacting protein 1; Short=AIP-1; AltName: Full=Atrophin-1-interacting protein A; AltName: Full=Membrane-associated guanylate kinase inverted 2; Short=MAGI-2	7:79452882-79463906	0.00507867	0.109459	-4.65722	0.0476576	0.923748	down
ENST00000682130	ACTN1-223	ENSG00000072110	ACTN1	actinin alpha 1 [Source:HGNC Symbol;Acc:HGNC:163] && P12814.2 RecName: Full=Alpha-actinin-1; AltName: Full=Alpha-actinin cytoskeletal isoform; AltName: Full=F-actin cross-linking protein; AltName: Full=Non-muscle alpha-actinin-1	14:68874133-68979344	0.0325473	0.821286	-4.64463	0.0298405	0.76276	down
ENST00000664983	TPM4-233	ENSG00000167460	TPM4	tropomyosin 4 [Source:HGNC Symbol;Acc:HGNC:12013] && -	19:16081544-16102944	0.827449	13.6905	-4.61557	0.0151046	0.589923	down
ENST00000653051	BVES-AS1-206	ENSG00000203808	BVES-AS1	BVES antisense RNA 1 [Source:HGNC Symbol;Acc:HGNC:21223] && Q5T3Y7.1 RecName: Full=Putative uncharacterized protein BVES-AS1; AltName: Full=BVES antisense RNA 1; AltName: Full=BVES antisense gene protein 1	6:105137241-105169945	0.019519	0.432132	-4.61488	0.0394738	0.850731	down
ENST00000649972	ADAM17-214	ENSG00000151694	ADAM17	ADAM metallopeptidase domain 17 [Source:HGNC Symbol;Acc:HGNC:195] && P78536.1 RecName: Full=Disintegrin and metalloproteinase domain-containing protein 17; Short=ADAM 17; AltName: Full=Snake venom-like protease; AltName: Full=TNF-alpha convertase; AltName: Full=TNF-alpha-converting enzyme; AltName: CD_antigen=CD156b; Flags: Precursor	2:9499438-9555778	0.0200117	0.352537	-4.60961	0.00678608	0.459606	down
ENST00000507158	MEGF10-205	ENSG00000145794	MEGF10	multiple EGF like domains 10 [Source:HGNC Symbol;Acc:HGNC:29634] && Q96KG7.1 RecName: Full=Multiple epidermal growth factor-like domains protein 10; Short=Multiple EGF-like domains protein 10; Flags: Precursor	5:127445477-127449202	0.222022	4.86714	-4.56071	0.0359683	0.811757	down
ENST00000683407	ERCC4-215	ENSG00000175595	ERCC4	ERCC excision repair 4, endonuclease catalytic subunit [Source:HGNC Symbol;Acc:HGNC:3436] && Q92889.3 RecName: Full=DNA repair endonuclease XPF; AltName: Full=DNA excision repair protein ERCC-4; AltName: Full=DNA repair protein complementing XP-F cells; AltName: Full=Xeroderma pigmentosum group F-complementing protein	16:13920158-13936727	0.0250337	0.481314	-4.53659	0.00832479	0.495634	down
ENST00000548843	AVIL-203	ENSG00000135407	AVIL	advillin [Source:HGNC Symbol;Acc:HGNC:14188] && O75366.3 RecName: Full=Advillin; AltName: Full=p92	12:57806138-57814226	0.0112297	0.305394	-4.52451	0.0302009	0.766055	down
ENST00000567409	ITGAX-206	ENSG00000140678	ITGAX	integrin subunit alpha X [Source:HGNC Symbol;Acc:HGNC:6152] && P20702.3 RecName: Full=Integrin alpha-X; AltName: Full=CD11 antigen-like family member C; AltName: Full=Leu M5; AltName: Full=Leukocyte adhesion glycoprotein p150,95 alpha chain; AltName: Full=Leukocyte adhesion receptor p150,95; AltName: CD_antigen=CD11c; Flags: Precursor	16:31355188-31357862	0.00203967	0.233075	-4.51619	0.0138615	0.573656	down
ENST00000589355	TTN-AS1-229	ENSG00000237298	TTN-AS1	TTN antisense RNA 1 [Source:HGNC Symbol;Acc:HGNC:44124] && Q8WZ42.4 RecName: Full=Titin; AltName: Full=Connectin; AltName: Full=Rhabdomyosarcoma antigen MU-RMS-40.14	2:178530815-178531565	1.09408	17.0695	-4.48517	0.0281478	0.745015	down
ENST00000639899	ENST00000639899	ENSG00000283782	ENSG00000283782	novel protein && Q92878.1 RecName: Full=DNA repair protein RAD50; Short=hRAD50	5:132410911-132646079	0.164871	1.82919	-4.46017	0.0174484	0.621074	down
ENST00000642268	SLC19A3-209	ENSG00000135917	SLC19A3	solute carrier family 19 member 3 [Source:HGNC Symbol;Acc:HGNC:16266] && Q9BZV2.1 RecName: Full=Thiamine transporter 2; Short=ThTr-2; Short=ThTr2; AltName: Full=Solute carrier family 19 member 3	2:227687435-227701252	0.00915667	0.225234	-4.45712	0.0488865	0.934972	down
ENST00000412856	SEPTIN7-DT-201	ENSG00000228878	SEPTIN7-DT	SEPTIN7 divergent transcript [Source:HGNC Symbol;Acc:HGNC:51153] && -	7:35751908-35800608	0.00911067	0.215957	-4.45557	0.021879	0.674864	down
ENST00000483500	CXCL8-203	ENSG00000169429	CXCL8	C-X-C motif chemokine ligand 8 [Source:HGNC Symbol;Acc:HGNC:6025] && P10145.1 RecName: Full=Interleukin-8; Short=IL-8; AltName: Full=C-X-C motif chemokine 8; AltName: Full=Chemokine (C-X-C motif) ligand 8; AltName: Full=Emoctakin; AltName: Full=Granulocyte chemotactic protein 1; Short=GCP-1; AltName: Full=Monocyte-derived neutrophil chemotactic factor; Short=MDNCF; AltName: Full=Monocyte-derived …	4:73740569-73741986	0.36396	6.20141	-4.44401	0.0281386	0.745015	down
ENST00000494601	HAT1-206	ENSG00000128708	HAT1	histone acetyltransferase 1 [Source:HGNC Symbol;Acc:HGNC:4821] && O14929.1 RecName: Full=Histone acetyltransferase type B catalytic subunit; AltName: Full=Histone acetyltransferase 1	2:171922607-171983623	0.281538	4.39049	-4.43904	0.0051049	0.410628	down
ENST00000660242	CKMT2-AS1-209	ENSG00000247572	CKMT2-AS1	CKMT2 antisense RNA 1 [Source:HGNC Symbol;Acc:HGNC:48997] && O14827.2 RecName: Full=Ras-specific guanine nucleotide-releasing factor 2; Short=Ras-GRF2; AltName: Full=Ras guanine nucleotide exchange factor 2	5:81237561-81301506	0.000785	0.14101	-4.43608	0.0416953	0.868512	down
ENST00000566753	BLOC1S6-212	ENSG00000104164	BLOC1S6	biogenesis of lysosomal organelles complex 1 subunit 6 [Source:HGNC Symbol;Acc:HGNC:8549] && Q9UL45.1 RecName: Full=Biogenesis of lysosome-related organelles complex 1 subunit 6; Short=BLOC-1 subunit 6; AltName: Full=Pallid protein homolog; AltName: Full=Pallidin; AltName: Full=Syntaxin 13-interacting protein	15:45587355-45599562	0.0646637	1.09924	-4.40652	0.0253219	0.717124	down
ENST00000664029	ENST00000664029	ENSG00000286438	ENSG00000286438	novel transcript && -	6:133061240-133103128	0.0271093	0.679138	-4.37277	0.0455081	0.902921	down
ENST00000589138	CC2D1A-206	ENSG00000132024	CC2D1A	coiled-coil and C2 domain containing 1A [Source:HGNC Symbol;Acc:HGNC:30237] && Q6P1N0.1 RecName: Full=Coiled-coil and C2 domain-containing protein 1A; AltName: Full=Akt kinase-interacting protein 1; AltName: Full=Five prime repressor element under dual repression-binding protein 1; Short=FRE under dual repression-binding protein 1; Short=Freud-1; AltName: Full=Putative NF-kappa-B-activating prote…	19:13918507-13929537	0.000641	0.109778	-4.37063	0.0292738	0.757303	down
ENST00000607856	ENST00000607856	ENSG00000272021	ENSG00000272021	novel transcript && -	5:95849309-95849855	0.074459	2.27699	-4.3678	0.00967836	0.516724	down
ENST00000581150	OAZ1-201	ENSG00000104904	OAZ1	ornithine decarboxylase antizyme 1 [Source:HGNC Symbol;Acc:HGNC:8095] && P54368.3 RecName: Full=Ornithine decarboxylase antizyme 1; Short=ODC-Az	19:2269520-2273221	0.413778	6.49997	-4.35649	0.0211652	0.667155	down
ENST00000540626	NUMA1-217	ENSG00000137497	NUMA1	nuclear mitotic apparatus protein 1 [Source:HGNC Symbol;Acc:HGNC:8059] && Q14980.2 RecName: Full=Nuclear mitotic apparatus protein 1; Short=NuMA protein; AltName: Full=Nuclear matrix protein-22; Short=NMP-22; AltName: Full=SP-H antigen	11:72002864-72007916	0.300865	4.10333	-4.335	0.0335393	0.791987	down
ENST00000466543	CYTH3-205	ENSG00000008256	CYTH3	cytohesin 3 [Source:HGNC Symbol;Acc:HGNC:9504] && O43739.2 RecName: Full=Cytohesin-3; AltName: Full=ARF nucleotide-binding site opener 3; Short=Protein ARNO3; AltName: Full=General receptor of phosphoinositides 1; Short=Grp1; AltName: Full=PH, SEC7 and coiled-coil domain-containing protein 3	7:6170849-6172110	0.00756133	0.245182	-4.3325	0.0412113	0.86463	down
ENST00000671259	LINC00629-208	ENSG00000227060	LINC00629	long intergenic non-protein coding RNA 629 [Source:HGNC Symbol;Acc:HGNC:44262] && -	X:134549770-134560399	1.93333e-05	0.0915647	-4.32479	0.0443304	0.892374	down
ENST00000603363	DGAT2-204	ENSG00000062282	DGAT2	diacylglycerol O-acyltransferase 2 [Source:HGNC Symbol;Acc:HGNC:16940] && Q96PD7.2 RecName: Full=Diacylglycerol O-acyltransferase 2; AltName: Full=Acyl-CoA retinol O-fatty-acyltransferase; Short=ARAT; Short=Retinol O-fatty-acyltransferase; AltName: Full=Diglyceride acyltransferase 2	11:75792159-75801527	0.216628	3.31474	-4.29276	0.0215948	0.672822	down
ENST00000451399	CUL9-203	ENSG00000112659	CUL9	cullin 9 [Source:HGNC Symbol;Acc:HGNC:15982] && Q8IWT3.2 RecName: Full=Cullin-9; Short=CUL-9; AltName: Full=UbcH7-associated protein 1; AltName: Full=p53-associated parkin-like cytoplasmic protein	6:43182184-43188958	0.00799067	0.190207	-4.27984	0.0210025	0.665087	down
ENST00000486831	ESYT3-206	ENSG00000158220	ESYT3	extended synaptotagmin 3 [Source:HGNC Symbol;Acc:HGNC:24295] && A0FGR9.1 RecName: Full=Extended synaptotagmin-3; Short=E-Syt3; AltName: Full=Chr3Syt	3:138434586-138477060	0.0130573	0.232378	-4.27352	0.0189515	0.642011	down
ENST00000642589	DDX3X-226	ENSG00000215301	DDX3X	DEAD-box helicase 3 X-linked [Source:HGNC Symbol;Acc:HGNC:2745] && O00571.3 RecName: Full=ATP-dependent RNA helicase DDX3X; AltName: Full=DEAD box protein 3, X-chromosomal; AltName: Full=DEAD box, X isoform; AltName: Full=Helicase-like protein 2; Short=HLP2	X:41339943-41349884	0.0106833	0.16174	-4.26567	0.0345866	0.801934	down
ENST00000652484	PCAT19-230	ENSG00000267107	PCAT19	prostate cancer associated transcript 19 [Source:HGNC Symbol;Acc:HGNC:49593] && -	19:41454181-41479713	0.0226177	0.414784	-4.25158	0.019012	0.642218	down
ENST00000587201	TPM4-206	ENSG00000167460	TPM4	tropomyosin 4 [Source:HGNC Symbol;Acc:HGNC:12013] && -	19:16076489-16095454	0.00750567	0.186477	-4.23209	0.0342166	0.799579	down
ENST00000678817	CTSH-260	ENSG00000103811	CTSH	cathepsin H [Source:HGNC Symbol;Acc:HGNC:2535] && P09668.4 RecName: Full=Pro-cathepsin H; Contains: RecName: Full=Cathepsin H mini chain; Contains: RecName: Full=Cathepsin H; Contains: RecName: Full=Cathepsin H heavy chain; Contains: RecName: Full=Cathepsin H light chain; Flags: Precursor	15:78921772-78933258	0.00121967	0.0890443	-4.18894	0.0410164	0.86463	down
ENST00000622888	ENST00000622888	ENSG00000225399	ENSG00000225399	novel transcript && -	3:49260085-49261316	0.0375543	0.913202	-4.17634	0.0412456	0.864893	down
ENST00000659205	SUCLG2-DT-207	ENSG00000241316	SUCLG2-DT	SUCLG2 divergent transcript [Source:HGNC Symbol;Acc:HGNC:49643] && Q5H9K5.1 RecName: Full=Zinc finger matrin-type protein 1	3:67654732-67752295	0.006471	0.167809	-4.16506	0.0122247	0.550457	down
ENST00000475197	LINC00852-201	ENSG00000231177	LINC00852	long intergenic non-protein coding RNA 852 [Source:HGNC Symbol;Acc:HGNC:29904] && -	3:10284419-10285746	0.0123407	0.417312	-4.16217	0.0319873	0.780655	down
ENST00000568503	NOL3-213	ENSG00000140939	NOL3	nucleolar protein 3 [Source:HGNC Symbol;Acc:HGNC:7869] && O60936.2 RecName: Full=Nucleolar protein 3; AltName: Full=Apoptosis repressor with CARD; AltName: Full=Muscle-enriched cytoplasmic protein; Short=Myp; AltName: Full=Nucleolar protein of 30 kDa; Short=Nop30	16:67173954-67175681	0.11983	2.1798	-4.12265	0.045944	0.908966	down
ENST00000482025	MTMR11-205	ENSG00000014914	MTMR11	myotubularin related protein 11 [Source:HGNC Symbol;Acc:HGNC:24307] && A4FU01.2 RecName: Full=Myotubularin-related protein 11; AltName: Full=Cisplatin resistance-associated protein; Short=hCRA	1:149928651-149936869	0.0135423	0.193498	-4.10808	0.0331097	0.789021	down
ENST00000656129	PCMTD1-DT-205	ENSG00000228801	PCMTD1-DT	PCMTD1 divergent transcript [Source:HGNC Symbol;Acc:HGNC:55791] && Q5JPI9.2 RecName: Full=Protein-lysine N-methyltransferase METTL10; AltName: Full=Methyltransferase-like protein 10	8:51899268-51949870	0.0403363	0.449592	-4.07945	0.0298283	0.762756	down
ENST00000493671	BCL7B-213	ENSG00000106635	BCL7B	BAF chromatin remodeling complex subunit BCL7B [Source:HGNC Symbol;Acc:HGNC:1005] && Q9BQE9.1 RecName: Full=B-cell CLL/lymphoma 7 protein family member B; AltName: Allergen=Hom s 3	7:73536356-73540568	0.366074	3.83219	-4.07134	0.00484316	0.402862	down
ENST00000525898	CD82-207	ENSG00000085117	CD82	CD82 molecule [Source:HGNC Symbol;Acc:HGNC:6210] && P27701.1 RecName: Full=CD82 antigen; AltName: Full=C33 antigen; AltName: Full=IA4; AltName: Full=Inducible membrane protein R2; AltName: Full=Metastasis suppressor Kangai-1; AltName: Full=Suppressor of tumorigenicity 6 protein; AltName: Full=Tetraspanin-27; Short=Tspan-27; AltName: CD_antigen=CD82	11:44565667-44619383	0.14691	2.23494	-4.06953	0.0168089	0.612403	down
ENST00000532074	SSR2-218	ENSG00000163479	SSR2	signal sequence receptor subunit 2 [Source:HGNC Symbol;Acc:HGNC:11324] && P43308.1 RecName: Full=Translocon-associated protein subunit beta; Short=TRAP-beta; AltName: Full=Signal sequence receptor subunit beta; Short=SSR-beta; Flags: Precursor	1:156009115-156020914	0.333187	3.62914	-4.025	0.0228855	0.68692	down
ENST00000639743	ST3GAL5-244	ENSG00000115525	ST3GAL5	ST3 beta-galactoside alpha-2,3-sialyltransferase 5 [Source:HGNC Symbol;Acc:HGNC:10872] && Q9UNP4.4 RecName: Full=Lactosylceramide alpha-2,3-sialyltransferase; AltName: Full=CMP-NeuAc:lactosylceramide alpha-2,3-sialyltransferase; AltName: Full=Ganglioside GM3 synthase; AltName: Full=ST3Gal V; Short=ST3GalV; AltName: Full=Sialyltransferase 9	2:85839194-85856448	0.00899467	0.141235	-4.00617	0.0142047	0.578963	down
ENST00000478903	IQCG-209	ENSG00000114473	IQCG	IQ motif containing G [Source:HGNC Symbol;Acc:HGNC:25251] && Q9H095.1 RecName: Full=IQ domain-containing protein G	3:197889078-197913284	0.480707	4.95312	-3.96875	0.0287399	0.751244	down
ENST00000655095	ITGA9-AS1-223	ENSG00000235257	ITGA9-AS1	ITGA9 antisense RNA 1 [Source:HGNC Symbol;Acc:HGNC:49668] && -	3:37747847-37861748	0.007665	0.122746	-3.9525	0.0294974	0.760792	down
ENST00000510569	NUP54-209	ENSG00000138750	NUP54	nucleoporin 54 [Source:HGNC Symbol;Acc:HGNC:17359] && Q7Z3B4.2 RecName: Full=Nucleoporin p54; AltName: Full=54 kDa nucleoporin	4:76114664-76146149	0.005287	0.098823	-3.95116	0.0185717	0.637075	down
ENST00000697601	PRKDC-213	ENSG00000253729	PRKDC	protein kinase, DNA-activated, catalytic subunit [Source:HGNC Symbol;Acc:HGNC:9413] && P78527.3 RecName: Full=DNA-dependent protein kinase catalytic subunit; Short=DNA-PK catalytic subunit; Short=DNA-PKcs; AltName: Full=DNPK1; AltName: Full=p460	8:47773136-47783137	0.227054	2.49367	-3.95008	0.0129365	0.560184	down
ENST00000603652	USP34-DT-204	ENSG00000270820	USP34-DT	USP34 divergent transcript [Source:HGNC Symbol;Acc:HGNC:55262] && O14980.1 RecName: Full=Exportin-1; Short=Exp1; AltName: Full=Chromosome region maintenance 1 protein homolog	2:61471188-61483913	0.030741	0.541583	-3.95002	0.0266683	0.729843	down
ENST00000681258	ACER3-229	ENSG00000078124	ACER3	alkaline ceramidase 3 [Source:HGNC Symbol;Acc:HGNC:16066] && Q9NUN7.3 RecName: Full=Alkaline ceramidase 3; Short=AlkCDase 3; Short=Alkaline CDase 3; AltName: Full=Alkaline dihydroceramidase SB89; AltName: Full=Alkaline phytoceramidase; Short=aPHC	11:76989513-77023879	0.225859	2.14647	-3.9443	0.0302145	0.766055	down
ENST00000496722	UBE2L3-203	ENSG00000185651	UBE2L3	ubiquitin conjugating enzyme E2 L3 [Source:HGNC Symbol;Acc:HGNC:12488] && P68036.1 RecName: Full=Ubiquitin-conjugating enzyme E2 L3; AltName: Full=E2 ubiquitin-conjugating enzyme L3; AltName: Full=L-UBC; AltName: Full=UbcH7; AltName: Full=Ubiquitin carrier protein L3; AltName: Full=Ubiquitin-conjugating enzyme E2-F1; AltName: Full=Ubiquitin-protein ligase L3 >P68037.1 RecName: Full=Ubiquitin-conj…	22:21567730-21624034	0.171528	1.92918	-3.93075	0.0398878	0.855095	down
ENST00000662905	ENST00000662905	ENSG00000287244	ENSG00000287244	novel transcript && -	1:27724822-27725756	0.0656113	0.67518	-3.9201	0.0310668	0.772779	down
ENST00000464987	TSPAN4-210	ENSG00000214063	TSPAN4	tetraspanin 4 [Source:HGNC Symbol;Acc:HGNC:11859] && O14817.1 RecName: Full=Tetraspanin-4; Short=Tspan-4; AltName: Full=Novel antigen 2; Short=NAG-2; AltName: Full=Transmembrane 4 superfamily member 7	11:847197-867109	0.0221817	0.329168	-3.91812	0.0126905	0.556168	down
ENST00000453213	LINC00963-206	ENSG00000204054	LINC00963	long intergenic non-protein coding RNA 963 [Source:HGNC Symbol;Acc:HGNC:48716] && O00592.2 RecName: Full=Podocalyxin; AltName: Full=GCTM-2 antigen; AltName: Full=Gp200; AltName: Full=Podocalyxin-like protein 1; Short=PC; Short=PCLP-1; Flags: Precursor	9:129496915-129504274	0.00972167	0.156173	-3.88436	0.0351744	0.805483	down
ENST00000671403	MAP4K3-DT-220	ENSG00000231312	MAP4K3-DT	MAP4K3 divergent transcript [Source:HGNC Symbol;Acc:HGNC:54056] && O00370.1 RecName: Full=LINE-1 retrotransposable element ORF2 protein; Short=ORF2p; Includes: RecName: Full=Reverse transcriptase; Includes: RecName: Full=Endonuclease	2:39437402-39600135	0.006631	0.0808207	-3.86638	0.036907	0.820926	down
ENST00000511854	SMUG1-219	ENSG00000123415	SMUG1	single-strand-selective monofunctional uracil-DNA glycosylase 1 [Source:HGNC Symbol;Acc:HGNC:17148] && Q53HV7.2 RecName: Full=Single-strand selective monofunctional uracil DNA glycosylase	12:54181453-54182759	0.00422233	0.38304	-3.85695	0.0270308	0.733515	down
ENST00000688280	RC3H1-DT-202	ENSG00000224977	RC3H1-DT	RC3H1 divergent transcript [Source:HGNC Symbol;Acc:HGNC:54295] && -	1:174022509-174023167	0.0598893	0.585638	-3.8394	0.0373636	0.827581	down
ENST00000657585	LINC01852-205	ENSG00000236914	LINC01852	long intergenic non-protein coding RNA 1852 [Source:HGNC Symbol;Acc:HGNC:52668] && -	15:38071362-38072946	0.011068	0.109956	-3.83488	0.0481977	0.930013	down
ENST00000690604	ATP1B1-215	ENSG00000143153	ATP1B1	ATPase Na+/K+ transporting subunit beta 1 [Source:HGNC Symbol;Acc:HGNC:804] && P05026.1 RecName: Full=Sodium/potassium-transporting ATPase subunit beta-1; AltName: Full=Sodium/potassium-dependent ATPase subunit beta-1	1:169122783-169132701	0.358873	4.28035	-3.79709	0.0168715	0.613139	down
ENST00000533377	GRINA-209	ENSG00000178719	GRINA	glutamate ionotropic receptor NMDA type subunit associated protein 1 [Source:HGNC Symbol;Acc:HGNC:4589] && Q7Z429.1 RecName: Full=Protein lifeguard 1; AltName: Full=Glutamate [NMDA] receptor-associated protein 1; AltName: Full=NMDA receptor glutamate-binding subunit; AltName: Full=Putative MAPK-activating protein PM02; AltName: Full=Transmembrane BAX inhibitor motif-containing protein 3	8:143992174-143992974	0.380648	3.49563	-3.78288	0.0255255	0.719504	down
ENST00000680111	TNPO1-217	ENSG00000083312	TNPO1	transportin 1 [Source:HGNC Symbol;Acc:HGNC:6401] && Q92973.2 RecName: Full=Transportin-1; AltName: Full=Importin beta-2; AltName: Full=Karyopherin beta-2; AltName: Full=M9 region interaction protein; Short=MIP	5:72895459-72914368	0.403782	3.76675	-3.77622	0.0199927	0.653898	down
ENST00000470088	MAP4K2-210	ENSG00000168067	MAP4K2	mitogen-activated protein kinase kinase kinase kinase 2 [Source:HGNC Symbol;Acc:HGNC:6864] && Q12851.2 RecName: Full=Mitogen-activated protein kinase kinase kinase kinase 2; AltName: Full=B lymphocyte serine/threonine-protein kinase; AltName: Full=Germinal center kinase; Short=GC kinase; AltName: Full=MAPK/ERK kinase kinase kinase 2; Short=MEK kinase kinase 2; Short=MEKKK 2; AltName: Full=Rab8-in…	11:64789137-64797343	0.00362267	0.135476	-3.77454	0.0253519	0.717146	down
ENST00000551625	MCRS1-213	ENSG00000187778	MCRS1	microspherule protein 1 [Source:HGNC Symbol;Acc:HGNC:6960] && Q96EZ8.1 RecName: Full=Microspherule protein 1; AltName: Full=58 kDa microspherule protein; AltName: Full=Cell cycle-regulated factor p78; AltName: Full=INO80 complex subunit J; AltName: Full=MCRS2	12:49558302-49567750	0.148965	1.70117	-3.74047	0.0404424	0.8593	down
ENST00000468721	SLC11A1-206	ENSG00000018280	SLC11A1	solute carrier family 11 member 1 [Source:HGNC Symbol;Acc:HGNC:10907] && P49279.1 RecName: Full=Natural resistance-associated macrophage protein 1; Short=NRAMP 1; AltName: Full=Solute carrier family 11 member 1	2:218392840-218394186	0.059872	0.613363	-3.73635	0.0264945	0.728422	down
ENST00000691896	ENST00000691896	ENSG00000289500	ENSG00000289500	novel transcript, antisense to THPO && -	3:184378232-184379090	0.0359613	0.475616	-3.72795	0.0432828	0.885377	down
ENST00000366290	YBX3-204	ENSG00000060138	YBX3	Y-box binding protein 3 [Source:HGNC Symbol;Acc:HGNC:2428] && P16989.4 RecName: Full=Y-box-binding protein 3; AltName: Full=Cold shock domain-containing protein A; AltName: Full=DNA-binding protein A; AltName: Full=Single-strand DNA-binding protein NF-GMB	12:10701254-10702371	0.216806	2.03494	-3.72492	0.0441356	0.889551	down
ENST00000616691	MALAT1-209	ENSG00000251562	MALAT1	metastasis associated lung adenocarcinoma transcript 1 [Source:HGNC Symbol;Acc:HGNC:29665] && Q9UHZ2.1 RecName: Full=Metastasis-associated lung adenocarcinoma transcript 1	11:65505207-65506516	0.0664783	0.714604	-3.71523	0.046523	0.913601	down
ENST00000476172	MLH1-218	ENSG00000076242	MLH1	mutL homolog 1 [Source:HGNC Symbol;Acc:HGNC:7127] && P40692.1 RecName: Full=DNA mismatch repair protein Mlh1; AltName: Full=MutL protein homolog 1	3:36993785-36998096	0.0254697	0.439413	-3.70631	0.0378699	0.832169	down
ENST00000504115	CCNH-202	ENSG00000134480	CCNH	cyclin H [Source:HGNC Symbol;Acc:HGNC:1594] && Q3ZBL9.1 RecName: Full=Cyclin-H	5:87394326-87408186	0.256596	2.01915	-3.70431	0.0296308	0.761878	down
ENST00000685658	ENST00000685658	ENSG00000288856	ENSG00000288856	novel transcript, antisense to BCOR && -	X:40171944-40173075	0.100034	0.927266	-3.70096	0.0298329	0.762756	down
ENST00000551626	SOCS2-AS1-204	ENSG00000246985	SOCS2-AS1	SOCS2 antisense RNA 1 [Source:HGNC Symbol;Acc:HGNC:27054] && P51957.2 RecName: Full=Serine/threonine-protein kinase Nek4; AltName: Full=Never in mitosis A-related kinase 4; Short=NimA-related protein kinase 4; AltName: Full=Serine/threonine-protein kinase 2; AltName: Full=Serine/threonine-protein kinase NRK2	12:93565584-93571398	0.0172433	0.247467	-3.67529	0.0489623	0.935352	down
ENST00000588984	APBA3-203	ENSG00000011132	APBA3	amyloid beta precursor protein binding family A member 3 [Source:HGNC Symbol;Acc:HGNC:580] && O96018.1 RecName: Full=Amyloid beta A4 precursor protein-binding family A member 3; AltName: Full=Adapter protein X11gamma; AltName: Full=Neuron-specific X11L2 protein; AltName: Full=Neuronal Munc18-1-interacting protein 3; Short=Mint-3	19:3750819-3754800	0.010972	0.161997	-3.65936	0.0483914	0.931236	down
ENST00000656760	MIR4435-2HG-235	ENSG00000172965	MIR4435-2HG	MIR4435-2 host gene [Source:HGNC Symbol;Acc:HGNC:35163] && -	2:111196282-111495138	0.0151583	0.203771	-3.65102	0.020319	0.65806	down
ENST00000654889	EBLN3P-210	ENSG00000281649	EBLN3P	endogenous Bornavirus like nucleoprotein 3, pseudogene [Source:HGNC Symbol;Acc:HGNC:50682] && P0CF75.2 RecName: Full=Endogenous Bornavirus-like nucleoprotein 1; AltName: Full=Endogenous Borna-like N element-1; Short=EBLN-1	9:37079957-37090242	0.255666	2.54317	-3.62683	0.0190722	0.643186	down
ENST00000554161	ENST00000554161	ENSG00000258572	ENSG00000258572	novel transcript && -	14:95516136-95517911	0.225878	1.45726	-3.59241	0.0297184	0.761878	down
ENST00000466129	RPS24-207	ENSG00000138326	RPS24	ribosomal protein S24 [Source:HGNC Symbol;Acc:HGNC:10411] && P62850.1 RecName: Full=40S ribosomal protein S24 >P62847.1 RecName: Full=40S ribosomal protein S24 >P62848.1 RecName: Full=40S ribosomal protein S24; AltName: Full=Ribosomal protein S19 >P62849.1 RecName: Full=40S ribosomal protein S24	10:78033886-78036529	3.40265	27.4466	-3.57863	0.0099879	0.518497	down
ENST00000472753	ARPC2-211	ENSG00000163466	ARPC2	actin related protein 2/3 complex subunit 2 [Source:HGNC Symbol;Acc:HGNC:705] && O15144.1 RecName: Full=Actin-related protein 2/3 complex subunit 2; AltName: Full=Arp2/3 complex 34 kDa subunit; Short=p34-ARC >Q5R5Z5.1 RecName: Full=Actin-related protein 2/3 complex subunit 2; AltName: Full=Arp2/3 complex 34 kDa subunit; Short=p34-ARC	2:218225919-218239017	0.087968	0.571296	-3.49652	0.0430071	0.882525	down
ENST00000487486	ASCC2-219	ENSG00000100325	ASCC2	activating signal cointegrator 1 complex subunit 2 [Source:HGNC Symbol;Acc:HGNC:24103] && Q9H1I8.3 RecName: Full=Activating signal cointegrator 1 complex subunit 2; AltName: Full=ASC-1 complex subunit p100; AltName: Full=Trip4 complex subunit p100	22:29788611-29804824	0.152095	1.38946	-3.48587	0.0282192	0.745078	down
TCONS_00176917	B3GNT5-OT1	ENSG00000176597	B3GNT5	UDP-GlcNAc:betaGal beta-1,3-N-acetylglucosaminyltransferase 5 [Source:HGNC Symbol;Acc:HGNC:15684] && -	3:183285599-183298504	0.441942	4.35351	-3.48281	0.044029	0.888393	down
ENST00000684722	PORCN-218	ENSG00000102312	PORCN	porcupine O-acyltransferase [Source:HGNC Symbol;Acc:HGNC:17652] && Q9H237.2 RecName: Full=Protein-serine O-palmitoleoyltransferase porcupine; AltName: Full=Protein MG61	X:48508959-48520796	0.0171197	0.1235	-3.46685	0.0264451	0.727679	down
ENST00000698020	SMARCD2-219	ENSG00000108604	SMARCD2	SWI/SNF related, matrix associated, actin dependent regulator of chromatin, subfamily d, member 2 [Source:HGNC Symbol;Acc:HGNC:11107] && Q92925.3 RecName: Full=SWI/SNF-related matrix-associated actin-dependent regulator of chromatin subfamily D member 2; AltName: Full=60 kDa BRG-1/Brm-associated factor subunit B; AltName: Full=BRG1-associated factor 60B; Short=BAF60B	17:63832095-63837427	0.019419	0.159937	-3.44258	0.0268229	0.730433	down
ENST00000484211	RADIL-207	ENSG00000157927	RADIL	Rap associating with DIL domain [Source:HGNC Symbol;Acc:HGNC:22226] && Q96JH8.5 RecName: Full=Ras-associating and dilute domain-containing protein	7:4815278-4832219	0.0258037	0.252009	-3.43604	0.044284	0.891707	down
ENST00000675752	NPHP1-217	ENSG00000144061	NPHP1	nephrocystin 1 [Source:HGNC Symbol;Acc:HGNC:7905] && O15259.1 RecName: Full=Nephrocystin-1; AltName: Full=Juvenile nephronophthisis 1 protein	2:110123585-110204983	0.008705	0.0912377	-3.39981	0.0476187	0.923214	down
ENST00000697895	HDAC6-283	ENSG00000094631	HDAC6	histone deacetylase 6 [Source:HGNC Symbol;Acc:HGNC:14064] && Q9UBN7.2 RecName: Full=Histone deacetylase 6; Short=HD6	X:48802056-48824966	0.0302913	0.271005	-3.38723	0.0487924	0.934063	down
ENST00000568743	PKM-220	ENSG00000067225	PKM	pyruvate kinase M1/2 [Source:HGNC Symbol;Acc:HGNC:9021] && Q5NVN0.3 RecName: Full=Pyruvate kinase PKM; AltName: Full=Pyruvate kinase muscle isozyme	15:72208666-72210026	2.4431	18.9804	-3.36585	0.0314574	0.775974	down
ENST00000688444	RAF1-235	ENSG00000132155	RAF1	Raf-1 proto-oncogene, serine/threonine kinase [Source:HGNC Symbol;Acc:HGNC:9829] && P04049.1 RecName: Full=RAF proto-oncogene serine/threonine-protein kinase; AltName: Full=Proto-oncogene c-RAF; Short=cRaf; AltName: Full=Raf-1 >Q5R5M7.1 RecName: Full=RAF proto-oncogene serine/threonine-protein kinase; AltName: Full=Proto-oncogene c-RAF; Short=cRaf; AltName: Full=Raf-1	3:12583606-12664112	0.0422473	0.232723	-3.35984	0.0412277	0.86463	down
ENST00000530650	TM7SF2-217	ENSG00000149809	TM7SF2	transmembrane 7 superfamily member 2 [Source:HGNC Symbol;Acc:HGNC:11863] && O76062.3 RecName: Full=Delta(14)-sterol reductase; Short=Delta-14-SR; AltName: Full=Another new gene 1 protein; AltName: Full=C-14 sterol reductase; AltName: Full=Putative sterol reductase SR-1; AltName: Full=Sterol C14-reductase; AltName: Full=Transmembrane 7 superfamily member 2	11:65111902-65116230	0.0545533	0.472742	-3.34155	0.0457292	0.905874	down
ENST00000645586	EEF1A2-206	ENSG00000101210	EEF1A2	eukaryotic translation elongation factor 1 alpha 2 [Source:HGNC Symbol;Acc:HGNC:3192] && Q05639.1 RecName: Full=Elongation factor 1-alpha 2; Short=EF-1-alpha-2; AltName: Full=Eukaryotic elongation factor 1 A-2; Short=eEF1A-2; AltName: Full=Statin-S1 >Q71V39.1 RecName: Full=Elongation factor 1-alpha 2; Short=EF-1-alpha-2; AltName: Full=Eukaryotic elongation factor 1 A-2; Short=eEF1A-2; AltName: Fu…	20:63490081-63498748	0.578034	4.66849	-3.34027	0.0335703	0.792235	down
ENST00000677987	UBE2I-221	ENSG00000103275	UBE2I	ubiquitin conjugating enzyme E2 I [Source:HGNC Symbol;Acc:HGNC:12485] && P63281.1 RecName: Full=SUMO-conjugating enzyme UBC9; AltName: Full=SUMO-protein ligase; AltName: Full=Ubiquitin carrier protein 9; AltName: Full=Ubiquitin carrier protein I; AltName: Full=Ubiquitin-conjugating enzyme E2 I; AltName: Full=Ubiquitin-conjugating enzyme UbcE2A; AltName: Full=Ubiquitin-protein ligase I >P63279.1 R…	16:1317167-1326968	0.134936	1.05127	-3.324	0.0206116	0.660882	down
ENST00000698289	TFRC-231	ENSG00000072274	TFRC	transferrin receptor [Source:HGNC Symbol;Acc:HGNC:11763] && P02786.2 RecName: Full=Transferrin receptor protein 1; Short=TR; Short=TfR; Short=TfR1; Short=Trfr; AltName: Full=T9; AltName: Full=p90; AltName: CD_antigen=CD71; Contains: RecName: Full=Transferrin receptor protein 1, serum form; Short=sTfR	3:196049288-196082090	0.150644	1.21475	-3.32071	0.0455772	0.90363	down
ENST00000469334	SMARCE1-207	ENSG00000073584	SMARCE1	SWI/SNF related, matrix associated, actin dependent regulator of chromatin, subfamily e, member 1 [Source:HGNC Symbol;Acc:HGNC:11109] && Q969G3.2 RecName: Full=SWI/SNF-related matrix-associated actin-dependent regulator of chromatin subfamily E member 1; AltName: Full=BRG1-associated factor 57; Short=BAF57	17:40627763-40647824	0.00423733	0.0555637	-3.28103	0.0450179	0.89603	down
ENST00000477204	FHL1-213	ENSG00000022267	FHL1	four and a half LIM domains 1 [Source:HGNC Symbol;Acc:HGNC:3702] && Q9WUH4.1 RecName: Full=Four and a half LIM domains protein 1; Short=FHL-1	X:136197063-136207551	10.795	78.9596	-3.26384	0.0356041	0.810532	down
ENST00000460720	ITGB1BP1-207	ENSG00000119185	ITGB1BP1	integrin subunit beta 1 binding protein 1 [Source:HGNC Symbol;Acc:HGNC:23927] && O14713.1 RecName: Full=Integrin beta-1-binding protein 1; AltName: Full=Integrin cytoplasmic domain-associated protein 1; Short=ICAP-1	2:9406661-9408299	0.690267	4.89927	-3.25119	0.044389	0.892898	down
ENST00000483939	OXA1L-208	ENSG00000155463	OXA1L	OXA1L mitochondrial inner membrane protein [Source:HGNC Symbol;Acc:HGNC:8526] && Q15070.3 RecName: Full=Mitochondrial inner membrane protein OXA1L; AltName: Full=Hsa; AltName: Full=OXA1Hs; AltName: Full=Oxidase assembly 1-like protein; Short=OXA1-like protein; Flags: Precursor	14:22766675-22768929	0.242162	1.36405	-3.17935	0.029963	0.764454	down
ENST00000590265	ATP5F1D-205	ENSG00000099624	ATP5F1D	ATP synthase F1 subunit delta [Source:HGNC Symbol;Acc:HGNC:837] && P30049.2 RecName: Full=ATP synthase subunit delta, mitochondrial; AltName: Full=F-ATPase delta subunit; Flags: Precursor	19:1241770-1244825	0.0704013	0.559365	-3.17232	0.0404478	0.8593	down
ENST00000329073	DDX51-201	ENSG00000185163	DDX51	DEAD-box helicase 51 [Source:HGNC Symbol;Acc:HGNC:20082] && Q8N8A6.3 RecName: Full=ATP-dependent RNA helicase DDX51; AltName: Full=DEAD box protein 51	12:132139855-132143639	0.0219583	0.172476	-3.16418	0.0378896	0.83233	down
ENST00000530384	CCS-205	ENSG00000173992	CCS	copper chaperone for superoxide dismutase [Source:HGNC Symbol;Acc:HGNC:1613] && O14618.1 RecName: Full=Copper chaperone for superoxide dismutase; AltName: Full=Superoxide dismutase copper chaperone	11:66593153-66605912	0.062978	0.412482	-3.13727	0.0492202	0.936465	down
ENST00000465525	PTPRU-206	ENSG00000060656	PTPRU	protein tyrosine phosphatase receptor type U [Source:HGNC Symbol;Acc:HGNC:9683] && Q92729.2 RecName: Full=Receptor-type tyrosine-protein phosphatase U; Short=R-PTP-U; AltName: Full=Pancreatic carcinoma phosphatase 2; Short=PCP-2; AltName: Full=Protein-tyrosine phosphatase J; Short=PTP-J; Short=hPTP-J; AltName: Full=Protein-tyrosine phosphatase pi; Short=PTP pi; AltName: Full=Protein-tyrosine phos…	1:29320210-29326212	0.121991	0.838922	-3.12874	0.0331328	0.789206	down
ENST00000541627	POLE-214	ENSG00000177084	POLE	DNA polymerase epsilon, catalytic subunit [Source:HGNC Symbol;Acc:HGNC:9177] && Q07864.5 RecName: Full=DNA polymerase epsilon catalytic subunit A; AltName: Full=DNA polymerase II subunit A	12:132623753-132625951	0.0161247	0.133	-3.11807	0.0448967	0.895542	down
ENST00000381072	PFKP-201	ENSG00000067057	PFKP	phosphofructokinase, platelet [Source:HGNC Symbol;Acc:HGNC:8878] && Q01813.2 RecName: Full=ATP-dependent 6-phosphofructokinase, platelet type; Short=ATP-PFK; Short=PFK-P; AltName: Full=6-phosphofructokinase type C; AltName: Full=Phosphofructo-1-kinase isozyme C; Short=PFK-C; AltName: Full=Phosphohexokinase	10:3129007-3136793	0.468666	3.03279	-3.11169	0.040127	0.858676	down
ENST00000564709	SPSB3-206	ENSG00000162032	SPSB3	splA/ryanodine receptor domain and SOCS box containing 3 [Source:HGNC Symbol;Acc:HGNC:30629] && Q6PJ21.2 RecName: Full=SPRY domain-containing SOCS box protein 3; Short=SSB-3	16:1776714-1782505	0.0357347	0.233303	-3.0951	0.0430475	0.88302	down
ENST00000554980	TGFB3-202	ENSG00000119699	TGFB3	transforming growth factor beta 3 [Source:HGNC Symbol;Acc:HGNC:11769] && P10600.1 RecName: Full=Transforming growth factor beta-3; Short=TGF-beta-3; Contains: RecName: Full=Latency-associated peptide; Short=LAP; Flags: Precursor	14:75958099-75966722	2.16894	13.624	-3.07249	0.049417	0.939193	down
ENST00000475226	HBB-203	ENSG00000244734	HBB	hemoglobin subunit beta [Source:HGNC Symbol;Acc:HGNC:4827] && P68871.2 RecName: Full=Hemoglobin subunit beta; AltName: Full=Beta-globin; AltName: Full=Hemoglobin beta chain; Contains: RecName: Full=LVV-hemorphin-7; Contains: RecName: Full=Spinorphin >P68872.2 RecName: Full=Hemoglobin subunit beta; AltName: Full=Beta-globin; AltName: Full=Hemoglobin beta chain >P68873.2 RecName: Full=Hemoglobin su…	11:5225655-5226823	0.916427	6.9776	-3.06679	0.0481842	0.929949	down
ENST00000507915	ANKRD13D-208	ENSG00000172932	ANKRD13D	ankyrin repeat domain 13D [Source:HGNC Symbol;Acc:HGNC:27880] && Q6PD24.2 RecName: Full=Ankyrin repeat domain-containing protein 13D	11:67299992-67302451	0.0471013	0.379978	-3.0458	0.0444273	0.892898	down
ENST00000602155	PRKD2-217	ENSG00000105287	PRKD2	protein kinase D2 [Source:HGNC Symbol;Acc:HGNC:17293] && Q9BZL6.2 RecName: Full=Serine/threonine-protein kinase D2; AltName: Full=nPKC-D2	19:46674319-46689709	0.0410843	0.400653	-3.02695	0.0481264	0.929363	down
ENST00000685159	GAS5-236	ENSG00000234741	GAS5	growth arrest specific 5 [Source:HGNC Symbol;Acc:HGNC:16355] && -	1:173863895-173867991	0.0646843	0.422932	-3.01848	0.0380888	0.835355	down
ENST00000503042	CLPTM1L-202	ENSG00000049656	CLPTM1L	CLPTM1 like [Source:HGNC Symbol;Acc:HGNC:24308] && Q96KA5.1 RecName: Full=Cleft lip and palate transmembrane protein 1-like protein; Short=CLPTM1-like protein; AltName: Full=Cisplatin resistance-related protein 9; Short=CRR9p	5:1317868-1331844	0.093789	0.52232	-2.96829	0.049686	0.943207	down
ENST00000681193	TBC1D20-223	ENSG00000125875	TBC1D20	TBC1 domain family member 20 [Source:HGNC Symbol;Acc:HGNC:16133] && Q96BZ9.1 RecName: Full=TBC1 domain family member 20	20:435499-443257	0.131229	0.629378	-2.69472	0.0478793	0.926611	down
