# Supplementary material for: The Masquelet technique triggers the formation of a network involving LncRNA, circRNA, miRNA, and mRNA during bone repair
Source: Ann Med. 2024 Oct 23;56(1):2395591. doi: 10.1080/07853890.2024.2395591 (PMC11504341; doi:10.1080/07853890.2024.2395591)
Supplement: Supplemental Material [file IANN_A_2395591_SM0829.zip › Supp_Fig & Table/Table S4.xlsx]

## Sheet: S4
Supplementary Table 4. DECs between bone defect repair samples (T) and children normal Bone samples (C).
circRNA	T_readcount	C_readcount	log2FoldChange	pvalue	padj	Style
hsa_circ_0001971	0	11.9405	-5.7313	0.00344789	0.993911	down
hsa_circ_0006049	0	11.2761	-5.64459	0.00647681	0.993911	down
hsa_circ_0006473	0	10.8196	-5.5839	0.00694862	0.993911	down
hsa_circ_0001995	4.50815	0	4.96419	0.044092	0.993911	up
hsa_circ_0002069	4.58449	0	4.97681	0.0430147	0.993911	up
hsa_circ_0023918	0	9.00839	-5.31582	0.0151663	0.993911	down
hsa_circ_0005050	5.23332	0	5.17902	0.0467712	0.993911	up
hsa_circ_0006794	5.33743	0	5.20591	0.0449035	0.993911	up
novel_circ_0003675	0	8.27903	-5.21708	0.0286836	0.993911	down
hsa_circ_0002564	5.47705	0	5.23365	0.0253453	0.993911	up
hsa_circ_0006007	0	6.30014	-4.81684	0.0324537	0.993911	down
hsa_circ_0081828	5.50891	0	5.24703	0.0419382	0.993911	up
hsa_circ_0000264	5.97925	0	5.35523	0.0355865	0.993911	up
hsa_circ_0005589	0	6.01403	-4.75355	0.0360403	0.993911	down
hsa_circ_0018557	6.16911	0	5.39809	0.0346604	0.993911	up
hsa_circ_0085440	0	5.34251	-4.57217	0.0493291	0.993911	down
hsa_circ_0000779	6.34591	0	5.44132	0.0320242	0.993911	up
hsa_circ_0005991	7.61986	0	5.71366	0.017457	0.993911	up
novel_circ_0010913	8.39162	0	5.86226	0.0138405	0.993911	up
hsa_circ_0072380	8.86728	0	5.93921	0.0106734	0.993911	up
hsa_circ_0001953	32.1904	0	7.79367	0.046242	0.993911	up
novel_circ_0004954	0	5.34251	-4.57217	0.0493291	0.993911	down
hsa_circ_0007717	0.965252	12.6878	-3.57785	0.0428072	0.993911	down
