# Supplementary material for: The Masquelet technique triggers the formation of a network involving LncRNA, circRNA, miRNA, and mRNA during bone repair
Source: Ann Med. 2024 Oct 23;56(1):2395591. doi: 10.1080/07853890.2024.2395591 (PMC11504341; doi:10.1080/07853890.2024.2395591)
Supplement: Supplemental Material [file IANN_A_2395591_SM0829.zip › Supp_Fig & Table/Table S5.xlsx]

## Sheet: lncRNA_miRNA_mRNA_GOenrich_sign
Supplementary Table 5. Significantly enriched GO terms of DEGs in lncRNA_miRNA_mRNA ceRNA network.
Category	GOID	Description	GeneRatio	BgRatio	pvalue	padj	geneID	geneName	Count
BP	GO:0007015	actin filament organization	80/1713	453/21111	2.51349e-11	1.49854e-07	ENSG00000047648/ENSG00000050820/ENSG00000055163/ENSG00000070610/ENSG00000074054/ENSG00000074964/ENSG00000077522/ENSG00000079337/ENSG00000082781/ENSG00000084112/ENSG00000088280/ENSG00000099250/ENSG00000100106/ENSG00000100151/ENSG00000104728/ENSG00000115935/ENSG00000120756/ENSG00000120896/ENSG00000120899/ENSG00000122786/ENSG00000122966/ENSG00000125753/ENSG00000127946/ENSG00000130787/ENSG00000133030…	ARHGAP6/BCAR1/CYFIP2/GBA2/CLASP1/ARHGEF10L/ACTN2/RAPGEF3/ITGB5/SSH1/ASAP3/NRP1/TRIOBP/PICK1/ARHGEF10/WIPF1/PLS1/SORBS3/PTK2B/CALD1/CIT/VASP/HIP1/HIP1R/MPRIP/AVIL/MICAL1/FHOD1/MYO7A/MYO1F/TPM3/IQGAP2/DAAM2/SHROOM2/BIN3/MSRB2/ALDOA/TTN/FMN2/PPARGC1B/BAG4/TMSB15B/PPP1R9A/ARHGAP35/SPTBN4/NPHS1/SHANK1/TMOD4/CLASP2/DLC1/MICALL2/INPPL1/TSC1/SYNPO2L/SAMD14/MYO7B/PRKCE/SSH3/SPTBN2/TCAP/HCLS1/WASH6P/CTNNA3…	80
BP	GO:0031032	actomyosin structure organization	45/1713	199/21111	2.09082e-10	6.23275e-07	ENSG00000003402/ENSG00000047648/ENSG00000074054/ENSG00000074964/ENSG00000077522/ENSG00000079337/ENSG00000082781/ENSG00000088280/ENSG00000088367/ENSG00000092529/ENSG00000099250/ENSG00000104728/ENSG00000105048/ENSG00000113721/ENSG00000115109/ENSG00000120896/ENSG00000120899/ENSG00000122367/ENSG00000122966/ENSG00000124006/ENSG00000128591/ENSG00000129595/ENSG00000130176/ENSG00000133026/ENSG00000133392…	CFLAR/ARHGAP6/CLASP1/ARHGEF10L/ACTN2/RAPGEF3/ITGB5/ASAP3/EPB41L1/CAPN3/NRP1/ARHGEF10/TNNT1/PDGFRB/EPB41L5/SORBS3/PTK2B/LDB3/CIT/OBSL1/FLNC/EPB41L4A/CNN1/MYH10/MYH11/FHOD1/MYPN/MYLK3/PGM5/OBSCN/TTN/BAG4/ANKRD23/TMOD4/CLASP2/DLC1/TSC1/SYNPO2L/KRT8/CDC42BPG/TCAP/ARAP1/MYO18A/MTOR/ARHGEF15	45
BP	GO:1902903	regulation of supramolecular fiber organization	66/1713	387/21111	5.98815e-09	1.19005e-05	ENSG00000047648/ENSG00000055163/ENSG00000070610/ENSG00000074054/ENSG00000074964/ENSG00000076826/ENSG00000077522/ENSG00000079337/ENSG00000084112/ENSG00000088280/ENSG00000099250/ENSG00000100106/ENSG00000100151/ENSG00000104728/ENSG00000108262/ENSG00000120896/ENSG00000120899/ENSG00000122966/ENSG00000125753/ENSG00000129682/ENSG00000130203/ENSG00000130787/ENSG00000134982/ENSG00000135407/ENSG00000135723…	ARHGAP6/CYFIP2/GBA2/CLASP1/ARHGEF10L/CAMSAP3/ACTN2/RAPGEF3/SSH1/ASAP3/NRP1/TRIOBP/PICK1/ARHGEF10/GIT1/SORBS3/PTK2B/CIT/VASP/FGF13/APOE/HIP1R/APC/AVIL/FHOD1/CDK5RAP2/SLAIN1/MYLK3/IQGAP2/DAAM2/FMN2/BAG4/DYRK1A/TMSB15B/ARHGAP35/SPTBN4/NPHS1/SHANK1/ANKRD23/TMOD4/CLASP2/DLC1/TSC1/SYNPO2L/BMERB1/TNXB/PRKCE/SSH3/SPTBN2/CDH5/HCLS1/WASH6P/INPP5J/PRKN/ARAP1/CARMIL3/KANK3/FLNA/SVIL/OCLN/MTOR/ARHGEF15/TWF2/A…	66
BP	GO:0006816	calcium ion transport	69/1713	434/21111	4.98093e-08	5.49942e-05	ENSG00000007402/ENSG00000008710/ENSG00000058404/ENSG00000063176/ENSG00000067191/ENSG00000069966/ENSG00000070808/ENSG00000074370/ENSG00000078549/ENSG00000089060/ENSG00000089250/ENSG00000092529/ENSG00000100311/ENSG00000100346/ENSG00000107736/ENSG00000107758/ENSG00000108953/ENSG00000109991/ENSG00000111424/ENSG00000113721/ENSG00000115840/ENSG00000115970/ENSG00000120899/ENSG00000120907/ENSG00000120910…	CACNA2D2/PKD1/CAMK2B/SPHK2/CACNB1/GNB5/CAMK2A/ATP2A3/ADCYAP1R1/SLC8B1/NOS1/CAPN3/PDGFB/CACNA1I/CDH23/PPP3CB/YWHAE/P2RX3/VDR/PDGFRB/SLC25A12/THADA/PTK2B/ADRA1A/PPP3CC/PLP1/PLCG1/AHNAK/ADORA2A/CHRNA10/HRC/TRPM4/LGALS3/RAMP1/PTPN22/EGF/NOL3/PDPK1/AFG3L2/CACNA1A/TRPM2/PSEN2/ANK2/CAMK2G/JPH2/CACNA2D1/ATP2B2/PKD1L1/ACE/NOS3/PKD1L2/CATSPER2/STIM1/CACNB3/SLC3A2/LETM1/PRKCE/HAP1/GRIN2A/PLA2G6/GP1BA/TPCN1/…	69
BP	GO:0110053	regulation of actin filament organization	51/1713	283/21111	5.19327e-08	5.49942e-05	ENSG00000047648/ENSG00000055163/ENSG00000070610/ENSG00000074054/ENSG00000074964/ENSG00000077522/ENSG00000079337/ENSG00000084112/ENSG00000088280/ENSG00000099250/ENSG00000100106/ENSG00000100151/ENSG00000104728/ENSG00000120896/ENSG00000120899/ENSG00000122966/ENSG00000125753/ENSG00000130787/ENSG00000135407/ENSG00000135723/ENSG00000145703/ENSG00000146122/ENSG00000155816/ENSG00000156735/ENSG00000158427…	ARHGAP6/CYFIP2/GBA2/CLASP1/ARHGEF10L/ACTN2/RAPGEF3/SSH1/ASAP3/NRP1/TRIOBP/PICK1/ARHGEF10/SORBS3/PTK2B/CIT/VASP/HIP1R/AVIL/FHOD1/IQGAP2/DAAM2/FMN2/BAG4/TMSB15B/ARHGAP35/SPTBN4/NPHS1/SHANK1/TMOD4/CLASP2/DLC1/TSC1/SYNPO2L/PRKCE/SSH3/SPTBN2/HCLS1/WASH6P/PRKN/ARAP1/CARMIL3/KANK3/FLNA/SVIL/MTOR/ARHGEF15/TWF2/ARPIN-AP3S2/ARPC4-TTLL3/SHANK3	51
BP	GO:0051056	regulation of small GTPase mediated signal transduction	54/1713	308/21111	5.53447e-08	5.49942e-05	ENSG00000005884/ENSG00000008256/ENSG00000039523/ENSG00000040608/ENSG00000047648/ENSG00000066248/ENSG00000074964/ENSG00000075884/ENSG00000076928/ENSG00000078549/ENSG00000089820/ENSG00000099250/ENSG00000099331/ENSG00000100055/ENSG00000103197/ENSG00000104728/ENSG00000105443/ENSG00000105767/ENSG00000105808/ENSG00000110237/ENSG00000113721/ENSG00000116688/ENSG00000120907/ENSG00000124356/ENSG00000126217…	ITGA3/CYTH3/RIPOR1/RTN4R/ARHGAP6/NGEF/ARHGEF10L/ARHGAP15/ARHGEF1/ADCYAP1R1/ARHGAP4/NRP1/MYO9B/CYTH4/TSC2/ARHGEF10/CYTH2/CADM4/RASA4/ARHGEF17/PDGFRB/MFN2/ADRA1A/STAMBP/MCF2L/APOE/RAP1GAP2/ARHGAP32/RALGPS1/DAB2IP/FGD4/ARHGDIA/ARHGEF19/GPR17/ARHGAP26/ARHGAP39/OBSCN/PSD3/ARHGAP35/KALRN/ARHGEF3/DLC1/SYNPO2L/EPS8L2/ARAP1/BCR/SYNGAP1/CD2AP/DENND4B/ARHGEF15/ADGRG1/SIPA1/ARHGAP23/ARHGAP11B	54
BP	GO:0050808	synapse organization	68/1713	431/21111	8.40605e-08	7.15955e-05	ENSG00000004777/ENSG00000005884/ENSG00000007168/ENSG00000008056/ENSG00000040341/ENSG00000041982/ENSG00000047579/ENSG00000058404/ENSG00000066248/ENSG00000067191/ENSG00000081189/ENSG00000088899/ENSG00000099250/ENSG00000099864/ENSG00000100151/ENSG00000105649/ENSG00000107404/ENSG00000108852/ENSG00000114062/ENSG00000114867/ENSG00000117114/ENSG00000124006/ENSG00000124839/ENSG00000129682/ENSG00000130203…	ARHGAP33/ITGA3/PAFAH1B1/SYN1/STAU2/TNC/DTNBP1/CAMK2B/NGEF/CACNB1/MEF2C/LZTS3/NRP1/PALM/PICK1/RAB3A/DVL1/MPP2/UBE3A/EIF4G1/ADGRL2/OBSL1/RAB17/FGF13/APOE/KIF1A/DLG4/DAB2IP/TLR2/CLSTN3/AFG3L2/TMEM108/SDK1/ARHGAP39/CNKSR2/LRFN2/NPTN/SLC6A1/RER1/KALRN/SHANK1/NFIA/NFASC/TSC1/RAPSN/PPFIBP2/CACNB3/SETD5/NPTX1/DSCAM/GPHN/SNCG/SPTBN2/LINGO2/AMIGO3/ANAPC2/THBS2/COL4A5/AGRN/NLGN3/FLNA/SYNGAP1/UNC13B/ARHGEF15…	68
BP	GO:0034765	regulation of ion transmembrane transport	75/1713	496/21111	1.09846e-07	8.13932e-05	ENSG00000001626/ENSG00000006071/ENSG00000007402/ENSG00000060237/ENSG00000063176/ENSG00000067191/ENSG00000069424/ENSG00000069966/ENSG00000077522/ENSG00000081189/ENSG00000088992/ENSG00000089250/ENSG00000092529/ENSG00000100346/ENSG00000104848/ENSG00000107758/ENSG00000108953/ENSG00000110719/ENSG00000112782/ENSG00000115970/ENSG00000116396/ENSG00000120899/ENSG00000120910/ENSG00000123560/ENSG00000124181…	CFTR/ABCC8/CACNA2D2/WNK1/SPHK2/CACNB1/KCNAB2/GNB5/ACTN2/MEF2C/TESC/NOS1/CAPN3/CACNA1I/KCNA7/PPP3CB/YWHAE/TCIRG1/CLIC5/THADA/KCNC4/PTK2B/PPP3CC/PLP1/PLCG1/EDN3/AHNAK/KCNC1/FGF13/ACTN4/HRC/DLG4/PTPN22/ISCU/FXYD2/PDPK1/CACNA1A/PSEN2/ANK2/JPH2/CACNA2D1/KCNB1/SHANK1/KCNJ3/CTSS/SLMAP/WNK2/CATSPER2/STIM1/CACNB3/KCNAB1/SCN9A/TCAF2/PRKCE/KCNK7/HAP1/SCN4B/KCNA2/KCNJ14/GRIN2A/LRRC55/KCNK12/PLA2G6/TPCN1/NLGN…	75
BP	GO:0010927	cellular component assembly involved in morphogenesis	28/1713	116/21111	1.22868e-07	8.13932e-05	ENSG00000003402/ENSG00000007168/ENSG00000074054/ENSG00000077522/ENSG00000092529/ENSG00000105048/ENSG00000107331/ENSG00000109099/ENSG00000113721/ENSG00000122367/ENSG00000124006/ENSG00000128591/ENSG00000132470/ENSG00000133392/ENSG00000135248/ENSG00000137462/ENSG00000138347/ENSG00000140795/ENSG00000145362/ENSG00000154330/ENSG00000154358/ENSG00000155657/ENSG00000163126/ENSG00000163157/ENSG00000163539…	CFLAR/PAFAH1B1/CLASP1/ACTN2/CAPN3/TNNT1/ABCA2/PMP22/PDGFRB/LDB3/OBSL1/FLNC/ITGB4/MYH11/GARIN1B/TLR2/MYPN/MYLK3/ANK2/PGM5/OBSCN/TTN/ANKRD23/TMOD4/CLASP2/SYNPO2L/KRT8/TCAP	28
BP	GO:0032956	regulation of actin cytoskeleton organization	60/1713	368/21111	1.50817e-07	8.99172e-05	ENSG00000040341/ENSG00000047648/ENSG00000055163/ENSG00000070610/ENSG00000074054/ENSG00000074964/ENSG00000075275/ENSG00000077522/ENSG00000079337/ENSG00000084112/ENSG00000088280/ENSG00000099250/ENSG00000100106/ENSG00000100151/ENSG00000104728/ENSG00000113721/ENSG00000120896/ENSG00000120899/ENSG00000122966/ENSG00000125753/ENSG00000130787/ENSG00000135407/ENSG00000135723/ENSG00000140795/ENSG00000141522…	STAU2/ARHGAP6/CYFIP2/GBA2/CLASP1/ARHGEF10L/CELSR1/ACTN2/RAPGEF3/SSH1/ASAP3/NRP1/TRIOBP/PICK1/ARHGEF10/PDGFRB/SORBS3/PTK2B/CIT/VASP/HIP1R/AVIL/FHOD1/MYLK3/ARHGDIA/TRPM2/ARHGEF19/IQGAP2/DAAM2/FMN2/BAG4/TMSB15B/ARHGAP35/SPTBN4/NPHS1/SHANK1/ANKRD23/TMOD4/CLASP2/DLC1/TSC1/SYNPO2L/PRKCE/SSH3/SPTBN2/HCLS1/WASH6P/PRKN/ARAP1/CARMIL3/KANK3/FLNA/SVIL/CD2AP/MTOR/ARHGEF15/TWF2/ARPIN-AP3S2/ARPC4-TTLL3/SHANK3	60
BP	GO:0044282	small molecule catabolic process	64/1713	408/21111	2.48217e-07	0.000134533	ENSG00000003137/ENSG00000063854/ENSG00000072778/ENSG00000074660/ENSG00000076555/ENSG00000078269/ENSG00000081181/ENSG00000083123/ENSG00000083720/ENSG00000089250/ENSG00000093072/ENSG00000100033/ENSG00000101473/ENSG00000102032/ENSG00000103253/ENSG00000105135/ENSG00000108479/ENSG00000108515/ENSG00000111271/ENSG00000111863/ENSG00000112294/ENSG00000115159/ENSG00000115840/ENSG00000117308/ENSG00000117448…	CYP26B1/HAGH/ACADVL/SCARF1/ACACB/SYNJ2/ARG2/BCKDHB/OXCT1/NOS1/ADA2/PRODH/ACOT8/RENBP/HAGHL/ILVBL/GALK1/ENO3/ACAD10/ADTRP/ALDH5A1/GPD2/SLC25A12/GALE/AKR1A1/FAAH/ABCD3/ABCD4/ECHDC2/ACADS/IDUA/IVD/APOE/LPIN1/GLS2/CYP27A1/KYAT3/ETFA/AMT/AIG1/ADHFE1/ACAD8/CPT2/FTCD/ACOX1/AMDHD2/ASRGL1/NOS3/ECI1/ACOX2/ADAL/KYAT1/ABAT/INPP5J/PPARA/ACADSB/ADH5/CPT1B/GALT/PLIN5/APOBEC3G/SULT1A3/--/ARHGAP11B	64
BP	GO:0032412	regulation of ion transmembrane transporter activity	46/1713	258/21111	3.17957e-07	0.000145841	ENSG00000001626/ENSG00000006071/ENSG00000060237/ENSG00000063176/ENSG00000067191/ENSG00000069966/ENSG00000077522/ENSG00000081189/ENSG00000088992/ENSG00000089250/ENSG00000107758/ENSG00000108953/ENSG00000115970/ENSG00000120899/ENSG00000120910/ENSG00000124942/ENSG00000129159/ENSG00000129682/ENSG00000130402/ENSG00000130528/ENSG00000132535/ENSG00000137731/ENSG00000145362/ENSG00000149596/ENSG00000153956…	CFTR/ABCC8/WNK1/SPHK2/CACNB1/GNB5/ACTN2/MEF2C/TESC/NOS1/PPP3CB/YWHAE/THADA/PTK2B/PPP3CC/AHNAK/KCNC1/FGF13/ACTN4/HRC/DLG4/FXYD2/ANK2/JPH2/CACNA2D1/SHANK1/CTSS/SLMAP/WNK2/STIM1/CACNB3/KCNAB1/TCAF2/PRKCE/HAP1/SCN4B/LRRC55/PLA2G6/NLGN3/SLC6A9/DMD/GSTM2/STIMATE/SHISA9/SHANK3/FXYD1	46
BP	GO:0032535	regulation of cellular component size	63/1713	402/21111	3.18004e-07	0.000145841	ENSG00000007168/ENSG00000011021/ENSG00000012171/ENSG00000040608/ENSG00000055163/ENSG00000070610/ENSG00000077522/ENSG00000083290/ENSG00000084112/ENSG00000089820/ENSG00000095539/ENSG00000099250/ENSG00000100106/ENSG00000100151/ENSG00000103769/ENSG00000105429/ENSG00000105700/ENSG00000115561/ENSG00000120756/ENSG00000120899/ENSG00000122966/ENSG00000124067/ENSG00000125753/ENSG00000129682/ENSG00000130203…	PAFAH1B1/CLCN6/SEMA3B/RTN4R/CYFIP2/GBA2/ACTN2/ULK2/SSH1/ARHGAP4/SEMA4G/NRP1/TRIOBP/PICK1/RAB11A/MEGF8/KXD1/CHMP3/PLS1/PTK2B/CIT/SLC12A4/VASP/FGF13/APOE/HIP1R/RAP1GAP2/AVIL/BLOC1S1/SEMA6D/SLC12A6/IQGAP2/DAAM2/FMN2/BAG4/TMSB15B/ARHGAP35/SPTBN4/NPHS1/TMOD4/CLASP2/CCDC51/TSC1/RET/RILP/PRKCE/DSCAM/SSH3/SPTBN2/ANAPC2/ULK1/CDH4/HCLS1/WASH6P/CARMIL3/KANK3/ABCB8/SVIL/MTOR/TWF2/ARPIN-AP3S2/ARPC4-TTLL3/SHAN…	63
BP	GO:0032970	regulation of actin filament-based process	64/1713	412/21111	3.5418e-07	0.00015083	ENSG00000040341/ENSG00000047648/ENSG00000055163/ENSG00000070610/ENSG00000074054/ENSG00000074964/ENSG00000075275/ENSG00000077522/ENSG00000079337/ENSG00000084112/ENSG00000088280/ENSG00000099250/ENSG00000100106/ENSG00000100151/ENSG00000104728/ENSG00000113721/ENSG00000120896/ENSG00000120899/ENSG00000122966/ENSG00000125753/ENSG00000129682/ENSG00000130529/ENSG00000130787/ENSG00000135407/ENSG00000135723…	STAU2/ARHGAP6/CYFIP2/GBA2/CLASP1/ARHGEF10L/CELSR1/ACTN2/RAPGEF3/SSH1/ASAP3/NRP1/TRIOBP/PICK1/ARHGEF10/PDGFRB/SORBS3/PTK2B/CIT/VASP/FGF13/TRPM4/HIP1R/AVIL/FHOD1/MYLK3/ARHGDIA/TRPM2/ARHGEF19/ANK2/IQGAP2/DAAM2/FMN2/BAG4/TMSB15B/ARHGAP35/SPTBN4/NPHS1/SHANK1/ANKRD23/TMOD4/CLASP2/DLC1/TSC1/SYNPO2L/PRKCE/SSH3/SPTBN2/HCLS1/WASH6P/CTNNA3/PRKN/ARAP1/CARMIL3/KANK3/FLNA/SVIL/CD2AP/MTOR/ARHGEF15/TWF2/ARPIN-AP…	64
BP	GO:0070838	divalent metal ion transport	72/1713	485/21111	4.04134e-07	0.000158916	ENSG00000007402/ENSG00000008710/ENSG00000058404/ENSG00000063176/ENSG00000067191/ENSG00000069966/ENSG00000070808/ENSG00000074370/ENSG00000078549/ENSG00000089060/ENSG00000089250/ENSG00000092529/ENSG00000100311/ENSG00000100346/ENSG00000107736/ENSG00000107758/ENSG00000108953/ENSG00000109991/ENSG00000111424/ENSG00000113721/ENSG00000115840/ENSG00000115970/ENSG00000120899/ENSG00000120907/ENSG00000120910…	CACNA2D2/PKD1/CAMK2B/SPHK2/CACNB1/GNB5/CAMK2A/ATP2A3/ADCYAP1R1/SLC8B1/NOS1/CAPN3/PDGFB/CACNA1I/CDH23/PPP3CB/YWHAE/P2RX3/VDR/PDGFRB/SLC25A12/THADA/PTK2B/ADRA1A/PPP3CC/PLP1/PLCG1/AHNAK/ADORA2A/CHRNA10/HRC/TRPM4/LGALS3/RAMP1/PTPN22/ISCU/EGF/NOL3/PDPK1/AFG3L2/CACNA1A/TRPM2/PSEN2/ANK2/CAMK2G/CNNM2/JPH2/CACNA2D1/ATP2B2/CNNM4/PKD1L1/ACE/NOS3/PKD1L2/CATSPER2/STIM1/CACNB3/SLC3A2/LETM1/PRKCE/HAP1/GRIN2A/PL…	72
BP	GO:0043270	positive regulation of ion transport	51/1713	302/21111	4.26478e-07	0.000158916	ENSG00000001626/ENSG00000006071/ENSG00000047579/ENSG00000060237/ENSG00000063176/ENSG00000067715/ENSG00000070808/ENSG00000077522/ENSG00000078549/ENSG00000088992/ENSG00000089250/ENSG00000092529/ENSG00000100311/ENSG00000107758/ENSG00000108576/ENSG00000109991/ENSG00000113721/ENSG00000120910/ENSG00000123560/ENSG00000124181/ENSG00000124205/ENSG00000124406/ENSG00000128271/ENSG00000129159/ENSG00000130203…	CFTR/ABCC8/DTNBP1/WNK1/SPHK2/SYT1/CAMK2A/ACTN2/ADCYAP1R1/TESC/NOS1/CAPN3/PDGFB/PPP3CB/SLC6A4/P2RX3/PDGFRB/PPP3CC/PLP1/PLCG1/EDN3/ATP8A1/ADORA2A/KCNC1/APOE/ACTN4/LGALS3/FXYD2/PDPK1/ANK2/JPH2/CACNA2D1/SLC6A1/CTSS/WNK2/STIM1/CACNB3/HAP1/SCN4B/ABAT/LRRC55/PLA2G6/NLGN3/FLNA/ACSL5/GJC2/DMD/GSTM2/STIMATE/SHANK3/FXYD1	51
BP	GO:0051258	protein polymerization	52/1713	312/21111	5.01502e-07	0.000169826	ENSG00000047648/ENSG00000055163/ENSG00000070610/ENSG00000074054/ENSG00000076826/ENSG00000084112/ENSG00000100106/ENSG00000100151/ENSG00000108262/ENSG00000115561/ENSG00000120899/ENSG00000125753/ENSG00000129682/ENSG00000130640/ENSG00000130787/ENSG00000135407/ENSG00000136861/ENSG00000139350/ENSG00000139737/ENSG00000145703/ENSG00000146122/ENSG00000148450/ENSG00000155816/ENSG00000156735/ENSG00000157540…	ARHGAP6/CYFIP2/GBA2/CLASP1/CAMSAP3/SSH1/TRIOBP/PICK1/GIT1/CHMP3/PTK2B/VASP/FGF13/TUBGCP2/HIP1R/AVIL/CDK5RAP2/NEDD1/SLAIN1/IQGAP2/DAAM2/MSRB2/FMN2/BAG4/DYRK1A/TMSB15B/SPTBN4/NPHS1/TMOD4/CLASP2/MICALL2/PRKCE/SSH3/SPTBN2/CCDC57/MIEF2/TPPP2/CDH5/HCLS1/WASH6P/INPP5J/PRKN/CARMIL3/KANK3/SVIL/OCLN/MSRB1/MTOR/TWF2/ARPIN-AP3S2/ARPC4-TTLL3/CORO7	52
BP	GO:0072511	divalent inorganic cation transport	72/1713	488/21111	5.12724e-07	0.000169826	ENSG00000007402/ENSG00000008710/ENSG00000058404/ENSG00000063176/ENSG00000067191/ENSG00000069966/ENSG00000070808/ENSG00000074370/ENSG00000078549/ENSG00000089060/ENSG00000089250/ENSG00000092529/ENSG00000100311/ENSG00000100346/ENSG00000107736/ENSG00000107758/ENSG00000108953/ENSG00000109991/ENSG00000111424/ENSG00000113721/ENSG00000115840/ENSG00000115970/ENSG00000120899/ENSG00000120907/ENSG00000120910…	CACNA2D2/PKD1/CAMK2B/SPHK2/CACNB1/GNB5/CAMK2A/ATP2A3/ADCYAP1R1/SLC8B1/NOS1/CAPN3/PDGFB/CACNA1I/CDH23/PPP3CB/YWHAE/P2RX3/VDR/PDGFRB/SLC25A12/THADA/PTK2B/ADRA1A/PPP3CC/PLP1/PLCG1/AHNAK/ADORA2A/CHRNA10/HRC/TRPM4/LGALS3/RAMP1/PTPN22/ISCU/EGF/NOL3/PDPK1/AFG3L2/CACNA1A/TRPM2/PSEN2/ANK2/CAMK2G/CNNM2/JPH2/CACNA2D1/ATP2B2/CNNM4/PKD1L1/ACE/NOS3/PKD1L2/CATSPER2/STIM1/CACNB3/SLC3A2/LETM1/PRKCE/HAP1/GRIN2A/PL…	72
BP	GO:0034764	positive regulation of transmembrane transport	41/1713	225/21111	7.60649e-07	0.000237892	ENSG00000001626/ENSG00000006071/ENSG00000060237/ENSG00000070371/ENSG00000077522/ENSG00000088992/ENSG00000089250/ENSG00000092529/ENSG00000107758/ENSG00000110436/ENSG00000116044/ENSG00000120910/ENSG00000123560/ENSG00000124181/ENSG00000124205/ENSG00000125730/ENSG00000129159/ENSG00000130402/ENSG00000137731/ENSG00000140992/ENSG00000145362/ENSG00000147257/ENSG00000149596/ENSG00000153956/ENSG00000163131…	CFTR/ABCC8/WNK1/CLTCL1/ACTN2/TESC/NOS1/CAPN3/PPP3CB/SLC1A2/NFE2L2/PPP3CC/PLP1/PLCG1/EDN3/C3/KCNC1/ACTN4/FXYD2/PDPK1/ANK2/GPC3/JPH2/CACNA2D1/CTSS/WNK2/STIM1/CACNB3/HAP1/LRRC55/C1QTNF12/NLGN3/FLNA/ACSL5/OCLN/GJC2/DMD/GSTM2/STIMATE/SHANK3/FXYD1	41
BP	GO:1904062	regulation of cation transmembrane transport	57/1713	360/21111	8.17477e-07	0.000237892	ENSG00000006071/ENSG00000060237/ENSG00000063176/ENSG00000067191/ENSG00000069424/ENSG00000069966/ENSG00000077522/ENSG00000081189/ENSG00000088992/ENSG00000089250/ENSG00000092529/ENSG00000107758/ENSG00000108953/ENSG00000110719/ENSG00000115970/ENSG00000120899/ENSG00000120910/ENSG00000123560/ENSG00000124181/ENSG00000124205/ENSG00000124942/ENSG00000129159/ENSG00000129682/ENSG00000130402/ENSG00000130528…	ABCC8/WNK1/SPHK2/CACNB1/KCNAB2/GNB5/ACTN2/MEF2C/TESC/NOS1/CAPN3/PPP3CB/YWHAE/TCIRG1/THADA/PTK2B/PPP3CC/PLP1/PLCG1/EDN3/AHNAK/KCNC1/FGF13/ACTN4/HRC/DLG4/PTPN22/ISCU/FXYD2/PDPK1/PSEN2/ANK2/JPH2/CACNA2D1/SHANK1/CTSS/SLMAP/WNK2/STIM1/CACNB3/KCNAB1/PRKCE/HAP1/SCN4B/GRIN2A/LRRC55/PLA2G6/NLGN3/SLC6A9/FLNA/GJC2/DMD/GSTM2/STIMATE/SHISA9/SHANK3/FXYD1	57
BP	GO:0045862	positive regulation of proteolysis	58/1713	369/21111	8.37928e-07	0.000237892	ENSG00000003402/ENSG00000013374/ENSG00000034677/ENSG00000055163/ENSG00000058056/ENSG00000064012/ENSG00000068878/ENSG00000068903/ENSG00000074370/ENSG00000092529/ENSG00000099992/ENSG00000103549/ENSG00000103811/ENSG00000106100/ENSG00000107404/ENSG00000109686/ENSG00000112293/ENSG00000115317/ENSG00000116044/ENSG00000120899/ENSG00000125730/ENSG00000127946/ENSG00000128973/ENSG00000129993/ENSG00000130203…	CFLAR/NUB1/RNF19A/CYFIP2/USP13/CASP8/PSME4/SIRT2/ATP2A3/CAPN3/TBC1D10A/RNF40/CTSH/NOD1/DVL1/SH3D19/GPLD1/HTRA2/NFE2L2/PTK2B/C3/HIP1/CLN6/CBFA2T3/APOE/HIP1R/CASP9/CIDEB/DAB2IP/EGF/DET1/RHBDD1/TNIP1/SH3RF1/FGFR4/CLEC3B/DLC1/RET/PSMC3/ARIH1/PHB1/LGALS9/CRADD/PTK2/EIF2AK3/ARIH2/RAD23A/TMEM259/RGMA/GRIN2A/HSF1/PRKN/MAPK12/ASTL/HMGB1/MBP/DDRGK1/CSNK1E	58
BP	GO:0030239	myofibril assembly	19/1713	67/21111	9.37118e-07	0.000251392	ENSG00000003402/ENSG00000077522/ENSG00000092529/ENSG00000105048/ENSG00000113721/ENSG00000122367/ENSG00000124006/ENSG00000128591/ENSG00000133392/ENSG00000138347/ENSG00000140795/ENSG00000154330/ENSG00000154358/ENSG00000155657/ENSG00000163126/ENSG00000163157/ENSG00000166317/ENSG00000170421/ENSG00000173991	CFLAR/ACTN2/CAPN3/TNNT1/PDGFRB/LDB3/OBSL1/FLNC/MYH11/MYPN/MYLK3/PGM5/OBSCN/TTN/ANKRD23/TMOD4/SYNPO2L/KRT8/TCAP	19
BP	GO:0022898	regulation of transmembrane transporter activity	46/1713	268/21111	9.69812e-07	0.000251392	ENSG00000001626/ENSG00000006071/ENSG00000060237/ENSG00000063176/ENSG00000067191/ENSG00000069966/ENSG00000077522/ENSG00000081189/ENSG00000088992/ENSG00000089250/ENSG00000107758/ENSG00000108953/ENSG00000115970/ENSG00000120899/ENSG00000120910/ENSG00000124942/ENSG00000129159/ENSG00000129682/ENSG00000130402/ENSG00000130528/ENSG00000132535/ENSG00000137731/ENSG00000145362/ENSG00000149596/ENSG00000153956…	CFTR/ABCC8/WNK1/SPHK2/CACNB1/GNB5/ACTN2/MEF2C/TESC/NOS1/PPP3CB/YWHAE/THADA/PTK2B/PPP3CC/AHNAK/KCNC1/FGF13/ACTN4/HRC/DLG4/FXYD2/ANK2/JPH2/CACNA2D1/SHANK1/CTSS/SLMAP/WNK2/STIM1/CACNB3/KCNAB1/TCAF2/PRKCE/HAP1/SCN4B/LRRC55/PLA2G6/NLGN3/SLC6A9/DMD/GSTM2/STIMATE/SHISA9/SHANK3/FXYD1	46
BP	GO:0010959	regulation of metal ion transport	61/1713	398/21111	1.04995e-06	0.000255944	ENSG00000006071/ENSG00000058404/ENSG00000060237/ENSG00000063176/ENSG00000067191/ENSG00000069424/ENSG00000069966/ENSG00000070808/ENSG00000077522/ENSG00000078549/ENSG00000088992/ENSG00000089060/ENSG00000089250/ENSG00000092529/ENSG00000100311/ENSG00000107758/ENSG00000108953/ENSG00000109991/ENSG00000113721/ENSG00000115970/ENSG00000120899/ENSG00000120910/ENSG00000123560/ENSG00000124181/ENSG00000124205…	ABCC8/CAMK2B/WNK1/SPHK2/CACNB1/KCNAB2/GNB5/CAMK2A/ACTN2/ADCYAP1R1/TESC/SLC8B1/NOS1/CAPN3/PDGFB/PPP3CB/YWHAE/P2RX3/PDGFRB/THADA/PTK2B/PPP3CC/PLP1/PLCG1/EDN3/AHNAK/ADORA2A/KCNC1/FGF13/ACTN4/HRC/LGALS3/PTPN22/ISCU/FXYD2/EGF/PDPK1/PSEN2/ANK2/CAMK2G/JPH2/CACNA2D1/ACE/SPTBN4/SLMAP/NOS3/WNK2/STIM1/CACNB3/KCNAB1/PRKCE/HAP1/SCN4B/LRRC55/PLA2G6/FLNA/GJC2/DMD/GSTM2/STIMATE/FXYD1	61
BP	GO:0016054	organic acid catabolic process	45/1713	261/21111	1.11616e-06	0.000255944	ENSG00000003137/ENSG00000072778/ENSG00000076555/ENSG00000081181/ENSG00000083123/ENSG00000089250/ENSG00000100033/ENSG00000101473/ENSG00000102032/ENSG00000105135/ENSG00000111271/ENSG00000111863/ENSG00000112294/ENSG00000117448/ENSG00000117480/ENSG00000117528/ENSG00000119688/ENSG00000121310/ENSG00000122971/ENSG00000127415/ENSG00000128928/ENSG00000134324/ENSG00000135423/ENSG00000137944/ENSG00000140374…	CYP26B1/ACADVL/ACACB/ARG2/BCKDHB/NOS1/PRODH/ACOT8/RENBP/ILVBL/ACAD10/ADTRP/ALDH5A1/AKR1A1/FAAH/ABCD3/ABCD4/ECHDC2/ACADS/IDUA/IVD/LPIN1/GLS2/KYAT3/ETFA/AMT/AIG1/ADHFE1/ACAD8/CPT2/FTCD/ACOX1/AMDHD2/ASRGL1/NOS3/ECI1/ACOX2/KYAT1/ABAT/PPARA/ACADSB/CPT1B/PLIN5/--/ARHGAP11B	45
BP	GO:0046395	carboxylic acid catabolic process	45/1713	261/21111	1.11616e-06	0.000255944	ENSG00000003137/ENSG00000072778/ENSG00000076555/ENSG00000081181/ENSG00000083123/ENSG00000089250/ENSG00000100033/ENSG00000101473/ENSG00000102032/ENSG00000105135/ENSG00000111271/ENSG00000111863/ENSG00000112294/ENSG00000117448/ENSG00000117480/ENSG00000117528/ENSG00000119688/ENSG00000121310/ENSG00000122971/ENSG00000127415/ENSG00000128928/ENSG00000134324/ENSG00000135423/ENSG00000137944/ENSG00000140374…	CYP26B1/ACADVL/ACACB/ARG2/BCKDHB/NOS1/PRODH/ACOT8/RENBP/ILVBL/ACAD10/ADTRP/ALDH5A1/AKR1A1/FAAH/ABCD3/ABCD4/ECHDC2/ACADS/IDUA/IVD/LPIN1/GLS2/KYAT3/ETFA/AMT/AIG1/ADHFE1/ACAD8/CPT2/FTCD/ACOX1/AMDHD2/ASRGL1/NOS3/ECI1/ACOX2/KYAT1/ABAT/PPARA/ACADSB/CPT1B/PLIN5/--/ARHGAP11B	45
BP	GO:0072329	monocarboxylic acid catabolic process	28/1713	130/21111	1.4818e-06	0.000327204	ENSG00000003137/ENSG00000072778/ENSG00000076555/ENSG00000101473/ENSG00000105135/ENSG00000111271/ENSG00000111863/ENSG00000112294/ENSG00000117448/ENSG00000117480/ENSG00000117528/ENSG00000119688/ENSG00000121310/ENSG00000122971/ENSG00000127415/ENSG00000128928/ENSG00000134324/ENSG00000140374/ENSG00000146416/ENSG00000157184/ENSG00000161533/ENSG00000162174/ENSG00000167969/ENSG00000168306/ENSG00000183044…	CYP26B1/ACADVL/ACACB/ACOT8/ILVBL/ACAD10/ADTRP/ALDH5A1/AKR1A1/FAAH/ABCD3/ABCD4/ECHDC2/ACADS/IDUA/IVD/LPIN1/ETFA/AIG1/CPT2/ACOX1/ASRGL1/ECI1/ACOX2/ABAT/PPARA/CPT1B/PLIN5	28
BP	GO:0016311	dephosphorylation	56/1713	360/21111	1.79634e-06	0.000382493	ENSG00000014914/ENSG00000072135/ENSG00000074211/ENSG00000076201/ENSG00000078269/ENSG00000079393/ENSG00000081189/ENSG00000084112/ENSG00000100239/ENSG00000100330/ENSG00000101413/ENSG00000105053/ENSG00000107758/ENSG00000108389/ENSG00000108953/ENSG00000110786/ENSG00000111077/ENSG00000112293/ENSG00000112319/ENSG00000113721/ENSG00000115685/ENSG00000118046/ENSG00000120910/ENSG00000120915/ENSG00000129465…	MTMR11/PTPN18/PPP2R2C/PTPN23/SYNJ2/DUSP13/MEF2C/SSH1/PPP6R2/MTMR3/RPRD1B/VRK3/PPP3CB/MTMR4/YWHAE/PTPN5/TNS2/GPLD1/EYA4/PDGFRB/PPP1R7/STK11/PPP3CC/EPHX2/RIPK3/LGALS3/PTPN22/LPIN1/ACP2/PPM1B/PTPN7/CTDSP1/PPARGC1B/PPP2R2B/BAG4/DUSP19/DLC1/INPPL1/TSC1/NSMF/MTMR10/PPP2R3B/PTPN9/CAMTA1/SSH3/CTDNEP1/CDH5/PGP/PTP4A3/INPP5J/PPP1CC/DUSP29/MTOR/SMG5/CDC14C/PPP2R2A	56
BP	GO:0032409	regulation of transporter activity	47/1713	284/21111	2.13501e-06	0.000436663	ENSG00000001626/ENSG00000006071/ENSG00000025434/ENSG00000060237/ENSG00000063176/ENSG00000067191/ENSG00000069966/ENSG00000077522/ENSG00000081189/ENSG00000088992/ENSG00000089250/ENSG00000107758/ENSG00000108953/ENSG00000115970/ENSG00000120899/ENSG00000120910/ENSG00000124942/ENSG00000129159/ENSG00000129682/ENSG00000130402/ENSG00000130528/ENSG00000132535/ENSG00000137731/ENSG00000145362/ENSG00000149596…	CFTR/ABCC8/NR1H3/WNK1/SPHK2/CACNB1/GNB5/ACTN2/MEF2C/TESC/NOS1/PPP3CB/YWHAE/THADA/PTK2B/PPP3CC/AHNAK/KCNC1/FGF13/ACTN4/HRC/DLG4/FXYD2/ANK2/JPH2/CACNA2D1/SHANK1/CTSS/SLMAP/WNK2/STIM1/CACNB3/KCNAB1/TCAF2/PRKCE/HAP1/SCN4B/LRRC55/PLA2G6/NLGN3/SLC6A9/DMD/GSTM2/STIMATE/SHISA9/SHANK3/FXYD1	47
BP	GO:0034767	positive regulation of ion transmembrane transport	34/1713	178/21111	2.19723e-06	0.000436663	ENSG00000001626/ENSG00000006071/ENSG00000060237/ENSG00000077522/ENSG00000088992/ENSG00000089250/ENSG00000092529/ENSG00000107758/ENSG00000120910/ENSG00000123560/ENSG00000124181/ENSG00000124205/ENSG00000129159/ENSG00000130402/ENSG00000137731/ENSG00000140992/ENSG00000145362/ENSG00000149596/ENSG00000153956/ENSG00000163131/ENSG00000165238/ENSG00000167323/ENSG00000167535/ENSG00000173805/ENSG00000183908…	CFTR/ABCC8/WNK1/ACTN2/TESC/NOS1/CAPN3/PPP3CB/PPP3CC/PLP1/PLCG1/EDN3/KCNC1/ACTN4/FXYD2/PDPK1/ANK2/JPH2/CACNA2D1/CTSS/WNK2/STIM1/CACNB3/HAP1/LRRC55/NLGN3/FLNA/ACSL5/GJC2/DMD/GSTM2/STIMATE/SHANK3/FXYD1	34
BP	GO:1904064	positive regulation of cation transmembrane transport	32/1713	163/21111	2.34679e-06	0.000451341	ENSG00000006071/ENSG00000060237/ENSG00000077522/ENSG00000088992/ENSG00000089250/ENSG00000092529/ENSG00000107758/ENSG00000120910/ENSG00000123560/ENSG00000124181/ENSG00000124205/ENSG00000129159/ENSG00000130402/ENSG00000137731/ENSG00000140992/ENSG00000145362/ENSG00000149596/ENSG00000153956/ENSG00000163131/ENSG00000165238/ENSG00000167323/ENSG00000167535/ENSG00000173805/ENSG00000183908/ENSG00000196338…	ABCC8/WNK1/ACTN2/TESC/NOS1/CAPN3/PPP3CB/PPP3CC/PLP1/PLCG1/EDN3/KCNC1/ACTN4/FXYD2/PDPK1/ANK2/JPH2/CACNA2D1/CTSS/WNK2/STIM1/CACNB3/HAP1/LRRC55/NLGN3/FLNA/GJC2/DMD/GSTM2/STIMATE/SHANK3/FXYD1	32
BP	GO:0044242	cellular lipid catabolic process	40/1713	227/21111	2.47658e-06	0.000461417	ENSG00000003137/ENSG00000068903/ENSG00000070610/ENSG00000072778/ENSG00000076555/ENSG00000100997/ENSG00000101473/ENSG00000105135/ENSG00000105499/ENSG00000111271/ENSG00000111863/ENSG00000112293/ENSG00000117480/ENSG00000117528/ENSG00000119688/ENSG00000121310/ENSG00000122971/ENSG00000124181/ENSG00000128928/ENSG00000130208/ENSG00000130653/ENSG00000134324/ENSG00000134780/ENSG00000136699/ENSG00000140374…	CYP26B1/SIRT2/GBA2/ACADVL/ACACB/ABHD12/ACOT8/ILVBL/PLA2G4C/ACAD10/ADTRP/GPLD1/FAAH/ABCD3/ABCD4/ECHDC2/ACADS/PLCG1/IVD/APOC1/PNPLA7/LPIN1/DAGLA/SMPD4/ETFA/AIG1/CPT2/ACOX1/LIPH/ECI1/ACOX2/JMJD7-PLA2G4B/PNPLA1/PLCB1/PLA2G6/PPARA/BCO2/CPT1B/HEXA/PLIN5	40
BP	GO:0035148	tube formation	31/1713	156/21111	2.57082e-06	0.000464461	ENSG00000004975/ENSG00000010361/ENSG00000011143/ENSG00000075275/ENSG00000089094/ENSG00000101144/ENSG00000103197/ENSG00000107404/ENSG00000113971/ENSG00000121897/ENSG00000125753/ENSG00000136848/ENSG00000138798/ENSG00000147862/ENSG00000158813/ENSG00000160007/ENSG00000161202/ENSG00000164690/ENSG00000164741/ENSG00000165699/ENSG00000165731/ENSG00000166145/ENSG00000173269/ENSG00000173991/ENSG00000182175…	DVL2/FUZ/MKS1/CELSR1/KDM2B/BMP7/TSC2/DVL1/NPHP3/LIAS/VASP/DAB2IP/EGF/NFIB/EDA/ARHGAP35/DVL3/SHH/DLC1/TSC1/RET/SPINT1/MMRN2/TCAP/RGMA/MED12/PTCH1/PHACTR4/BRD2/TCTN1/SHANK3	31
BP	GO:0045666	positive regulation of neuron differentiation	55/1713	356/21111	2.7399e-06	0.000479934	ENSG00000003402/ENSG00000004975/ENSG00000005884/ENSG00000007168/ENSG00000040341/ENSG00000058404/ENSG00000064961/ENSG00000067715/ENSG00000072518/ENSG00000074660/ENSG00000076356/ENSG00000077782/ENSG00000081189/ENSG00000084676/ENSG00000099250/ENSG00000101144/ENSG00000102572/ENSG00000103528/ENSG00000104897/ENSG00000105429/ENSG00000107404/ENSG00000114867/ENSG00000116044/ENSG00000118046/ENSG00000118707…	CFLAR/DVL2/ITGA3/PAFAH1B1/STAU2/CAMK2B/HMG20B/SYT1/MARK2/SCARF1/PLXNA2/FGFR1/MEF2C/NCOA1/NRP1/BMP7/STK24/SYT17/SF3A2/MEGF8/DVL1/EIF4G1/NFE2L2/STK11/TGIF2/PTK2B/OBSL1/RNF112/APOE/DLG4/KIDINS220/AVIL/DAB2IP/TCF12/NPTN/GDPD5/NBL1/ARHGAP35/KALRN/DVL3/SHANK1/RET/CYB5D2/ALK/DSCAM/ANAPC2/CDH4/PRKN/FLNA/DMD/CSNK1E/CPNE1/TWF2/SHANK3/CUX1	55
BP	GO:0001667	ameboidal-type cell migration	63/1713	428/21111	2.81746e-06	0.000479934	ENSG00000005884/ENSG00000007168/ENSG00000012171/ENSG00000050820/ENSG00000061273/ENSG00000074054/ENSG00000076201/ENSG00000077782/ENSG00000079308/ENSG00000079385/ENSG00000081189/ENSG00000089820/ENSG00000095539/ENSG00000099250/ENSG00000100311/ENSG00000101017/ENSG00000101144/ENSG00000103769/ENSG00000103811/ENSG00000105429/ENSG00000111863/ENSG00000111961/ENSG00000112293/ENSG00000114861/ENSG00000115109…	ITGA3/PAFAH1B1/SEMA3B/BCAR1/HDAC7/CLASP1/PTPN23/FGFR1/TNS1/CEACAM1/MEF2C/ARHGAP4/SEMA4G/NRP1/PDGFB/CD40/BMP7/RAB11A/CTSH/MEGF8/ADTRP/SASH1/GPLD1/FOXP1/EPB41L5/NFE2L2/PTK2B/PKN1/PLCG1/EDN3/STAT5A/AAMP/DLL4/APOE/ITGB4/ACVR1B/DAB2IP/SEMA6D/ANXA3/EGF/ACVRL1/PDPK1/DAAM2/GPC3/DOCK5/BAG4/PAXIP1/ITGB2/PKN3/CLASP2/SHH/NOS3/RET/JCAD/PTK2/PRKCE/MMRN2/RIC8A/CDH5/PTP4A3/HMGB1/MTOR/PHACTR4	63
BP	GO:0022604	regulation of cell morphogenesis	70/1713	493/21111	2.98907e-06	0.000487853	ENSG00000004139/ENSG00000004777/ENSG00000004975/ENSG00000007168/ENSG00000012171/ENSG00000040341/ENSG00000040608/ENSG00000047579/ENSG00000058404/ENSG00000066248/ENSG00000067715/ENSG00000072518/ENSG00000075884/ENSG00000076356/ENSG00000083290/ENSG00000088899/ENSG00000089820/ENSG00000092929/ENSG00000095539/ENSG00000099250/ENSG00000099864/ENSG00000100106/ENSG00000100473/ENSG00000103528/ENSG00000105429…	SARM1/ARHGAP33/DVL2/PAFAH1B1/SEMA3B/STAU2/RTN4R/DTNBP1/CAMK2B/NGEF/SYT1/MARK2/ARHGAP15/PLXNA2/ULK2/LZTS3/ARHGAP4/UNC13D/SEMA4G/NRP1/PALM/TRIOBP/COCH/SYT17/MEGF8/DVL1/SH3D19/UBE3A/STK11/PTK2B/OBSL1/FGF13/APOE/KIF1A/ACTN4/DLG4/MYH10/ITGA7/SEMA6D/FGD4/DOCK5/ALDOA/TNIK/DPYSL5/ARHGAP35/KALRN/CFAP410/ITGB2/DVL3/CLASP2/DLC1/RET/NSMF/PTK2/LIMS1/DSCAM/KNDC1/BRSK2/ANAPC2/ULK1/CDH4/PRKN/ARAP1/PARVB/FLNA/SYN…	70
BP	GO:0051650	establishment of vesicle localization	46/1713	279/21111	3.0276e-06	0.000487853	ENSG00000007168/ENSG00000008056/ENSG00000047579/ENSG00000065000/ENSG00000067606/ENSG00000067715/ENSG00000074054/ENSG00000099365/ENSG00000100815/ENSG00000101850/ENSG00000103769/ENSG00000105649/ENSG00000107282/ENSG00000107404/ENSG00000108262/ENSG00000108666/ENSG00000110719/ENSG00000118046/ENSG00000120907/ENSG00000124839/ENSG00000128271/ENSG00000130294/ENSG00000130402/ENSG00000135127/ENSG00000135441…	PAFAH1B1/SYN1/DTNBP1/AP3D1/PRKCZ/SYT1/CLASP1/STX1B/TRIP11/GPR143/RAB11A/RAB3A/APBA1/DVL1/GIT1/C17orf75/TCIRG1/STK11/ADRA1A/RAB17/ADORA2A/KIF1A/ACTN4/BICDL1/BLOC1S1/KIF13A/MYO7A/MYO1F/SHROOM2/ARFGAP2/KIF5A/DYNC1I1/CLASP2/FYCO1/PRRT2/TRAPPC2L/MAP4K2/MYO7B/HAP1/DCTN2/EXOC3/EXOC7/TRAK1/PRKN/PIP5K1C/UNC13B	46
BP	GO:0070588	calcium ion transmembrane transport	51/1713	324/21111	3.61927e-06	0.000567845	ENSG00000007402/ENSG00000008710/ENSG00000067191/ENSG00000069966/ENSG00000074370/ENSG00000089060/ENSG00000089250/ENSG00000092529/ENSG00000100346/ENSG00000107758/ENSG00000108953/ENSG00000115840/ENSG00000115970/ENSG00000120899/ENSG00000120910/ENSG00000123560/ENSG00000124181/ENSG00000124942/ENSG00000129749/ENSG00000130528/ENSG00000130529/ENSG00000134242/ENSG00000140939/ENSG00000140992/ENSG00000141385…	CACNA2D2/PKD1/CACNB1/GNB5/ATP2A3/SLC8B1/NOS1/CAPN3/CACNA1I/PPP3CB/YWHAE/SLC25A12/THADA/PTK2B/PPP3CC/PLP1/PLCG1/AHNAK/CHRNA10/HRC/TRPM4/PTPN22/NOL3/PDPK1/AFG3L2/CACNA1A/TRPM2/PSEN2/ANK2/JPH2/CACNA2D1/ATP2B2/PKD1L1/PKD1L2/CATSPER2/STIM1/CACNB3/LETM1/PRKCE/HAP1/GRIN2A/PLA2G6/GP1BA/TPCN1/RYR1/FLNA/GJC2/DMD/GSTM2/STIMATE/PKD1L3	51
BP	GO:0010769	regulation of cell morphogenesis involved in differentiation	49/1713	307/21111	3.7556e-06	0.000574126	ENSG00000004139/ENSG00000004777/ENSG00000007168/ENSG00000012171/ENSG00000040341/ENSG00000040608/ENSG00000047579/ENSG00000058404/ENSG00000066248/ENSG00000072518/ENSG00000076356/ENSG00000083290/ENSG00000088899/ENSG00000089820/ENSG00000092929/ENSG00000095539/ENSG00000099250/ENSG00000100106/ENSG00000105429/ENSG00000114062/ENSG00000118046/ENSG00000124006/ENSG00000129682/ENSG00000130203/ENSG00000130294…	SARM1/ARHGAP33/PAFAH1B1/SEMA3B/STAU2/RTN4R/DTNBP1/CAMK2B/NGEF/MARK2/PLXNA2/ULK2/LZTS3/ARHGAP4/UNC13D/SEMA4G/NRP1/TRIOBP/MEGF8/UBE3A/STK11/OBSL1/FGF13/APOE/KIF1A/ACTN4/SEMA6D/DOCK5/TNIK/DPYSL5/ARHGAP35/KALRN/CLASP2/RET/NSMF/PTK2/LIMS1/DSCAM/KNDC1/BRSK2/ANAPC2/ULK1/CDH4/FLNA/SYNGAP1/MBP/TWF2/SHANK3/CUX1	49
BP	GO:0050773	regulation of dendrite development	30/1713	152/21111	4.28418e-06	0.000638557	ENSG00000004139/ENSG00000004777/ENSG00000007168/ENSG00000040341/ENSG00000047579/ENSG00000058404/ENSG00000066248/ENSG00000081189/ENSG00000088899/ENSG00000101144/ENSG00000114062/ENSG00000118046/ENSG00000124006/ENSG00000124839/ENSG00000130203/ENSG00000130294/ENSG00000136848/ENSG00000142453/ENSG00000146555/ENSG00000153317/ENSG00000154310/ENSG00000157851/ENSG00000160145/ENSG00000161681/ENSG00000165802…	SARM1/ARHGAP33/PAFAH1B1/STAU2/DTNBP1/CAMK2B/NGEF/MEF2C/LZTS3/BMP7/UBE3A/STK11/OBSL1/RAB17/APOE/KIF1A/DAB2IP/CARM1/SDK1/ASAP1/TNIK/DPYSL5/KALRN/SHANK1/NSMF/ALK/KNDC1/ANAPC2/SHANK3/CUX1	30
BP	GO:2001257	regulation of cation channel activity	33/1713	177/21111	5.31291e-06	0.000772575	ENSG00000006071/ENSG00000067191/ENSG00000069966/ENSG00000077522/ENSG00000081189/ENSG00000089250/ENSG00000107758/ENSG00000120899/ENSG00000120910/ENSG00000124942/ENSG00000129159/ENSG00000129682/ENSG00000130528/ENSG00000132535/ENSG00000145362/ENSG00000149596/ENSG00000153956/ENSG00000161681/ENSG00000163131/ENSG00000163681/ENSG00000167323/ENSG00000167535/ENSG00000169282/ENSG00000173805/ENSG00000183908…	ABCC8/CACNB1/GNB5/ACTN2/MEF2C/NOS1/PPP3CB/PTK2B/PPP3CC/AHNAK/KCNC1/FGF13/HRC/DLG4/ANK2/JPH2/CACNA2D1/SHANK1/CTSS/SLMAP/STIM1/CACNB3/KCNAB1/HAP1/LRRC55/PLA2G6/NLGN3/SLC6A9/DMD/GSTM2/STIMATE/SHISA9/SHANK3	33
BP	GO:0051648	vesicle localization	47/1713	294/21111	5.62433e-06	0.000790713	ENSG00000007168/ENSG00000008056/ENSG00000047579/ENSG00000065000/ENSG00000067606/ENSG00000067715/ENSG00000074054/ENSG00000099365/ENSG00000100815/ENSG00000101850/ENSG00000103769/ENSG00000105649/ENSG00000107282/ENSG00000107404/ENSG00000108262/ENSG00000108666/ENSG00000110719/ENSG00000118046/ENSG00000120907/ENSG00000124839/ENSG00000128271/ENSG00000130294/ENSG00000130402/ENSG00000135127/ENSG00000135441…	PAFAH1B1/SYN1/DTNBP1/AP3D1/PRKCZ/SYT1/CLASP1/STX1B/TRIP11/GPR143/RAB11A/RAB3A/APBA1/DVL1/GIT1/C17orf75/TCIRG1/STK11/ADRA1A/RAB17/ADORA2A/KIF1A/ACTN4/BICDL1/BLOC1S1/KIF13A/MYO7A/MYO1F/SHROOM2/ARFGAP2/KIF5A/DYNC1I1/CLASP2/FYCO1/PRRT2/TRAPPC2L/MAP4K2/MYO7B/HAP1/BRSK2/DCTN2/EXOC3/EXOC7/TRAK1/PRKN/PIP5K1C/UNC13B	47
BP	GO:0098815	modulation of excitatory postsynaptic potential	14/1713	44/21111	5.7029e-06	0.000790713	ENSG00000067606/ENSG00000099365/ENSG00000101489/ENSG00000107404/ENSG00000120899/ENSG00000132535/ENSG00000144847/ENSG00000144868/ENSG00000149582/ENSG00000161681/ENSG00000183454/ENSG00000188191/ENSG00000196338/ENSG00000251322	PRKCZ/STX1B/CELF4/DVL1/PTK2B/DLG4/IGSF11/TMEM108/TMEM25/SHANK1/GRIN2A/PRKAR1B/NLGN3/SHANK3	14
BP	GO:0015980	energy derivation by oxidation of organic compounds	47/1713	295/21111	6.1741e-06	0.000828437	ENSG00000010256/ENSG00000014641/ENSG00000049769/ENSG00000055917/ENSG00000067177/ENSG00000069122/ENSG00000072778/ENSG00000073578/ENSG00000088682/ENSG00000089127/ENSG00000100412/ENSG00000102125/ENSG00000102893/ENSG00000105953/ENSG00000106070/ENSG00000110717/ENSG00000115159/ENSG00000115592/ENSG00000115840/ENSG00000117118/ENSG00000117640/ENSG00000119013/ENSG00000125779/ENSG00000126602/ENSG00000129993…	UQCRC1/MDH1/PPP1R3F/PUM2/PHKA1/ADGRF5/ACADVL/SDHA/COQ9/OAS1/ACO2/TAFAZZIN/PHKB/OGDH/GRB10/NDUFS8/GPD2/PRKAG3/SLC25A12/SDHB/MTFR1L/NDUFB3/PANK2/TRAP1/CBFA2T3/COX4I2/COX4I1/BLOC1S1/ISCU/SUCLA2/KHK/PNPT1/ETFA/SIRT3/IFNAR1/SURF1/UQCRB/COX7A1/UQCRQ/PHKG1/IGF2/NDUFV1/IDH2/SLC25A18/UQCR10/PPP1CC/MTOR	47
BP	GO:0016042	lipid catabolic process	52/1713	339/21111	6.25288e-06	0.000828437	ENSG00000003137/ENSG00000007168/ENSG00000068903/ENSG00000070610/ENSG00000072778/ENSG00000074660/ENSG00000076555/ENSG00000087076/ENSG00000100997/ENSG00000101473/ENSG00000105135/ENSG00000105499/ENSG00000111271/ENSG00000111863/ENSG00000112293/ENSG00000117480/ENSG00000117528/ENSG00000119688/ENSG00000121310/ENSG00000122971/ENSG00000124181/ENSG00000126351/ENSG00000128928/ENSG00000129219/ENSG00000130203…	CYP26B1/PAFAH1B1/SIRT2/GBA2/ACADVL/SCARF1/ACACB/HSD17B14/ABHD12/ACOT8/ILVBL/PLA2G4C/ACAD10/ADTRP/GPLD1/FAAH/ABCD3/ABCD4/ECHDC2/ACADS/PLCG1/THRA/IVD/PLD2/APOE/APOC1/PNPLA7/LPIN1/DAGLA/CYP27A1/SMPD4/ETFA/AIG1/CPT2/PAFAH2/ACOX1/PLCD3/LIPH/ECI1/ACOX2/JMJD7-PLA2G4B/ALK/PRKCE/PNPLA1/PLCB1/PLA2G6/PPARA/PLA2G2C/BCO2/CPT1B/HEXA/PLIN5	52
BP	GO:0050804	modulation of chemical synaptic transmission	66/1713	467/21111	6.64651e-06	0.000850023	ENSG00000008056/ENSG00000034677/ENSG00000040341/ENSG00000047579/ENSG00000058404/ENSG00000067606/ENSG00000067715/ENSG00000070808/ENSG00000081189/ENSG00000099365/ENSG00000100151/ENSG00000101489/ENSG00000104368/ENSG00000105649/ENSG00000107282/ENSG00000107404/ENSG00000107758/ENSG00000108262/ENSG00000108576/ENSG00000108852/ENSG00000109991/ENSG00000120899/ENSG00000120907/ENSG00000124181/ENSG00000128271…	SYN1/RNF19A/STAU2/DTNBP1/CAMK2B/PRKCZ/SYT1/CAMK2A/MEF2C/STX1B/PICK1/CELF4/PLAT/RAB3A/APBA1/DVL1/PPP3CB/GIT1/SLC6A4/MPP2/P2RX3/PTK2B/ADRA1A/PLCG1/ADORA2A/APOE/DLG4/KCNMB4/CLSTN3/CACNA1A/IGSF11/TMEM108/DGKZ/TMEM25/DGKE/LRFN2/NPTN/SLC6A1/KCNB1/PPP1R9A/ACE/SHANK1/GRM2/NSMF/RAPSN/PRRT2/NSG1/PRKCE/NPTX1/SNCG/HAP1/ANAPC2/PLCB1/ABAT/GRIN2A/PLA2G6/PRKN/BCR/PRKAR1B/NLGN3/SLC6A9/SYNGAP1/UNC13B/GRM3/SHISA9/S…	66
BP	GO:0003012	muscle system process	61/1713	421/21111	6.70095e-06	0.000850023	ENSG00000003402/ENSG00000006071/ENSG00000006704/ENSG00000058404/ENSG00000067191/ENSG00000077157/ENSG00000077522/ENSG00000081181/ENSG00000087258/ENSG00000089250/ENSG00000101605/ENSG00000102125/ENSG00000105048/ENSG00000108509/ENSG00000108823/ENSG00000109991/ENSG00000114861/ENSG00000120907/ENSG00000122786/ENSG00000124205/ENSG00000125414/ENSG00000130005/ENSG00000130176/ENSG00000130528/ENSG00000130529…	CFLAR/ABCC8/GTF2IRD1/CAMK2B/CACNB1/PPP1R12B/ACTN2/ARG2/GNAO1/NOS1/MYOM1/TAFAZZIN/TNNT1/CAMTA2/SGCA/P2RX3/FOXP1/ADRA1A/CALD1/EDN3/MYH2/GAMT/CNN1/HRC/TRPM4/GATA5/MYH11/DTNA/CDK9/NOL3/TPM3/ANK2/DOCK5/CAMK2G/ALDOA/CACNA2D1/TTN/PDE9A/MYL3/KCNJ3/TMOD4/SLMAP/NOS3/ANKRD2/GRK2/TCAP/DES/SCN4B/HTR1D/ABAT/CTNNA3/SMTN/PLA2G6/PPARA/RYR1/FLNA/MTOR/DMD/GSTM2/FXYD1/TBCE	61
BP	GO:0008154	actin polymerization or depolymerization	39/1713	228/21111	6.86519e-06	0.000851222	ENSG00000047648/ENSG00000055163/ENSG00000070610/ENSG00000077522/ENSG00000084112/ENSG00000100106/ENSG00000100151/ENSG00000115935/ENSG00000120899/ENSG00000122966/ENSG00000125753/ENSG00000130787/ENSG00000135407/ENSG00000135596/ENSG00000145703/ENSG00000146122/ENSG00000148450/ENSG00000155816/ENSG00000156735/ENSG00000158427/ENSG00000160007/ENSG00000160460/ENSG00000161270/ENSG00000163157/ENSG00000164877…	ARHGAP6/CYFIP2/GBA2/ACTN2/SSH1/TRIOBP/PICK1/WIPF1/PTK2B/CIT/VASP/HIP1R/AVIL/MICAL1/IQGAP2/DAAM2/MSRB2/FMN2/BAG4/TMSB15B/ARHGAP35/SPTBN4/NPHS1/TMOD4/MICALL2/PRKCE/SSH3/SPTBN2/HCLS1/WASH6P/CARMIL3/KANK3/SVIL/MSRB1/MTOR/TWF2/ARPIN-AP3S2/ARPC4-TTLL3/CORO7	39
BP	GO:0010634	positive regulation of epithelial cell migration	29/1713	148/21111	7.12945e-06	0.000851222	ENSG00000005884/ENSG00000050820/ENSG00000061273/ENSG00000074054/ENSG00000077782/ENSG00000099250/ENSG00000100311/ENSG00000101017/ENSG00000103769/ENSG00000103811/ENSG00000111961/ENSG00000112293/ENSG00000114861/ENSG00000115109/ENSG00000116044/ENSG00000120899/ENSG00000124181/ENSG00000126561/ENSG00000127837/ENSG00000138772/ENSG00000138798/ENSG00000140992/ENSG00000147459/ENSG00000163539/ENSG00000164867…	ITGA3/BCAR1/HDAC7/CLASP1/FGFR1/NRP1/PDGFB/CD40/RAB11A/CTSH/SASH1/GPLD1/FOXP1/EPB41L5/NFE2L2/PTK2B/PLCG1/STAT5A/AAMP/ANXA3/EGF/PDPK1/DOCK5/CLASP2/NOS3/JCAD/PRKCE/HMGB1/MTOR	29
BP	GO:0099177	regulation of trans-synaptic signaling	66/1713	468/21111	7.13873e-06	0.000851222	ENSG00000008056/ENSG00000034677/ENSG00000040341/ENSG00000047579/ENSG00000058404/ENSG00000067606/ENSG00000067715/ENSG00000070808/ENSG00000081189/ENSG00000099365/ENSG00000100151/ENSG00000101489/ENSG00000104368/ENSG00000105649/ENSG00000107282/ENSG00000107404/ENSG00000107758/ENSG00000108262/ENSG00000108576/ENSG00000108852/ENSG00000109991/ENSG00000120899/ENSG00000120907/ENSG00000124181/ENSG00000128271…	SYN1/RNF19A/STAU2/DTNBP1/CAMK2B/PRKCZ/SYT1/CAMK2A/MEF2C/STX1B/PICK1/CELF4/PLAT/RAB3A/APBA1/DVL1/PPP3CB/GIT1/SLC6A4/MPP2/P2RX3/PTK2B/ADRA1A/PLCG1/ADORA2A/APOE/DLG4/KCNMB4/CLSTN3/CACNA1A/IGSF11/TMEM108/DGKZ/TMEM25/DGKE/LRFN2/NPTN/SLC6A1/KCNB1/PPP1R9A/ACE/SHANK1/GRM2/NSMF/RAPSN/PRRT2/NSG1/PRKCE/NPTX1/SNCG/HAP1/ANAPC2/PLCB1/ABAT/GRIN2A/PLA2G6/PRKN/BCR/PRKAR1B/NLGN3/SLC6A9/SYNGAP1/UNC13B/GRM3/SHISA9/S…	66
BP	GO:0047496	vesicle transport along microtubule	14/1713	45/21111	7.66311e-06	0.000895832	ENSG00000007168/ENSG00000047579/ENSG00000065000/ENSG00000067606/ENSG00000118046/ENSG00000130294/ENSG00000135127/ENSG00000135441/ENSG00000137177/ENSG00000155980/ENSG00000158560/ENSG00000163820/ENSG00000173805/ENSG00000182606	PAFAH1B1/DTNBP1/AP3D1/PRKCZ/STK11/KIF1A/BICDL1/BLOC1S1/KIF13A/KIF5A/DYNC1I1/FYCO1/HAP1/TRAK1	14
BP	GO:0050769	positive regulation of neurogenesis	66/1713	470/21111	8.22666e-06	0.000931797	ENSG00000003402/ENSG00000004975/ENSG00000005884/ENSG00000007168/ENSG00000040341/ENSG00000043143/ENSG00000058404/ENSG00000064961/ENSG00000067715/ENSG00000072518/ENSG00000074660/ENSG00000076356/ENSG00000077782/ENSG00000081189/ENSG00000084676/ENSG00000099250/ENSG00000101144/ENSG00000102572/ENSG00000103528/ENSG00000104897/ENSG00000105429/ENSG00000107404/ENSG00000114867/ENSG00000116044/ENSG00000118046…	CFLAR/DVL2/ITGA3/PAFAH1B1/STAU2/JADE2/CAMK2B/HMG20B/SYT1/MARK2/SCARF1/PLXNA2/FGFR1/MEF2C/NCOA1/NRP1/BMP7/STK24/SYT17/SF3A2/MEGF8/DVL1/EIF4G1/NFE2L2/STK11/TGIF2/PTK2B/OBSL1/RNF112/APOE/DLG4/KIDINS220/AVIL/DAB2IP/TLR2/TCF12/NPTN/IL34/GDPD5/NBL1/ACE/ARHGAP35/KALRN/DVL3/SHANK1/SHH/RET/NSMF/SPINT1/CYB5D2/ALK/DSCAM/HAP1/ANAPC2/CDH4/PRKN/PPP1CC/FLNA/MTOR/GJC2/DMD/CSNK1E/CPNE1/TWF2/SHANK3/CUX1	66
BP	GO:0099518	vesicle cytoskeletal trafficking	18/1713	70/21111	8.28334e-06	0.000931797	ENSG00000007168/ENSG00000047579/ENSG00000065000/ENSG00000067606/ENSG00000118046/ENSG00000130294/ENSG00000130402/ENSG00000135127/ENSG00000135441/ENSG00000137177/ENSG00000137474/ENSG00000142347/ENSG00000155980/ENSG00000158560/ENSG00000163820/ENSG00000169994/ENSG00000173805/ENSG00000182606	PAFAH1B1/DTNBP1/AP3D1/PRKCZ/STK11/KIF1A/ACTN4/BICDL1/BLOC1S1/KIF13A/MYO7A/MYO1F/KIF5A/DYNC1I1/FYCO1/MYO7B/HAP1/TRAK1	18
BP	GO:0009306	protein secretion	53/1713	352/21111	8.82201e-06	0.000974015	ENSG00000001626/ENSG00000006071/ENSG00000007168/ENSG00000007384/ENSG00000010310/ENSG00000025434/ENSG00000073350/ENSG00000076201/ENSG00000083720/ENSG00000089060/ENSG00000090565/ENSG00000091428/ENSG00000099139/ENSG00000100151/ENSG00000101605/ENSG00000102312/ENSG00000105514/ENSG00000105649/ENSG00000107758/ENSG00000110048/ENSG00000110719/ENSG00000111863/ENSG00000112293/ENSG00000115107/ENSG00000119681…	CFTR/ABCC8/PAFAH1B1/RHBDF1/GIPR/NR1H3/LLGL2/PTPN23/OXCT1/SLC8B1/RAB11FIP3/RAPGEF4/PCSK5/PICK1/MYOM1/PORCN/RAB3D/RAB3A/PPP3CB/OSBP/TCIRG1/ADTRP/GPLD1/STEAP3/LTBP2/NECAB3/ADORA2A/SERGEF/RHBDF2/APOE/TRPM4/ANO1/MYH10/ARNTL/TLR2/TRPM2/CAMK2G/SIDT2/FRMD4A/TTN/KCNB1/PRKCE/ADCY5/SNCG/BRSK2/ABAT/TANGO2/C1QTNF12/PLA2G6/PRKN/MYO18A/CD2AP/UNC13B	53
BP	GO:0042391	regulation of membrane potential	61/1713	425/21111	9.04584e-06	0.000980569	ENSG00000001626/ENSG00000067606/ENSG00000069424/ENSG00000077522/ENSG00000081189/ENSG00000088256/ENSG00000089060/ENSG00000099365/ENSG00000100346/ENSG00000101489/ENSG00000107404/ENSG00000108852/ENSG00000108953/ENSG00000109991/ENSG00000114120/ENSG00000120899/ENSG00000120907/ENSG00000125779/ENSG00000128271/ENSG00000129159/ENSG00000129682/ENSG00000129749/ENSG00000130529/ENSG00000132535/ENSG00000135643…	CFTR/PRKCZ/KCNAB2/ACTN2/MEF2C/GNA11/SLC8B1/STX1B/CACNA1I/CELF4/DVL1/MPP2/YWHAE/P2RX3/SLC25A36/PTK2B/ADRA1A/PANK2/ADORA2A/KCNC1/FGF13/CHRNA10/TRPM4/DLG4/KCNMB4/IGSF11/TMEM108/ANK2/TMEM25/CACNA2D1/PIEZO2/KCNB1/SHANK1/KCNJ3/SLMAP/STOX1/PIP5KL1/CACNB3/KCNK9/SCN9A/KCNK7/SCN4B/KCNA2/PYCR1/ABAT/CTNNA3/GRIN2A/KCNK12/PRKN/ZACN/GABRD/PRKAR1B/NLGN3/FLNA/BCO2/UNC13B/MTOR/DMD/CHCHD10/SHANK3/FXYD1	61
BP	GO:0032271	regulation of protein polymerization	40/1713	240/21111	1.00092e-05	0.00106563	ENSG00000055163/ENSG00000070610/ENSG00000074054/ENSG00000076826/ENSG00000084112/ENSG00000100106/ENSG00000100151/ENSG00000108262/ENSG00000120899/ENSG00000125753/ENSG00000130787/ENSG00000135407/ENSG00000136861/ENSG00000139737/ENSG00000145703/ENSG00000146122/ENSG00000155816/ENSG00000156735/ENSG00000157540/ENSG00000158427/ENSG00000160460/ENSG00000161270/ENSG00000163157/ENSG00000163539/ENSG00000171132…	CYFIP2/GBA2/CLASP1/CAMSAP3/SSH1/TRIOBP/PICK1/GIT1/PTK2B/VASP/HIP1R/AVIL/CDK5RAP2/SLAIN1/IQGAP2/DAAM2/FMN2/BAG4/DYRK1A/TMSB15B/SPTBN4/NPHS1/TMOD4/CLASP2/PRKCE/SSH3/SPTBN2/TPPP2/CDH5/HCLS1/WASH6P/INPP5J/CARMIL3/KANK3/SVIL/OCLN/MTOR/TWF2/ARPIN-AP3S2/ARPC4-TTLL3	40
BP	GO:0016358	dendrite development	40/1713	241/21111	1.1078e-05	0.00115872	ENSG00000004139/ENSG00000004777/ENSG00000007168/ENSG00000040341/ENSG00000047579/ENSG00000058404/ENSG00000066248/ENSG00000070808/ENSG00000074660/ENSG00000081189/ENSG00000088899/ENSG00000099250/ENSG00000101144/ENSG00000107404/ENSG00000114062/ENSG00000118046/ENSG00000124006/ENSG00000124839/ENSG00000130203/ENSG00000130294/ENSG00000132535/ENSG00000134313/ENSG00000136848/ENSG00000142453/ENSG00000142599…	SARM1/ARHGAP33/PAFAH1B1/STAU2/DTNBP1/CAMK2B/NGEF/CAMK2A/SCARF1/MEF2C/LZTS3/NRP1/BMP7/DVL1/UBE3A/STK11/OBSL1/RAB17/APOE/KIF1A/DLG4/KIDINS220/DAB2IP/CARM1/RERE/CELSR2/SDK1/ASAP1/TNIK/DPYSL5/KALRN/SHANK1/NSMF/ALK/DSCAM/KNDC1/ANAPC2/SYNGAP1/SHANK3/CUX1	40
BP	GO:0007626	locomotory behavior	36/1713	208/21111	1.16721e-05	0.00116882	ENSG00000007168/ENSG00000075275/ENSG00000100997/ENSG00000107282/ENSG00000107331/ENSG00000107736/ENSG00000107758/ENSG00000108262/ENSG00000114062/ENSG00000115317/ENSG00000128271/ENSG00000128973/ENSG00000130203/ENSG00000132535/ENSG00000137843/ENSG00000139637/ENSG00000140836/ENSG00000152977/ENSG00000153902/ENSG00000154122/ENSG00000160145/ENSG00000160460/ENSG00000161642/ENSG00000165699/ENSG00000171094…	PAFAH1B1/CELSR1/ABHD12/APBA1/ABCA2/CDH23/PPP3CB/GIT1/UBE3A/HTRA2/ADORA2A/CLN6/APOE/DLG4/PAK6/MYG1/ZFHX3/ZIC1/LGI4/ANKH/KALRN/SPTBN4/ZNF385A/TSC1/ALK/PRKCE/DSCAM/ADCY5/SNCG/MTA1/ABAT/PRKN/MTOR/HEXA/SHANK3/TBCE	36
BP	GO:0048813	dendrite morphogenesis	28/1713	144/21111	1.18465e-05	0.00116882	ENSG00000004139/ENSG00000004777/ENSG00000007168/ENSG00000040341/ENSG00000047579/ENSG00000058404/ENSG00000066248/ENSG00000088899/ENSG00000099250/ENSG00000107404/ENSG00000114062/ENSG00000118046/ENSG00000124006/ENSG00000130294/ENSG00000132535/ENSG00000134313/ENSG00000142599/ENSG00000143126/ENSG00000154310/ENSG00000157851/ENSG00000160145/ENSG00000161681/ENSG00000165802/ENSG00000171587/ENSG00000171798…	SARM1/ARHGAP33/PAFAH1B1/STAU2/DTNBP1/CAMK2B/NGEF/LZTS3/NRP1/DVL1/UBE3A/STK11/OBSL1/KIF1A/DLG4/KIDINS220/RERE/CELSR2/TNIK/DPYSL5/KALRN/SHANK1/NSMF/DSCAM/KNDC1/ANAPC2/SHANK3/CUX1	28
BP	GO:0045665	negative regulation of neuron differentiation	38/1713	225/21111	1.21043e-05	0.00116882	ENSG00000007168/ENSG00000012171/ENSG00000040608/ENSG00000047579/ENSG00000066248/ENSG00000083290/ENSG00000089820/ENSG00000095539/ENSG00000099250/ENSG00000099365/ENSG00000101144/ENSG00000108576/ENSG00000109099/ENSG00000114062/ENSG00000129682/ENSG00000130203/ENSG00000136861/ENSG00000137872/ENSG00000142453/ENSG00000144579/ENSG00000149922/ENSG00000153317/ENSG00000157851/ENSG00000164690/ENSG00000165699…	PAFAH1B1/SEMA3B/RTN4R/DTNBP1/NGEF/ULK2/ARHGAP4/SEMA4G/NRP1/STX1B/BMP7/SLC6A4/PMP22/UBE3A/FGF13/APOE/CDK5RAP2/SEMA6D/CARM1/CTDSP1/TBX6/ASAP1/DPYSL5/SHH/TSC1/PTPN9/GPR37L1/ADCY6/AMIGO3/ULK1/RGMA/INPP5J/PBX1/FLNA/SYNGAP1/MBP/ZNF536/DMD	38
BP	GO:0051188	cofactor biosynthetic process	45/1713	285/21111	1.22004e-05	0.00116882	ENSG00000005882/ENSG00000008130/ENSG00000038274/ENSG00000063854/ENSG00000076555/ENSG00000088682/ENSG00000099797/ENSG00000105953/ENSG00000108262/ENSG00000108479/ENSG00000108515/ENSG00000110436/ENSG00000110871/ENSG00000115592/ENSG00000115657/ENSG00000116044/ENSG00000117448/ENSG00000119723/ENSG00000121897/ENSG00000122386/ENSG00000125779/ENSG00000129993/ENSG00000131067/ENSG00000136143/ENSG00000136877…	PDK2/NADK/MAT2B/HAGH/ACACB/COQ9/TECR/OGDH/GIT1/GALK1/ENO3/SLC1A2/COQ5/PRKAG3/ABCB6/NFE2L2/AKR1A1/COQ6/LIAS/ZNF205/PANK2/CBFA2T3/GGT7/SUCLA2/FPGS/PPCDC/PPOX/ALAD/ALDOA/PANK4/PFKFB1/FLAD1/FDXR/ACOX1/NMNAT3/MOCS2/GPHN/DCAKD/NMNAT1/PARP10/ZBTB20/PPARA/SLC6A9/ACSL5/MTOR	45
BP	GO:0055001	muscle cell development	33/1713	184/21111	1.24429e-05	0.00116882	ENSG00000003402/ENSG00000077522/ENSG00000092529/ENSG00000105048/ENSG00000106991/ENSG00000107758/ENSG00000113721/ENSG00000114861/ENSG00000120907/ENSG00000122367/ENSG00000124006/ENSG00000128591/ENSG00000130402/ENSG00000133392/ENSG00000138347/ENSG00000140795/ENSG00000141385/ENSG00000145362/ENSG00000147439/ENSG00000154330/ENSG00000154358/ENSG00000155657/ENSG00000163126/ENSG00000163157/ENSG00000164976…	CFLAR/ACTN2/CAPN3/TNNT1/ENG/PPP3CB/PDGFRB/FOXP1/ADRA1A/LDB3/OBSL1/FLNC/ACTN4/MYH11/MYPN/MYLK3/AFG3L2/ANK2/BIN3/PGM5/OBSCN/TTN/ANKRD23/TMOD4/MYORG/SYNPO2L/KRT8/WFIKKN2/TCAP/PPARA/RYR1/MTOR/DMD	33
BP	GO:2000463	positive regulation of excitatory postsynaptic potential	11/1713	30/21111	1.2465e-05	0.00116882	ENSG00000067606/ENSG00000099365/ENSG00000107404/ENSG00000120899/ENSG00000132535/ENSG00000144847/ENSG00000161681/ENSG00000183454/ENSG00000188191/ENSG00000196338/ENSG00000251322	PRKCZ/STX1B/DVL1/PTK2B/DLG4/IGSF11/SHANK1/GRIN2A/PRKAR1B/NLGN3/SHANK3	11
BP	GO:0031331	positive regulation of cellular catabolic process	59/1713	411/21111	1.25468e-05	0.00116882	ENSG00000013374/ENSG00000034677/ENSG00000058056/ENSG00000068903/ENSG00000078687/ENSG00000080546/ENSG00000083290/ENSG00000092098/ENSG00000100226/ENSG00000102882/ENSG00000103197/ENSG00000103549/ENSG00000105401/ENSG00000106100/ENSG00000106785/ENSG00000107331/ENSG00000107404/ENSG00000109686/ENSG00000110931/ENSG00000112183/ENSG00000112293/ENSG00000116044/ENSG00000116299/ENSG00000116688/ENSG00000118046…	NUB1/RNF19A/USP13/SIRT2/TNRC6C/SESN1/ULK2/RNF31/GTPBP1/MAPK3/TSC2/RNF40/CDC37/NOD1/TRIM14/ABCA2/DVL1/SH3D19/CAMKK2/RBM24/GPLD1/NFE2L2/ELAPOR1/MFN2/STK11/PTK2B/CBFA2T3/APOE/DAB2IP/PNPT1/EGF/DET1/SESN3/SH3RF1/LARP1/FYCO1/TSC1/PSMC3/ARIH1/PLEKHF1/PTK2/ULK1/ARIH2/RAD23A/MEX3D/ZBTB20/TMEM259/RGMA/HSF1/PRKN/TPCN1/PPARA/HMGB1/DDRGK1/YTHDF2/MTOR/CSNK1E/PLIN5/ZSWIM8	59
BP	GO:0006732	coenzyme metabolic process	53/1713	357/21111	1.32474e-05	0.0012087	ENSG00000004139/ENSG00000005882/ENSG00000008130/ENSG00000014641/ENSG00000038274/ENSG00000049239/ENSG00000066813/ENSG00000069424/ENSG00000076555/ENSG00000088682/ENSG00000099797/ENSG00000101473/ENSG00000105953/ENSG00000108262/ENSG00000108479/ENSG00000108515/ENSG00000110871/ENSG00000110921/ENSG00000115159/ENSG00000115592/ENSG00000115840/ENSG00000117394/ENSG00000117448/ENSG00000119723/ENSG00000121897…	SARM1/PDK2/NADK/MDH1/MAT2B/H6PD/ACSM2B/KCNAB2/ACACB/COQ9/TECR/ACOT8/OGDH/GIT1/GALK1/ENO3/COQ5/MVK/GPD2/PRKAG3/SLC25A12/SLC2A1/AKR1A1/COQ6/LIAS/PANK2/CBFA2T3/FMO5/SUCLA2/FPGS/PPCDC/ALDOA/PANK4/PFKFB1/FTCD/FLAD1/FDXR/PMVK/MTHFD2L/NMNAT3/MOCS2/ACSF2/MVD/GPHN/DCAKD/NMNAT1/PARP10/ZBTB20/IDH2/DGAT1/PPARA/ACSL5/MTOR	53
BP	GO:0051924	regulation of calcium ion transport	42/1713	260/21111	1.33805e-05	0.0012087	ENSG00000058404/ENSG00000063176/ENSG00000067191/ENSG00000069966/ENSG00000070808/ENSG00000078549/ENSG00000089060/ENSG00000089250/ENSG00000092529/ENSG00000100311/ENSG00000107758/ENSG00000108953/ENSG00000109991/ENSG00000113721/ENSG00000115970/ENSG00000120899/ENSG00000120910/ENSG00000123560/ENSG00000124181/ENSG00000124942/ENSG00000128271/ENSG00000130528/ENSG00000131981/ENSG00000134242/ENSG00000138798…	CAMK2B/SPHK2/CACNB1/GNB5/CAMK2A/ADCYAP1R1/SLC8B1/NOS1/CAPN3/PDGFB/PPP3CB/YWHAE/P2RX3/PDGFRB/THADA/PTK2B/PPP3CC/PLP1/PLCG1/AHNAK/ADORA2A/HRC/LGALS3/PTPN22/EGF/PDPK1/PSEN2/ANK2/CAMK2G/JPH2/CACNA2D1/ACE/NOS3/STIM1/CACNB3/PRKCE/HAP1/PLA2G6/GJC2/DMD/GSTM2/STIMATE	42
BP	GO:0006644	phospholipid metabolic process	61/1713	431/21111	1.40231e-05	0.0012175	ENSG00000007168/ENSG00000014914/ENSG00000025434/ENSG00000063176/ENSG00000069122/ENSG00000078269/ENSG00000087157/ENSG00000090975/ENSG00000100311/ENSG00000100330/ENSG00000100997/ENSG00000102125/ENSG00000105499/ENSG00000105875/ENSG00000107331/ENSG00000108389/ENSG00000108474/ENSG00000110048/ENSG00000110921/ENSG00000112293/ENSG00000113721/ENSG00000120899/ENSG00000123684/ENSG00000124181/ENSG00000129219…	PAFAH1B1/MTMR11/NR1H3/SPHK2/ADGRF5/SYNJ2/PGS1/PITPNM2/PDGFB/MTMR3/ABHD12/TAFAZZIN/PLA2G4C/WDR91/ABCA2/MTMR4/PIGL/OSBP/MVK/GPLD1/PDGFRB/PTK2B/LPGAT1/PLCG1/PLD2/APOC1/PNPLA7/PIK3C2B/LPIN1/SMPD4/DAB2IP/PIK3R5/RUBCN/DGKZ/DGKE/FAM126B/AGPAT3/FDPS/PGAP3/PMVK/LIPH/INPPL1/MTMR10/PIP5KL1/MVD/PROCA1/WDR81/JMJD7-PLA2G4B/PTK2/PLCB1/PGP/PLA2G6/SERINC4/INPP5J/PIP5K1C/PLSCR3/PLA2G2C/SGMS1/LCAT/PISD/SOCS7	61
BP	GO:0050708	regulation of protein secretion	41/1713	252/21111	1.41606e-05	0.0012175	ENSG00000001626/ENSG00000006071/ENSG00000007384/ENSG00000010310/ENSG00000025434/ENSG00000073350/ENSG00000076201/ENSG00000083720/ENSG00000089060/ENSG00000090565/ENSG00000100151/ENSG00000101605/ENSG00000107758/ENSG00000110048/ENSG00000110719/ENSG00000111863/ENSG00000112293/ENSG00000128271/ENSG00000129158/ENSG00000129667/ENSG00000130203/ENSG00000130529/ENSG00000131620/ENSG00000133026/ENSG00000133794…	CFTR/ABCC8/RHBDF1/GIPR/NR1H3/LLGL2/PTPN23/OXCT1/SLC8B1/RAB11FIP3/PICK1/MYOM1/PPP3CB/OSBP/TCIRG1/ADTRP/GPLD1/ADORA2A/SERGEF/RHBDF2/APOE/TRPM4/ANO1/MYH10/ARNTL/TLR2/TRPM2/SIDT2/FRMD4A/TTN/KCNB1/PRKCE/ADCY5/BRSK2/ABAT/C1QTNF12/PLA2G6/PRKN/MYO18A/CD2AP/UNC13B	41
BP	GO:0051494	negative regulation of cytoskeleton organization	31/1713	169/21111	1.41961e-05	0.0012175	ENSG00000047648/ENSG00000074054/ENSG00000076826/ENSG00000084112/ENSG00000100106/ENSG00000100151/ENSG00000129682/ENSG00000130787/ENSG00000134982/ENSG00000135407/ENSG00000136861/ENSG00000157540/ENSG00000158427/ENSG00000160460/ENSG00000161681/ENSG00000163157/ENSG00000163539/ENSG00000164741/ENSG00000166780/ENSG00000172830/ENSG00000173898/ENSG00000179776/ENSG00000185133/ENSG00000185345/ENSG00000186166…	ARHGAP6/CLASP1/CAMSAP3/SSH1/TRIOBP/PICK1/FGF13/HIP1R/APC/AVIL/CDK5RAP2/DYRK1A/TMSB15B/SPTBN4/SHANK1/TMOD4/CLASP2/DLC1/BMERB1/SSH3/SPTBN2/CDH5/INPP5J/PRKN/CENATAC/ARAP1/KANK3/SVIL/TWF2/ARPIN-AP3S2/SHANK3	31
BP	GO:0032414	positive regulation of ion transmembrane transporter activity	24/1713	115/21111	1.42947e-05	0.0012175	ENSG00000001626/ENSG00000006071/ENSG00000060237/ENSG00000077522/ENSG00000088992/ENSG00000107758/ENSG00000120910/ENSG00000129159/ENSG00000130402/ENSG00000137731/ENSG00000145362/ENSG00000149596/ENSG00000153956/ENSG00000163131/ENSG00000165238/ENSG00000167323/ENSG00000167535/ENSG00000173805/ENSG00000183908/ENSG00000196338/ENSG00000198947/ENSG00000213366/ENSG00000213533/ENSG00000251322	CFTR/ABCC8/WNK1/ACTN2/TESC/PPP3CB/PPP3CC/KCNC1/ACTN4/FXYD2/ANK2/JPH2/CACNA2D1/CTSS/WNK2/STIM1/CACNB3/HAP1/LRRC55/NLGN3/DMD/GSTM2/STIMATE/SHANK3	24
BP	GO:0010632	regulation of epithelial cell migration	38/1713	227/21111	1.48941e-05	0.00125068	ENSG00000005884/ENSG00000050820/ENSG00000061273/ENSG00000074054/ENSG00000076201/ENSG00000077782/ENSG00000079385/ENSG00000081189/ENSG00000099250/ENSG00000100311/ENSG00000101017/ENSG00000103769/ENSG00000103811/ENSG00000111961/ENSG00000112293/ENSG00000114861/ENSG00000115109/ENSG00000116044/ENSG00000120899/ENSG00000124181/ENSG00000126561/ENSG00000127837/ENSG00000128917/ENSG00000130203/ENSG00000136848…	ITGA3/BCAR1/HDAC7/CLASP1/PTPN23/FGFR1/CEACAM1/MEF2C/NRP1/PDGFB/CD40/RAB11A/CTSH/SASH1/GPLD1/FOXP1/EPB41L5/NFE2L2/PTK2B/PLCG1/STAT5A/AAMP/DLL4/APOE/DAB2IP/ANXA3/EGF/ACVRL1/PDPK1/DOCK5/CLASP2/NOS3/JCAD/PTK2/PRKCE/MMRN2/HMGB1/MTOR	38
BP	GO:0010977	negative regulation of neuron projection development	29/1713	155/21111	1.79974e-05	0.00147717	ENSG00000007168/ENSG00000012171/ENSG00000040608/ENSG00000047579/ENSG00000066248/ENSG00000083290/ENSG00000089820/ENSG00000095539/ENSG00000099250/ENSG00000099365/ENSG00000109099/ENSG00000114062/ENSG00000129682/ENSG00000130203/ENSG00000137872/ENSG00000142453/ENSG00000149922/ENSG00000153317/ENSG00000157851/ENSG00000165699/ENSG00000169410/ENSG00000174233/ENSG00000176020/ENSG00000177169/ENSG00000182175…	PAFAH1B1/SEMA3B/RTN4R/DTNBP1/NGEF/ULK2/ARHGAP4/SEMA4G/NRP1/STX1B/PMP22/UBE3A/FGF13/APOE/SEMA6D/CARM1/TBX6/ASAP1/DPYSL5/TSC1/PTPN9/ADCY6/AMIGO3/ULK1/RGMA/INPP5J/FLNA/SYNGAP1/MBP	29
BP	GO:0035725	sodium ion transmembrane transport	31/1713	171/21111	1.80868e-05	0.00147717	ENSG00000060237/ENSG00000066230/ENSG00000088992/ENSG00000089060/ENSG00000089250/ENSG00000100346/ENSG00000104888/ENSG00000108576/ENSG00000111181/ENSG00000129682/ENSG00000130402/ENSG00000130529/ENSG00000137731/ENSG00000140675/ENSG00000142185/ENSG00000146950/ENSG00000157103/ENSG00000158158/ENSG00000162572/ENSG00000163681/ENSG00000165238/ENSG00000168003/ENSG00000168575/ENSG00000169432/ENSG00000171132…	WNK1/SLC9A3/TESC/SLC8B1/NOS1/CACNA1I/SLC17A7/SLC6A4/SLC6A12/FGF13/ACTN4/TRPM4/FXYD2/SLC5A2/TRPM2/SHROOM2/SLC6A1/CNNM4/SCNN1D/SLMAP/WNK2/SLC3A2/SLC20A2/SCN9A/PRKCE/SCN4B/TPCN1/SLC6A9/DMD/ASIC3/FXYD1	31
BP	GO:0046777	protein autophosphorylation	38/1713	230/21111	2.01972e-05	0.00162623	ENSG00000035664/ENSG00000058404/ENSG00000070808/ENSG00000072518/ENSG00000072786/ENSG00000077782/ENSG00000083290/ENSG00000100311/ENSG00000102572/ENSG00000102882/ENSG00000104814/ENSG00000106991/ENSG00000110931/ENSG00000113721/ENSG00000118046/ENSG00000120899/ENSG00000129465/ENSG00000130758/ENSG00000135503/ENSG00000139625/ENSG00000140474/ENSG00000140992/ENSG00000146648/ENSG00000149115/ENSG00000154310…	DAPK2/CAMK2B/CAMK2A/MARK2/STK10/FGFR1/ULK2/PDGFB/STK24/MAPK3/MAP4K1/ENG/CAMKK2/PDGFRB/STK11/PTK2B/RIPK3/MAP3K10/ACVR1B/MAP3K12/ULK3/PDPK1/EGFR/TNKS1BP1/TNIK/OBSCN/DYRK1A/ACE/FGFR4/WNK2/CDK12/PTK2/ALK/EIF2AK3/CLK2/ULK1/CLK3/MTOR	38
BP	GO:0032411	positive regulation of transporter activity	25/1713	125/21111	2.06912e-05	0.00162623	ENSG00000001626/ENSG00000006071/ENSG00000025434/ENSG00000060237/ENSG00000077522/ENSG00000088992/ENSG00000107758/ENSG00000120910/ENSG00000129159/ENSG00000130402/ENSG00000137731/ENSG00000145362/ENSG00000149596/ENSG00000153956/ENSG00000163131/ENSG00000165238/ENSG00000167323/ENSG00000167535/ENSG00000173805/ENSG00000183908/ENSG00000196338/ENSG00000198947/ENSG00000213366/ENSG00000213533/ENSG00000251322	CFTR/ABCC8/NR1H3/WNK1/ACTN2/TESC/PPP3CB/PPP3CC/KCNC1/ACTN4/FXYD2/ANK2/JPH2/CACNA2D1/CTSS/WNK2/STIM1/CACNB3/HAP1/LRRC55/NLGN3/DMD/GSTM2/STIMATE/SHANK3	25
BP	GO:0045333	cellular respiration	35/1713	205/21111	2.07302e-05	0.00162623	ENSG00000010256/ENSG00000014641/ENSG00000055917/ENSG00000073578/ENSG00000088682/ENSG00000089127/ENSG00000100412/ENSG00000102125/ENSG00000105953/ENSG00000110717/ENSG00000115159/ENSG00000115840/ENSG00000117118/ENSG00000117640/ENSG00000119013/ENSG00000125779/ENSG00000126602/ENSG00000129993/ENSG00000131055/ENSG00000131143/ENSG00000135441/ENSG00000136003/ENSG00000136143/ENSG00000138035/ENSG00000140374…	UQCRC1/MDH1/PUM2/SDHA/COQ9/OAS1/ACO2/TAFAZZIN/OGDH/NDUFS8/GPD2/SLC25A12/SDHB/MTFR1L/NDUFB3/PANK2/TRAP1/CBFA2T3/COX4I2/COX4I1/BLOC1S1/ISCU/SUCLA2/PNPT1/ETFA/SIRT3/IFNAR1/SURF1/UQCRB/COX7A1/UQCRQ/NDUFV1/IDH2/SLC25A18/UQCR10	35
BP	GO:0006470	protein dephosphorylation	42/1713	265/21111	2.14e-05	0.00163573	ENSG00000072135/ENSG00000074211/ENSG00000076201/ENSG00000079393/ENSG00000084112/ENSG00000100239/ENSG00000100330/ENSG00000101413/ENSG00000105053/ENSG00000107758/ENSG00000108389/ENSG00000108953/ENSG00000110786/ENSG00000111077/ENSG00000112319/ENSG00000113721/ENSG00000115685/ENSG00000118046/ENSG00000120910/ENSG00000131981/ENSG00000134242/ENSG00000138032/ENSG00000143851/ENSG00000144579/ENSG00000156475…	PTPN18/PPP2R2C/PTPN23/DUSP13/SSH1/PPP6R2/MTMR3/RPRD1B/VRK3/PPP3CB/MTMR4/YWHAE/PTPN5/TNS2/EYA4/PDGFRB/PPP1R7/STK11/PPP3CC/LGALS3/PTPN22/PPM1B/PTPN7/CTDSP1/PPP2R2B/DUSP19/DLC1/TSC1/NSMF/PPP2R3B/PTPN9/CAMTA1/SSH3/CTDNEP1/CDH5/PGP/PTP4A3/PPP1CC/DUSP29/MTOR/CDC14C/PPP2R2A	42
BP	GO:0030258	lipid modification	42/1713	265/21111	2.14e-05	0.00163573	ENSG00000014914/ENSG00000063176/ENSG00000070610/ENSG00000072778/ENSG00000076555/ENSG00000078269/ENSG00000100330/ENSG00000101473/ENSG00000102312/ENSG00000105135/ENSG00000107331/ENSG00000108389/ENSG00000111271/ENSG00000117528/ENSG00000119688/ENSG00000120915/ENSG00000121310/ENSG00000122971/ENSG00000128928/ENSG00000130208/ENSG00000133056/ENSG00000135454/ENSG00000140374/ENSG00000149091/ENSG00000153933…	MTMR11/SPHK2/GBA2/ACADVL/ACACB/SYNJ2/MTMR3/ACOT8/PORCN/ILVBL/ABCA2/MTMR4/ACAD10/ABCD3/ABCD4/EPHX2/ECHDC2/ACADS/IVD/APOC1/PIK3C2B/B4GALNT1/ETFA/DGKZ/DGKE/FAM126B/CPT2/ACOX1/INPPL1/MTMR10/PIP5KL1/SOAT2/ECI1/ACOX2/INPP5J/PIP5K1C/PPARA/ADH5/CPT1B/LCAT/PLIN5/SOCS7	42
BP	GO:0031346	positive regulation of cell projection organization	55/1713	382/21111	2.24015e-05	0.0016773	ENSG00000003402/ENSG00000004975/ENSG00000005884/ENSG00000007047/ENSG00000007168/ENSG00000010361/ENSG00000040341/ENSG00000058404/ENSG00000067715/ENSG00000072518/ENSG00000074660/ENSG00000076356/ENSG00000099250/ENSG00000099864/ENSG00000101144/ENSG00000102572/ENSG00000103528/ENSG00000104897/ENSG00000105429/ENSG00000107404/ENSG00000116044/ENSG00000118046/ENSG00000120899/ENSG00000124006/ENSG00000130203…	CFLAR/DVL2/ITGA3/MARK4/PAFAH1B1/FUZ/STAU2/CAMK2B/SYT1/MARK2/SCARF1/PLXNA2/NRP1/PALM/BMP7/STK24/SYT17/SF3A2/MEGF8/DVL1/NFE2L2/STK11/PTK2B/OBSL1/APOE/DLG4/KIDINS220/APC/AVIL/DAB2IP/PROM2/NPTN/ARHGAP35/KALRN/DVL3/SHANK1/RET/TAPT1/ALK/DSCAM/HAP1/ANAPC2/EPS8L2/CDH4/SEPTIN9/PRKN/ARAP1/AGRN/FLNA/OCLN/MTOR/DMD/TWF2/SHANK3/CUX1	55
BP	GO:0045214	sarcomere organization	13/1713	43/21111	2.28174e-05	0.0016773	ENSG00000077522/ENSG00000092529/ENSG00000105048/ENSG00000122367/ENSG00000128591/ENSG00000138347/ENSG00000140795/ENSG00000154358/ENSG00000155657/ENSG00000163126/ENSG00000166317/ENSG00000170421/ENSG00000173991	ACTN2/CAPN3/TNNT1/LDB3/FLNC/MYPN/MYLK3/OBSCN/TTN/ANKRD23/SYNPO2L/KRT8/TCAP	13
BP	GO:0010631	epithelial cell migration	46/1713	301/21111	2.30397e-05	0.0016773	ENSG00000005884/ENSG00000050820/ENSG00000061273/ENSG00000074054/ENSG00000076201/ENSG00000077782/ENSG00000079385/ENSG00000081189/ENSG00000099250/ENSG00000100311/ENSG00000101017/ENSG00000103769/ENSG00000103811/ENSG00000111863/ENSG00000111961/ENSG00000112293/ENSG00000114861/ENSG00000115109/ENSG00000116044/ENSG00000120899/ENSG00000123143/ENSG00000124181/ENSG00000126561/ENSG00000127837/ENSG00000128917…	ITGA3/BCAR1/HDAC7/CLASP1/PTPN23/FGFR1/CEACAM1/MEF2C/NRP1/PDGFB/CD40/RAB11A/CTSH/ADTRP/SASH1/GPLD1/FOXP1/EPB41L5/NFE2L2/PTK2B/PKN1/PLCG1/STAT5A/AAMP/DLL4/APOE/DAB2IP/ANXA3/EGF/ACVRL1/PDPK1/DAAM2/DOCK5/PAXIP1/ITGB2/PKN3/CLASP2/NOS3/JCAD/PTK2/PRKCE/MMRN2/CDH5/PTP4A3/HMGB1/MTOR	46
BP	GO:0016331	morphogenesis of embryonic epithelium	29/1713	157/21111	2.31342e-05	0.0016773	ENSG00000002745/ENSG00000004975/ENSG00000010361/ENSG00000011143/ENSG00000075275/ENSG00000089094/ENSG00000101144/ENSG00000103197/ENSG00000107404/ENSG00000113971/ENSG00000115109/ENSG00000121897/ENSG00000125753/ENSG00000128918/ENSG00000134245/ENSG00000160007/ENSG00000161202/ENSG00000164690/ENSG00000164741/ENSG00000165699/ENSG00000165731/ENSG00000166145/ENSG00000182175/ENSG00000184634/ENSG00000185920…	WNT16/DVL2/FUZ/MKS1/CELSR1/KDM2B/BMP7/TSC2/DVL1/NPHP3/EPB41L5/LIAS/VASP/ALDH1A2/WNT2B/ARHGAP35/DVL3/SHH/DLC1/TSC1/RET/SPINT1/RGMA/MED12/PTCH1/PHACTR4/BRD2/TCTN1/SHANK3	29
BP	GO:0051961	negative regulation of nervous system development	48/1713	319/21111	2.33505e-05	0.0016773	ENSG00000006071/ENSG00000007168/ENSG00000012171/ENSG00000040608/ENSG00000047579/ENSG00000066248/ENSG00000068903/ENSG00000083290/ENSG00000089820/ENSG00000090539/ENSG00000095539/ENSG00000099250/ENSG00000099365/ENSG00000101144/ENSG00000108576/ENSG00000109099/ENSG00000114062/ENSG00000129682/ENSG00000130203/ENSG00000134324/ENSG00000136861/ENSG00000137462/ENSG00000137872/ENSG00000142453/ENSG00000144579…	ABCC8/PAFAH1B1/SEMA3B/RTN4R/DTNBP1/NGEF/SIRT2/ULK2/ARHGAP4/CHRD/SEMA4G/NRP1/STX1B/BMP7/SLC6A4/PMP22/UBE3A/FGF13/APOE/LPIN1/CDK5RAP2/TLR2/SEMA6D/CARM1/CTDSP1/DAAM2/TBX6/ASAP1/DPYSL5/SHH/TSC1/BMERB1/PTPN9/GPR37L1/EIF2AK3/ADCY6/AMIGO3/ULK1/RGMA/INPP5J/PBX1/FLNA/SYNGAP1/MBP/ZNF536/ARHGEF15/DMD/ADGRG1	48
BP	GO:0021534	cell proliferation in hindbrain	7/1713	13/21111	2.5339e-05	0.00175664	ENSG00000069667/ENSG00000102935/ENSG00000108576/ENSG00000138798/ENSG00000142599/ENSG00000164690/ENSG00000170075	RORA/ZNF423/SLC6A4/EGF/RERE/SHH/GPR37L1	7
BP	GO:0021924	cell proliferation in external granule layer	7/1713	13/21111	2.5339e-05	0.00175664	ENSG00000069667/ENSG00000102935/ENSG00000108576/ENSG00000138798/ENSG00000142599/ENSG00000164690/ENSG00000170075	RORA/ZNF423/SLC6A4/EGF/RERE/SHH/GPR37L1	7
BP	GO:0021930	cerebellar granule cell precursor proliferation	7/1713	13/21111	2.5339e-05	0.00175664	ENSG00000069667/ENSG00000102935/ENSG00000108576/ENSG00000138798/ENSG00000142599/ENSG00000164690/ENSG00000170075	RORA/ZNF423/SLC6A4/EGF/RERE/SHH/GPR37L1	7
BP	GO:0038061	NIK/NF-kappaB signaling	25/1713	127/21111	2.74404e-05	0.00188046	ENSG00000056586/ENSG00000061273/ENSG00000101144/ENSG00000102871/ENSG00000106100/ENSG00000111961/ENSG00000120889/ENSG00000125826/ENSG00000129465/ENSG00000130402/ENSG00000134242/ENSG00000137462/ENSG00000138032/ENSG00000140939/ENSG00000141527/ENSG00000146648/ENSG00000151623/ENSG00000158813/ENSG00000167085/ENSG00000168961/ENSG00000169756/ENSG00000171094/ENSG00000173039/ENSG00000184489/ENSG00000214078	RC3H2/HDAC7/BMP7/TRADD/NOD1/SASH1/TNFRSF10B/RBCK1/RIPK3/ACTN4/PTPN22/TLR2/PPM1B/NOL3/CARD14/EGFR/NR3C2/EDA/PHB1/LGALS9/LIMS1/ALK/RELA/PTP4A3/CPNE1	25
BP	GO:0072175	epithelial tube formation	27/1713	143/21111	2.91735e-05	0.00192379	ENSG00000004975/ENSG00000010361/ENSG00000011143/ENSG00000075275/ENSG00000089094/ENSG00000101144/ENSG00000103197/ENSG00000107404/ENSG00000113971/ENSG00000121897/ENSG00000125753/ENSG00000138798/ENSG00000160007/ENSG00000161202/ENSG00000164741/ENSG00000165699/ENSG00000165731/ENSG00000166145/ENSG00000173269/ENSG00000173991/ENSG00000182175/ENSG00000184634/ENSG00000185920/ENSG00000204138/ENSG00000204256…	DVL2/FUZ/MKS1/CELSR1/KDM2B/BMP7/TSC2/DVL1/NPHP3/LIAS/VASP/EGF/ARHGAP35/DVL3/DLC1/TSC1/RET/SPINT1/MMRN2/TCAP/RGMA/MED12/PTCH1/PHACTR4/BRD2/TCTN1/SHANK3	27
BP	GO:1902904	negative regulation of supramolecular fiber organization	30/1713	167/21111	2.93548e-05	0.00192379	ENSG00000047648/ENSG00000074054/ENSG00000076826/ENSG00000084112/ENSG00000100106/ENSG00000100151/ENSG00000129682/ENSG00000130203/ENSG00000130787/ENSG00000134982/ENSG00000135407/ENSG00000157540/ENSG00000158427/ENSG00000160460/ENSG00000161681/ENSG00000163157/ENSG00000163539/ENSG00000164741/ENSG00000166780/ENSG00000172830/ENSG00000173898/ENSG00000179776/ENSG00000185133/ENSG00000185345/ENSG00000186635…	ARHGAP6/CLASP1/CAMSAP3/SSH1/TRIOBP/PICK1/FGF13/APOE/HIP1R/APC/AVIL/DYRK1A/TMSB15B/SPTBN4/SHANK1/TMOD4/CLASP2/DLC1/BMERB1/SSH3/SPTBN2/CDH5/INPP5J/PRKN/ARAP1/KANK3/SVIL/TWF2/ARPIN-AP3S2/SHANK3	30
BP	GO:0030010	establishment of cell polarity	28/1713	151/21111	2.95208e-05	0.00192379	ENSG00000003137/ENSG00000007168/ENSG00000008256/ENSG00000008710/ENSG00000047849/ENSG00000067606/ENSG00000072518/ENSG00000073350/ENSG00000074054/ENSG00000076826/ENSG00000088833/ENSG00000110719/ENSG00000114541/ENSG00000115163/ENSG00000118046/ENSG00000120899/ENSG00000129682/ENSG00000132849/ENSG00000136098/ENSG00000136861/ENSG00000151474/ENSG00000164690/ENSG00000169398/ENSG00000174672/ENSG00000179776…	CYP26B1/PAFAH1B1/CYTH3/PKD1/MAP4/PRKCZ/MARK2/LLGL2/CLASP1/CAMSAP3/NSFL1C/TCIRG1/FRMD4B/CENPA/STK11/PTK2B/FGF13/PATJ/NEK3/CDK5RAP2/FRMD4A/SHH/PTK2/BRSK2/CDH5/SYNE4/MYO18A/CORO7	28
BP	GO:0030041	actin filament polymerization	34/1713	200/21111	2.96113e-05	0.00192379	ENSG00000047648/ENSG00000055163/ENSG00000070610/ENSG00000084112/ENSG00000100106/ENSG00000100151/ENSG00000120899/ENSG00000125753/ENSG00000130787/ENSG00000135407/ENSG00000145703/ENSG00000146122/ENSG00000148450/ENSG00000155816/ENSG00000156735/ENSG00000158427/ENSG00000160460/ENSG00000161270/ENSG00000163157/ENSG00000164877/ENSG00000171132/ENSG00000172830/ENSG00000173898/ENSG00000180353/ENSG00000182484…	ARHGAP6/CYFIP2/GBA2/SSH1/TRIOBP/PICK1/PTK2B/VASP/HIP1R/AVIL/IQGAP2/DAAM2/MSRB2/FMN2/BAG4/TMSB15B/SPTBN4/NPHS1/TMOD4/MICALL2/PRKCE/SSH3/SPTBN2/HCLS1/WASH6P/CARMIL3/KANK3/SVIL/MSRB1/MTOR/TWF2/ARPIN-AP3S2/ARPC4-TTLL3/CORO7	34
BP	GO:0090132	epithelium migration	46/1713	304/21111	2.96861e-05	0.00192379	ENSG00000005884/ENSG00000050820/ENSG00000061273/ENSG00000074054/ENSG00000076201/ENSG00000077782/ENSG00000079385/ENSG00000081189/ENSG00000099250/ENSG00000100311/ENSG00000101017/ENSG00000103769/ENSG00000103811/ENSG00000111863/ENSG00000111961/ENSG00000112293/ENSG00000114861/ENSG00000115109/ENSG00000116044/ENSG00000120899/ENSG00000123143/ENSG00000124181/ENSG00000126561/ENSG00000127837/ENSG00000128917…	ITGA3/BCAR1/HDAC7/CLASP1/PTPN23/FGFR1/CEACAM1/MEF2C/NRP1/PDGFB/CD40/RAB11A/CTSH/ADTRP/SASH1/GPLD1/FOXP1/EPB41L5/NFE2L2/PTK2B/PKN1/PLCG1/STAT5A/AAMP/DLL4/APOE/DAB2IP/ANXA3/EGF/ACVRL1/PDPK1/DAAM2/DOCK5/PAXIP1/ITGB2/PKN3/CLASP2/NOS3/JCAD/PTK2/PRKCE/MMRN2/CDH5/PTP4A3/HMGB1/MTOR	46
BP	GO:0042692	muscle cell differentiation	54/1713	377/21111	3.06185e-05	0.00196288	ENSG00000003137/ENSG00000003402/ENSG00000024422/ENSG00000069667/ENSG00000072195/ENSG00000077522/ENSG00000077943/ENSG00000081189/ENSG00000089250/ENSG00000091136/ENSG00000092529/ENSG00000100311/ENSG00000102554/ENSG00000105048/ENSG00000106991/ENSG00000107758/ENSG00000112183/ENSG00000112531/ENSG00000113721/ENSG00000114861/ENSG00000120907/ENSG00000122367/ENSG00000124006/ENSG00000128591/ENSG00000130402…	CYP26B1/CFLAR/EHD2/RORA/SPEG/ACTN2/ITGA8/MEF2C/NOS1/LAMB1/CAPN3/PDGFB/KLF5/TNNT1/ENG/PPP3CB/RBM24/QKI/PDGFRB/FOXP1/ADRA1A/LDB3/OBSL1/FLNC/ACTN4/MYH11/SORT1/CDK9/MYPN/MYLK3/AFG3L2/ANK2/BIN3/PGM5/OBSCN/TTN/NPHS1/ANKRD23/TMOD4/SHH/MYORG/TSC1/SYNPO2L/IGF2/HDGFL2/KRT8/WFIKKN2/TCAP/PPARA/MAPK12/DUSP29/RYR1/MTOR/DMD	54
BP	GO:0043087	regulation of GTPase activity	52/1713	359/21111	3.14653e-05	0.00199571	ENSG00000004975/ENSG00000007168/ENSG00000040608/ENSG00000047648/ENSG00000060237/ENSG00000066248/ENSG00000068831/ENSG00000069966/ENSG00000071189/ENSG00000075884/ENSG00000076356/ENSG00000079337/ENSG00000088280/ENSG00000091428/ENSG00000099992/ENSG00000101017/ENSG00000103197/ENSG00000104728/ENSG00000105808/ENSG00000107185/ENSG00000108352/ENSG00000120899/ENSG00000129204/ENSG00000130158/ENSG00000132359…	DVL2/PAFAH1B1/RTN4R/ARHGAP6/WNK1/NGEF/RASGRP2/GNB5/SNX13/ARHGAP15/PLXNA2/RAPGEF3/ASAP3/RAPGEF4/TBC1D10A/CD40/TSC2/ARHGEF10/RASA4/RGP1/RAPGEFL1/PTK2B/USP6/DOCK6/RAP1GAP2/RALGPS1/DAB2IP/FGD4/GRTP1/SGSM2/ARHGEF19/IQGAP2/RASGRP3/ASAP1/PROM2/ARHGAP35/KALRN/DVL3/GAPVD1/TSC1/PTK2/LIMS1/RGMA/ARAP1/BCR/AGRN/SYNGAP1/MTOR/ARHGEF15/TBC1D8/RGL3/SIPA1	52
BP	GO:0048814	regulation of dendrite morphogenesis	20/1713	91/21111	3.30716e-05	0.0020755	ENSG00000004139/ENSG00000004777/ENSG00000007168/ENSG00000040341/ENSG00000047579/ENSG00000058404/ENSG00000066248/ENSG00000088899/ENSG00000114062/ENSG00000118046/ENSG00000124006/ENSG00000130294/ENSG00000154310/ENSG00000157851/ENSG00000160145/ENSG00000165802/ENSG00000171798/ENSG00000176248/ENSG00000251322/ENSG00000257923	SARM1/ARHGAP33/PAFAH1B1/STAU2/DTNBP1/CAMK2B/NGEF/LZTS3/UBE3A/STK11/OBSL1/KIF1A/TNIK/DPYSL5/KALRN/NSMF/KNDC1/ANAPC2/SHANK3/CUX1	20
BP	GO:0062012	regulation of small molecule metabolic process	56/1713	397/21111	3.41449e-05	0.00212054	ENSG00000005882/ENSG00000025434/ENSG00000049239/ENSG00000049769/ENSG00000063176/ENSG00000069667/ENSG00000071889/ENSG00000072778/ENSG00000076555/ENSG00000078549/ENSG00000079385/ENSG00000089250/ENSG00000099864/ENSG00000100003/ENSG00000100311/ENSG00000102125/ENSG00000106070/ENSG00000108262/ENSG00000111424/ENSG00000112293/ENSG00000115840/ENSG00000118046/ENSG00000120899/ENSG00000120915/ENSG00000123684…	PDK2/NR1H3/H6PD/PPP1R3F/SPHK2/RORA/FAM3A/ACADVL/ACACB/ADCYAP1R1/CEACAM1/NOS1/PALM/SEC14L2/PDGFB/TAFAZZIN/GRB10/GIT1/VDR/GPLD1/SLC25A12/STK11/PTK2B/EPHX2/LPGAT1/SIRT5/PANK2/CBFA2T3/APOE/APOC1/FMO5/ISCU/KHK/EGF/IGFBP3/PFKFB1/SLC45A3/FGFR4/COX7A1/GRM2/NOS3/IGF2/STIM1/PRKCE/ZNF692/DHCR7/CLK2/ZBTB20/C1QTNF12/PGP/PRKN/PPARA/NCOR2/MTOR/GRM3/PLIN5	56
BP	GO:0099173	postsynapse organization	30/1713	169/21111	3.70676e-05	0.00227832	ENSG00000004777/ENSG00000005884/ENSG00000007168/ENSG00000040341/ENSG00000047579/ENSG00000058404/ENSG00000066248/ENSG00000088899/ENSG00000099250/ENSG00000100151/ENSG00000107404/ENSG00000108852/ENSG00000114062/ENSG00000130203/ENSG00000130294/ENSG00000132535/ENSG00000144868/ENSG00000147799/ENSG00000149970/ENSG00000156564/ENSG00000157916/ENSG00000160145/ENSG00000161681/ENSG00000165917/ENSG00000171246…	ARHGAP33/ITGA3/PAFAH1B1/STAU2/DTNBP1/CAMK2B/NGEF/LZTS3/NRP1/PICK1/DVL1/MPP2/UBE3A/APOE/KIF1A/DLG4/TMEM108/ARHGAP39/CNKSR2/LRFN2/RER1/KALRN/SHANK1/RAPSN/NPTX1/GPHN/SPTBN2/NLGN3/SYNGAP1/SHANK3	30
BP	GO:0010976	positive regulation of neuron projection development	42/1713	272/21111	4.01064e-05	0.00243994	ENSG00000003402/ENSG00000004975/ENSG00000005884/ENSG00000007168/ENSG00000040341/ENSG00000058404/ENSG00000067715/ENSG00000072518/ENSG00000074660/ENSG00000076356/ENSG00000099250/ENSG00000101144/ENSG00000102572/ENSG00000103528/ENSG00000104897/ENSG00000105429/ENSG00000107404/ENSG00000116044/ENSG00000118046/ENSG00000120899/ENSG00000124006/ENSG00000130203/ENSG00000132535/ENSG00000134313/ENSG00000135407…	CFLAR/DVL2/ITGA3/PAFAH1B1/STAU2/CAMK2B/SYT1/MARK2/SCARF1/PLXNA2/NRP1/BMP7/STK24/SYT17/SF3A2/MEGF8/DVL1/NFE2L2/STK11/PTK2B/OBSL1/APOE/DLG4/KIDINS220/AVIL/DAB2IP/NPTN/ARHGAP35/KALRN/DVL3/SHANK1/RET/ALK/DSCAM/ANAPC2/CDH4/PRKN/FLNA/DMD/TWF2/SHANK3/CUX1	42
BP	GO:0014020	primary neural tube formation	21/1713	100/21111	4.36173e-05	0.00260057	ENSG00000004975/ENSG00000010361/ENSG00000011143/ENSG00000075275/ENSG00000089094/ENSG00000101144/ENSG00000103197/ENSG00000107404/ENSG00000113971/ENSG00000121897/ENSG00000125753/ENSG00000160007/ENSG00000161202/ENSG00000164741/ENSG00000165699/ENSG00000166145/ENSG00000182175/ENSG00000184634/ENSG00000185920/ENSG00000204138/ENSG00000204256	DVL2/FUZ/MKS1/CELSR1/KDM2B/BMP7/TSC2/DVL1/NPHP3/LIAS/VASP/ARHGAP35/DVL3/DLC1/TSC1/SPINT1/RGMA/MED12/PTCH1/PHACTR4/BRD2	21
BP	GO:1901222	regulation of NIK/NF-kappaB signaling	23/1713	115/21111	4.36191e-05	0.00260057	ENSG00000056586/ENSG00000061273/ENSG00000101144/ENSG00000102871/ENSG00000106100/ENSG00000111961/ENSG00000120889/ENSG00000125826/ENSG00000130402/ENSG00000134242/ENSG00000137462/ENSG00000138032/ENSG00000140939/ENSG00000141527/ENSG00000146648/ENSG00000151623/ENSG00000158813/ENSG00000167085/ENSG00000168961/ENSG00000169756/ENSG00000173039/ENSG00000184489/ENSG00000214078	RC3H2/HDAC7/BMP7/TRADD/NOD1/SASH1/TNFRSF10B/RBCK1/ACTN4/PTPN22/TLR2/PPM1B/NOL3/CARD14/EGFR/NR3C2/EDA/PHB1/LGALS9/LIMS1/RELA/PTP4A3/CPNE1	23
BP	GO:0002790	peptide secretion	55/1713	392/21111	4.63563e-05	0.0027364	ENSG00000001626/ENSG00000006071/ENSG00000007168/ENSG00000007384/ENSG00000010310/ENSG00000025434/ENSG00000073350/ENSG00000076201/ENSG00000083720/ENSG00000089060/ENSG00000090565/ENSG00000091428/ENSG00000099139/ENSG00000100151/ENSG00000101605/ENSG00000102312/ENSG00000105514/ENSG00000105649/ENSG00000107758/ENSG00000110048/ENSG00000110719/ENSG00000111863/ENSG00000112293/ENSG00000115107/ENSG00000119681…	CFTR/ABCC8/PAFAH1B1/RHBDF1/GIPR/NR1H3/LLGL2/PTPN23/OXCT1/SLC8B1/RAB11FIP3/RAPGEF4/PCSK5/PICK1/MYOM1/PORCN/RAB3D/RAB3A/PPP3CB/OSBP/TCIRG1/ADTRP/GPLD1/STEAP3/LTBP2/EDN3/NECAB3/ADORA2A/SERGEF/RHBDF2/APOE/TRPM4/ANO1/MYH10/ARNTL/TLR2/TRPM2/CAMK2G/SIDT2/FRMD4A/TTN/KCNB1/KALRN/PRKCE/ADCY5/SNCG/BRSK2/ABAT/TANGO2/C1QTNF12/PLA2G6/PRKN/MYO18A/CD2AP/UNC13B	55
BP	GO:0001841	neural tube formation	22/1713	108/21111	4.73625e-05	0.00276838	ENSG00000004975/ENSG00000010361/ENSG00000011143/ENSG00000075275/ENSG00000089094/ENSG00000101144/ENSG00000103197/ENSG00000107404/ENSG00000113971/ENSG00000121897/ENSG00000125753/ENSG00000160007/ENSG00000161202/ENSG00000164741/ENSG00000165699/ENSG00000166145/ENSG00000182175/ENSG00000184634/ENSG00000185920/ENSG00000204138/ENSG00000204256/ENSG00000204852	DVL2/FUZ/MKS1/CELSR1/KDM2B/BMP7/TSC2/DVL1/NPHP3/LIAS/VASP/ARHGAP35/DVL3/DLC1/TSC1/SPINT1/RGMA/MED12/PTCH1/PHACTR4/BRD2/TCTN1	22
BP	GO:0055002	striated muscle cell development	28/1713	155/21111	4.81203e-05	0.00278183	ENSG00000003402/ENSG00000077522/ENSG00000092529/ENSG00000105048/ENSG00000107758/ENSG00000113721/ENSG00000114861/ENSG00000120907/ENSG00000122367/ENSG00000124006/ENSG00000128591/ENSG00000133392/ENSG00000138347/ENSG00000140795/ENSG00000147439/ENSG00000154330/ENSG00000154358/ENSG00000155657/ENSG00000163126/ENSG00000163157/ENSG00000164976/ENSG00000166317/ENSG00000170421/ENSG00000173991/ENSG00000186951…	CFLAR/ACTN2/CAPN3/TNNT1/PPP3CB/PDGFRB/FOXP1/ADRA1A/LDB3/OBSL1/FLNC/MYH11/MYPN/MYLK3/BIN3/PGM5/OBSCN/TTN/ANKRD23/TMOD4/MYORG/SYNPO2L/KRT8/TCAP/PPARA/RYR1/MTOR/DMD	28
BP	GO:0090130	tissue migration	46/1713	310/21111	4.85257e-05	0.00278183	ENSG00000005884/ENSG00000050820/ENSG00000061273/ENSG00000074054/ENSG00000076201/ENSG00000077782/ENSG00000079385/ENSG00000081189/ENSG00000099250/ENSG00000100311/ENSG00000101017/ENSG00000103769/ENSG00000103811/ENSG00000111863/ENSG00000111961/ENSG00000112293/ENSG00000114861/ENSG00000115109/ENSG00000116044/ENSG00000120899/ENSG00000123143/ENSG00000124181/ENSG00000126561/ENSG00000127837/ENSG00000128917…	ITGA3/BCAR1/HDAC7/CLASP1/PTPN23/FGFR1/CEACAM1/MEF2C/NRP1/PDGFB/CD40/RAB11A/CTSH/ADTRP/SASH1/GPLD1/FOXP1/EPB41L5/NFE2L2/PTK2B/PKN1/PLCG1/STAT5A/AAMP/DLL4/APOE/DAB2IP/ANXA3/EGF/ACVRL1/PDPK1/DAAM2/DOCK5/PAXIP1/ITGB2/PKN3/CLASP2/NOS3/JCAD/PTK2/PRKCE/MMRN2/CDH5/PTP4A3/HMGB1/MTOR	46
BP	GO:0048588	developmental cell growth	36/1713	222/21111	4.94026e-05	0.00280513	ENSG00000007168/ENSG00000012171/ENSG00000040608/ENSG00000043143/ENSG00000055163/ENSG00000067606/ENSG00000067715/ENSG00000083290/ENSG00000089820/ENSG00000095539/ENSG00000099250/ENSG00000103528/ENSG00000105429/ENSG00000107404/ENSG00000107758/ENSG00000114861/ENSG00000118046/ENSG00000120907/ENSG00000124205/ENSG00000129682/ENSG00000130203/ENSG00000137843/ENSG00000137872/ENSG00000144868/ENSG00000163539…	PAFAH1B1/SEMA3B/RTN4R/JADE2/CYFIP2/PRKCZ/SYT1/ULK2/ARHGAP4/SEMA4G/NRP1/SYT17/MEGF8/DVL1/PPP3CB/FOXP1/STK11/ADRA1A/EDN3/FGF13/APOE/PAK6/SEMA6D/TMEM108/CLASP2/KMT2D/DSCAM/ANAPC2/ULK1/ARIH2/CDH4/PRKN/PPARA/NLGN3/CPNE1/TWF2	36
BP	GO:0009896	positive regulation of catabolic process	65/1713	488/21111	5.08831e-05	0.00286193	ENSG00000013374/ENSG00000034677/ENSG00000058056/ENSG00000068903/ENSG00000078687/ENSG00000080546/ENSG00000083290/ENSG00000092098/ENSG00000100226/ENSG00000102882/ENSG00000103197/ENSG00000103549/ENSG00000105401/ENSG00000106100/ENSG00000106785/ENSG00000107331/ENSG00000107404/ENSG00000109686/ENSG00000110931/ENSG00000112183/ENSG00000112293/ENSG00000116044/ENSG00000116299/ENSG00000116688/ENSG00000118046…	NUB1/RNF19A/USP13/SIRT2/TNRC6C/SESN1/ULK2/RNF31/GTPBP1/MAPK3/TSC2/RNF40/CDC37/NOD1/TRIM14/ABCA2/DVL1/SH3D19/CAMKK2/RBM24/GPLD1/NFE2L2/ELAPOR1/MFN2/STK11/PTK2B/CBFA2T3/APOE/APC/DAB2IP/PNPT1/EGF/DET1/RHBDD1/GPC3/SESN3/SH3RF1/LARP1/FYCO1/TSC1/PSMC3/ARIH1/PLEKHF1/RILP/PTK2/PRKCE/ULK1/ARIH2/RAD23A/MEX3D/ZBTB20/TMEM259/RGMA/FAF1/HSF1/PRKN/TPCN1/PPARA/HMGB1/DDRGK1/YTHDF2/MTOR/CSNK1E/PLIN5/ZSWIM8	65
BP	GO:0006979	response to oxidative stress	60/1713	441/21111	5.31342e-05	0.00296062	ENSG00000002016/ENSG00000002745/ENSG00000003402/ENSG00000005882/ENSG00000040341/ENSG00000068903/ENSG00000080546/ENSG00000099219/ENSG00000099783/ENSG00000100033/ENSG00000101144/ENSG00000101342/ENSG00000102572/ENSG00000102882/ENSG00000104221/ENSG00000110717/ENSG00000110931/ENSG00000113721/ENSG00000114062/ENSG00000114861/ENSG00000115204/ENSG00000115317/ENSG00000116044/ENSG00000120899/ENSG00000121897…	RAD52/WNT16/CFLAR/PDK2/STAU2/SIRT2/SESN1/ERMP1/HNRNPM/PRODH/BMP7/TLDC2/STK24/MAPK3/BRF2/NDUFS8/CAMKK2/PDGFRB/UBE3A/FOXP1/MPV17/HTRA2/NFE2L2/PTK2B/LIAS/TRAP1/RNF112/RIPK3/APOE/GGT7/AGAP3/ARNTL/PNPT1/NEIL1/NOL3/SIRT3/TRPM2/PYCR2/EGFR/ALAD/MSRB2/SESN3/PPARGC1B/MAPK13/NCF1/NOS3/TSC1/STOX1/ANKRD2/STAT6/ACOX2/GPR37L1/RELA/MSRB3/UCP3/MSRA/PYCR1/TXNRD2/HSF1/PRKN	60
BP	GO:0001843	neural tube closure	20/1713	94/21111	5.40659e-05	0.00298464	ENSG00000004975/ENSG00000010361/ENSG00000011143/ENSG00000075275/ENSG00000089094/ENSG00000103197/ENSG00000107404/ENSG00000113971/ENSG00000121897/ENSG00000125753/ENSG00000160007/ENSG00000161202/ENSG00000164741/ENSG00000165699/ENSG00000166145/ENSG00000182175/ENSG00000184634/ENSG00000185920/ENSG00000204138/ENSG00000204256	DVL2/FUZ/MKS1/CELSR1/KDM2B/TSC2/DVL1/NPHP3/LIAS/VASP/ARHGAP35/DVL3/DLC1/TSC1/SPINT1/RGMA/MED12/PTCH1/PHACTR4/BRD2	20
BP	GO:0009062	fatty acid catabolic process	22/1713	109/21111	5.48544e-05	0.00300039	ENSG00000072778/ENSG00000076555/ENSG00000101473/ENSG00000105135/ENSG00000111271/ENSG00000111863/ENSG00000117480/ENSG00000117528/ENSG00000119688/ENSG00000121310/ENSG00000122971/ENSG00000128928/ENSG00000134324/ENSG00000140374/ENSG00000146416/ENSG00000157184/ENSG00000161533/ENSG00000167969/ENSG00000168306/ENSG00000186951/ENSG00000205560/ENSG00000214456	ACADVL/ACACB/ACOT8/ILVBL/ACAD10/ADTRP/FAAH/ABCD3/ABCD4/ECHDC2/ACADS/IVD/LPIN1/ETFA/AIG1/CPT2/ACOX1/ECI1/ACOX2/PPARA/CPT1B/PLIN5	22
BP	GO:1990138	neuron projection extension	30/1713	173/21111	5.82282e-05	0.00315597	ENSG00000007168/ENSG00000012171/ENSG00000040608/ENSG00000043143/ENSG00000055163/ENSG00000067606/ENSG00000067715/ENSG00000083290/ENSG00000089820/ENSG00000095539/ENSG00000099250/ENSG00000103528/ENSG00000105429/ENSG00000107404/ENSG00000107758/ENSG00000118046/ENSG00000124205/ENSG00000130203/ENSG00000137843/ENSG00000137872/ENSG00000144868/ENSG00000163539/ENSG00000171587/ENSG00000176248/ENSG00000177169…	PAFAH1B1/SEMA3B/RTN4R/JADE2/CYFIP2/PRKCZ/SYT1/ULK2/ARHGAP4/SEMA4G/NRP1/SYT17/MEGF8/DVL1/PPP3CB/STK11/EDN3/APOE/PAK6/SEMA6D/TMEM108/CLASP2/DSCAM/ANAPC2/ULK1/CDH4/PRKN/NLGN3/CPNE1/TWF2	30
BP	GO:1990778	protein localization to cell periphery	49/1713	340/21111	5.97851e-05	0.00321116	ENSG00000005884/ENSG00000024422/ENSG00000029534/ENSG00000067606/ENSG00000070018/ENSG00000077522/ENSG00000088992/ENSG00000099365/ENSG00000099864/ENSG00000100023/ENSG00000103769/ENSG00000105514/ENSG00000105649/ENSG00000107331/ENSG00000120756/ENSG00000126391/ENSG00000129667/ENSG00000129682/ENSG00000131981/ENSG00000132329/ENSG00000132535/ENSG00000137177/ENSG00000140992/ENSG00000141542/ENSG00000145362…	ITGA3/EHD2/ANK1/PRKCZ/LRP6/ACTN2/TESC/STX1B/PALM/PPIL2/RAB11A/RAB3D/RAB3A/ABCA2/PLS1/FRMD8/RHBDF2/FGF13/LGALS3/RAMP1/DLG4/KIF13A/PDPK1/RAB40B/ANK2/EGFR/TNIK/FAM126B/BAG4/RER1/KCNB1/SPTBN4/NFASC/CLASP2/SLMAP/RAPSN/AMN/PLEKHF1/DCHS1/CACNB3/NSG1/PTPN9/PRKCE/NPTX1/PACS2/GRIN2A/ZDHHC23/PTCH1/FLNA	49
BP	GO:0060606	tube closure	20/1713	95/21111	6.33274e-05	0.00337105	ENSG00000004975/ENSG00000010361/ENSG00000011143/ENSG00000075275/ENSG00000089094/ENSG00000103197/ENSG00000107404/ENSG00000113971/ENSG00000121897/ENSG00000125753/ENSG00000160007/ENSG00000161202/ENSG00000164741/ENSG00000165699/ENSG00000166145/ENSG00000182175/ENSG00000184634/ENSG00000185920/ENSG00000204138/ENSG00000204256	DVL2/FUZ/MKS1/CELSR1/KDM2B/TSC2/DVL1/NPHP3/LIAS/VASP/ARHGAP35/DVL3/DLC1/TSC1/SPINT1/RGMA/MED12/PTCH1/PHACTR4/BRD2	20
BP	GO:0035023	regulation of Rho protein signal transduction	19/1713	88/21111	6.67288e-05	0.00351325	ENSG00000005884/ENSG00000039523/ENSG00000040608/ENSG00000099250/ENSG00000099331/ENSG00000104728/ENSG00000113721/ENSG00000120907/ENSG00000126217/ENSG00000130203/ENSG00000141522/ENSG00000144230/ENSG00000160007/ENSG00000163947/ENSG00000164741/ENSG00000166317/ENSG00000177106/ENSG00000186716/ENSG00000205336	ITGA3/RIPOR1/RTN4R/NRP1/MYO9B/ARHGEF10/PDGFRB/ADRA1A/MCF2L/APOE/ARHGDIA/GPR17/ARHGAP35/ARHGEF3/DLC1/SYNPO2L/EPS8L2/BCR/ADGRG1	19
BP	GO:0072659	protein localization to plasma membrane	43/1713	287/21111	6.71888e-05	0.00351325	ENSG00000005884/ENSG00000024422/ENSG00000029534/ENSG00000067606/ENSG00000070018/ENSG00000077522/ENSG00000088992/ENSG00000099864/ENSG00000100023/ENSG00000103769/ENSG00000105514/ENSG00000105649/ENSG00000120756/ENSG00000126391/ENSG00000129667/ENSG00000129682/ENSG00000131981/ENSG00000132329/ENSG00000137177/ENSG00000140992/ENSG00000141542/ENSG00000145362/ENSG00000146648/ENSG00000154310/ENSG00000155744…	ITGA3/EHD2/ANK1/PRKCZ/LRP6/ACTN2/TESC/PALM/PPIL2/RAB11A/RAB3D/RAB3A/PLS1/FRMD8/RHBDF2/FGF13/LGALS3/RAMP1/KIF13A/PDPK1/RAB40B/ANK2/EGFR/TNIK/FAM126B/BAG4/RER1/KCNB1/SPTBN4/NFASC/CLASP2/SLMAP/AMN/PLEKHF1/DCHS1/CACNB3/NSG1/PTPN9/PRKCE/PACS2/ZDHHC23/PTCH1/FLNA	43
BP	GO:0007163	establishment or maintenance of cell polarity	37/1713	234/21111	6.77665e-05	0.00351325	ENSG00000003137/ENSG00000007168/ENSG00000008256/ENSG00000008710/ENSG00000029534/ENSG00000047849/ENSG00000067606/ENSG00000072518/ENSG00000073350/ENSG00000074054/ENSG00000076826/ENSG00000088833/ENSG00000110719/ENSG00000113971/ENSG00000114541/ENSG00000115163/ENSG00000118046/ENSG00000120057/ENSG00000120899/ENSG00000129682/ENSG00000132535/ENSG00000132849/ENSG00000135835/ENSG00000136098/ENSG00000136861…	CYP26B1/PAFAH1B1/CYTH3/PKD1/ANK1/MAP4/PRKCZ/MARK2/LLGL2/CLASP1/CAMSAP3/NSFL1C/TCIRG1/NPHP3/FRMD4B/CENPA/STK11/SFRP5/PTK2B/FGF13/DLG4/PATJ/KIAA1614/NEK3/CDK5RAP2/DLG2/FRMD4A/ARHGAP35/CLASP2/SHH/PTK2/BRSK2/CDH5/SYNE4/PARVB/MYO18A/CORO7	37
BP	GO:0051017	actin filament bundle assembly	28/1713	159/21111	7.67024e-05	0.00394224	ENSG00000047648/ENSG00000074054/ENSG00000074964/ENSG00000079337/ENSG00000082781/ENSG00000088280/ENSG00000099250/ENSG00000104728/ENSG00000120756/ENSG00000120896/ENSG00000120899/ENSG00000122786/ENSG00000135596/ENSG00000135723/ENSG00000155816/ENSG00000156735/ENSG00000161681/ENSG00000163539/ENSG00000164741/ENSG00000165699/ENSG00000166317/ENSG00000185345/ENSG00000186635/ENSG00000196924/ENSG00000198793…	ARHGAP6/CLASP1/ARHGEF10L/RAPGEF3/ITGB5/ASAP3/NRP1/ARHGEF10/PLS1/SORBS3/PTK2B/CALD1/MICAL1/FHOD1/FMN2/BAG4/SHANK1/CLASP2/DLC1/TSC1/SYNPO2L/PRKN/ARAP1/FLNA/MTOR/ARHGEF15/DMD/SHANK3	28
BP	GO:0032231	regulation of actin filament bundle assembly	21/1713	104/21111	7.97523e-05	0.00406396	ENSG00000047648/ENSG00000074054/ENSG00000074964/ENSG00000079337/ENSG00000088280/ENSG00000099250/ENSG00000104728/ENSG00000120896/ENSG00000135723/ENSG00000156735/ENSG00000161681/ENSG00000163539/ENSG00000164741/ENSG00000165699/ENSG00000166317/ENSG00000185345/ENSG00000186635/ENSG00000196924/ENSG00000198793/ENSG00000198844/ENSG00000251322	ARHGAP6/CLASP1/ARHGEF10L/RAPGEF3/ASAP3/NRP1/ARHGEF10/SORBS3/FHOD1/BAG4/SHANK1/CLASP2/DLC1/TSC1/SYNPO2L/PRKN/ARAP1/FLNA/MTOR/ARHGEF15/SHANK3	21
BP	GO:0010970	transport along microtubule	29/1713	168/21111	8.34999e-05	0.00414855	ENSG00000007168/ENSG00000010361/ENSG00000040341/ENSG00000047579/ENSG00000065000/ENSG00000067606/ENSG00000076826/ENSG00000096872/ENSG00000105700/ENSG00000107282/ENSG00000117245/ENSG00000118046/ENSG00000119333/ENSG00000126214/ENSG00000130294/ENSG00000131966/ENSG00000135127/ENSG00000135441/ENSG00000137177/ENSG00000144868/ENSG00000150672/ENSG00000155980/ENSG00000157578/ENSG00000158560/ENSG00000163820…	PAFAH1B1/FUZ/STAU2/DTNBP1/AP3D1/PRKCZ/CAMSAP3/IFT74/KXD1/APBA1/KIF17/STK11/DYNC2I2/KLC1/KIF1A/ACTR10/BICDL1/BLOC1S1/KIF13A/TMEM108/DLG2/KIF5A/LCA5L/DYNC1I1/FYCO1/SUN1/HAP1/TRAK1/SPG7	29
BP	GO:0021915	neural tube development	29/1713	168/21111	8.34999e-05	0.00414855	ENSG00000004975/ENSG00000008710/ENSG00000010361/ENSG00000011143/ENSG00000075275/ENSG00000076356/ENSG00000089094/ENSG00000090539/ENSG00000101144/ENSG00000103197/ENSG00000107404/ENSG00000113971/ENSG00000121897/ENSG00000125753/ENSG00000128918/ENSG00000160007/ENSG00000161202/ENSG00000164690/ENSG00000164741/ENSG00000165699/ENSG00000166145/ENSG00000166341/ENSG00000168014/ENSG00000182175/ENSG00000184634…	DVL2/PKD1/FUZ/MKS1/CELSR1/PLXNA2/KDM2B/CHRD/BMP7/TSC2/DVL1/NPHP3/LIAS/VASP/ALDH1A2/ARHGAP35/DVL3/SHH/DLC1/TSC1/SPINT1/DCHS1/C2CD3/RGMA/MED12/PTCH1/PHACTR4/BRD2/TCTN1	29
BP	GO:0099111	microtubule-based transport	29/1713	168/21111	8.34999e-05	0.00414855	ENSG00000007168/ENSG00000010361/ENSG00000040341/ENSG00000047579/ENSG00000065000/ENSG00000067606/ENSG00000076826/ENSG00000096872/ENSG00000105700/ENSG00000107282/ENSG00000117245/ENSG00000118046/ENSG00000119333/ENSG00000126214/ENSG00000130294/ENSG00000131966/ENSG00000135127/ENSG00000135441/ENSG00000137177/ENSG00000144868/ENSG00000150672/ENSG00000155980/ENSG00000157578/ENSG00000158560/ENSG00000163820…	PAFAH1B1/FUZ/STAU2/DTNBP1/AP3D1/PRKCZ/CAMSAP3/IFT74/KXD1/APBA1/KIF17/STK11/DYNC2I2/KLC1/KIF1A/ACTR10/BICDL1/BLOC1S1/KIF13A/TMEM108/DLG2/KIF5A/LCA5L/DYNC1I1/FYCO1/SUN1/HAP1/TRAK1/SPG7	29
BP	GO:0060560	developmental growth involved in morphogenesis	37/1713	237/21111	8.89811e-05	0.00436004	ENSG00000007168/ENSG00000012171/ENSG00000040608/ENSG00000043143/ENSG00000055163/ENSG00000067606/ENSG00000067715/ENSG00000083290/ENSG00000089820/ENSG00000091831/ENSG00000095539/ENSG00000099250/ENSG00000103528/ENSG00000105429/ENSG00000107404/ENSG00000107758/ENSG00000115109/ENSG00000118046/ENSG00000124205/ENSG00000129682/ENSG00000130203/ENSG00000137843/ENSG00000137872/ENSG00000144868/ENSG00000147439…	PAFAH1B1/SEMA3B/RTN4R/JADE2/CYFIP2/PRKCZ/SYT1/ULK2/ARHGAP4/ESR1/SEMA4G/NRP1/SYT17/MEGF8/DVL1/PPP3CB/EPB41L5/STK11/EDN3/FGF13/APOE/PAK6/SEMA6D/TMEM108/BIN3/CLASP2/SHH/DSCAM/MST1/ANAPC2/ULK1/CDH4/MED12/PRKN/NLGN3/CPNE1/TWF2	37
BP	GO:0019216	regulation of lipid metabolic process	51/1713	364/21111	8.92191e-05	0.00436004	ENSG00000005882/ENSG00000025434/ENSG00000049239/ENSG00000063176/ENSG00000069122/ENSG00000069667/ENSG00000071889/ENSG00000072778/ENSG00000076555/ENSG00000079385/ENSG00000100003/ENSG00000100311/ENSG00000100330/ENSG00000101210/ENSG00000102125/ENSG00000105875/ENSG00000107331/ENSG00000108389/ENSG00000111424/ENSG00000112293/ENSG00000113721/ENSG00000120899/ENSG00000120915/ENSG00000123684/ENSG00000125730…	PDK2/NR1H3/H6PD/SPHK2/ADGRF5/RORA/FAM3A/ACADVL/ACACB/CEACAM1/SEC14L2/PDGFB/MTMR3/EEF1A2/TAFAZZIN/WDR91/ABCA2/MTMR4/VDR/GPLD1/PDGFRB/PTK2B/EPHX2/LPGAT1/C3/PANK2/THRA/APOE/APOC1/FMO5/LPIN1/AVIL/DAB2IP/PIK3R5/SIRT3/RUBCN/DGKZ/SLC45A3/FGFR4/WDR81/PTK2/ALK/PRKCE/DHCR7/CTDNEP1/ZBTB20/PLA2G6/PPARA/MTOR/PLIN5/SOCS7	51
BP	GO:0099565	chemical synaptic transmission, postsynaptic	21/1713	105/21111	9.21759e-05	0.00446791	ENSG00000067606/ENSG00000081189/ENSG00000099365/ENSG00000101489/ENSG00000107404/ENSG00000108852/ENSG00000109991/ENSG00000120899/ENSG00000128271/ENSG00000129749/ENSG00000132535/ENSG00000144847/ENSG00000144868/ENSG00000149582/ENSG00000161681/ENSG00000183044/ENSG00000183454/ENSG00000188191/ENSG00000196338/ENSG00000198722/ENSG00000251322	PRKCZ/MEF2C/STX1B/CELF4/DVL1/MPP2/P2RX3/PTK2B/ADORA2A/CHRNA10/DLG4/IGSF11/TMEM108/TMEM25/SHANK1/ABAT/GRIN2A/PRKAR1B/NLGN3/UNC13B/SHANK3	21
BP	GO:1902307	positive regulation of sodium ion transmembrane transport	8/1713	20/21111	9.58225e-05	0.00460721	ENSG00000060237/ENSG00000088992/ENSG00000089250/ENSG00000130402/ENSG00000137731/ENSG00000165238/ENSG00000198947/ENSG00000266964	WNK1/TESC/NOS1/ACTN4/FXYD2/WNK2/DMD/FXYD1	8
BP	GO:0006091	generation of precursor metabolites and energy	64/1713	489/21111	9.73339e-05	0.00464244	ENSG00000010256/ENSG00000010310/ENSG00000014641/ENSG00000049769/ENSG00000055917/ENSG00000063176/ENSG00000067177/ENSG00000069122/ENSG00000072778/ENSG00000073578/ENSG00000083720/ENSG00000088682/ENSG00000089127/ENSG00000100412/ENSG00000102125/ENSG00000102893/ENSG00000105953/ENSG00000106070/ENSG00000108262/ENSG00000108479/ENSG00000108515/ENSG00000110717/ENSG00000115159/ENSG00000115592/ENSG00000115840…	UQCRC1/GIPR/MDH1/PPP1R3F/PUM2/SPHK2/PHKA1/ADGRF5/ACADVL/SDHA/OXCT1/COQ9/OAS1/ACO2/TAFAZZIN/PHKB/OGDH/GRB10/GIT1/GALK1/ENO3/NDUFS8/GPD2/PRKAG3/SLC25A12/NCF2/SDHB/MTFR1L/NDUFB3/PANK2/TRAP1/CBFA2T3/COX4I2/COX4I1/DMGDH/BLOC1S1/ISCU/SUCLA2/KHK/PNPT1/ETFA/SIRT3/IFNAR1/SURF1/ALDOA/UQCRB/NCF1/PFKFB1/COX7A1/FDXR/ACOX1/UQCRQ/PHKG1/IGF2/NDUFV1/ZBTB20/IDH2/SLC25A18/UQCR10/PPP1CC/PPARA/ADH5/MTOR/CHCHD10	64
BP	GO:0006635	fatty acid beta-oxidation	17/1713	76/21111	9.99403e-05	0.0046982	ENSG00000072778/ENSG00000076555/ENSG00000101473/ENSG00000111271/ENSG00000117528/ENSG00000119688/ENSG00000121310/ENSG00000122971/ENSG00000128928/ENSG00000140374/ENSG00000157184/ENSG00000161533/ENSG00000167969/ENSG00000168306/ENSG00000186951/ENSG00000205560/ENSG00000214456	ACADVL/ACACB/ACOT8/ACAD10/ABCD3/ABCD4/ECHDC2/ACADS/IVD/ETFA/CPT2/ACOX1/ECI1/ACOX2/PPARA/CPT1B/PLIN5	17
BP	GO:0008064	regulation of actin polymerization or depolymerization	32/1713	195/21111	0.000100384	0.0046982	ENSG00000055163/ENSG00000070610/ENSG00000077522/ENSG00000084112/ENSG00000100106/ENSG00000100151/ENSG00000120899/ENSG00000122966/ENSG00000125753/ENSG00000130787/ENSG00000135407/ENSG00000145703/ENSG00000146122/ENSG00000155816/ENSG00000156735/ENSG00000158427/ENSG00000160007/ENSG00000160460/ENSG00000161270/ENSG00000163157/ENSG00000171132/ENSG00000172830/ENSG00000173898/ENSG00000180353/ENSG00000182484…	CYFIP2/GBA2/ACTN2/SSH1/TRIOBP/PICK1/PTK2B/CIT/VASP/HIP1R/AVIL/IQGAP2/DAAM2/FMN2/BAG4/TMSB15B/ARHGAP35/SPTBN4/NPHS1/TMOD4/PRKCE/SSH3/SPTBN2/HCLS1/WASH6P/CARMIL3/KANK3/SVIL/MTOR/TWF2/ARPIN-AP3S2/ARPC4-TTLL3	32
BP	GO:0002791	regulation of peptide secretion	42/1713	283/21111	0.000100867	0.0046982	ENSG00000001626/ENSG00000006071/ENSG00000007384/ENSG00000010310/ENSG00000025434/ENSG00000073350/ENSG00000076201/ENSG00000083720/ENSG00000089060/ENSG00000090565/ENSG00000100151/ENSG00000101605/ENSG00000107758/ENSG00000110048/ENSG00000110719/ENSG00000111863/ENSG00000112293/ENSG00000128271/ENSG00000129158/ENSG00000129667/ENSG00000130203/ENSG00000130529/ENSG00000131620/ENSG00000133026/ENSG00000133794…	CFTR/ABCC8/RHBDF1/GIPR/NR1H3/LLGL2/PTPN23/OXCT1/SLC8B1/RAB11FIP3/PICK1/MYOM1/PPP3CB/OSBP/TCIRG1/ADTRP/GPLD1/ADORA2A/SERGEF/RHBDF2/APOE/TRPM4/ANO1/MYH10/ARNTL/TLR2/TRPM2/SIDT2/FRMD4A/TTN/KCNB1/KALRN/PRKCE/ADCY5/BRSK2/ABAT/C1QTNF12/PLA2G6/PRKN/MYO18A/CD2AP/UNC13B	42
BP	GO:0060562	epithelial tube morphogenesis	48/1713	338/21111	0.000101958	0.00471218	ENSG00000004975/ENSG00000008710/ENSG00000010361/ENSG00000011143/ENSG00000075275/ENSG00000081189/ENSG00000089094/ENSG00000091831/ENSG00000099250/ENSG00000101144/ENSG00000103067/ENSG00000103197/ENSG00000103811/ENSG00000105429/ENSG00000106991/ENSG00000107404/ENSG00000111424/ENSG00000113971/ENSG00000114861/ENSG00000121897/ENSG00000125753/ENSG00000128917/ENSG00000134245/ENSG00000138798/ENSG00000139567…	DVL2/PKD1/FUZ/MKS1/CELSR1/MEF2C/KDM2B/ESR1/NRP1/BMP7/ESRP2/TSC2/CTSH/MEGF8/ENG/DVL1/VDR/NPHP3/FOXP1/LIAS/VASP/DLL4/WNT2B/EGF/ACVRL1/GPC3/TBX6/ARHGAP35/DVL3/SHH/DLC1/TSC1/STOX1/RET/SPINT1/DCHS1/C2CD3/MMRN2/MST1/TCAP/RGMA/MED12/PBX1/PTCH1/PHACTR4/BRD2/TCTN1/SHANK3	48
BP	GO:0061572	actin filament bundle organization	28/1713	162/21111	0.000107305	0.00492116	ENSG00000047648/ENSG00000074054/ENSG00000074964/ENSG00000079337/ENSG00000082781/ENSG00000088280/ENSG00000099250/ENSG00000104728/ENSG00000120756/ENSG00000120896/ENSG00000120899/ENSG00000122786/ENSG00000135596/ENSG00000135723/ENSG00000155816/ENSG00000156735/ENSG00000161681/ENSG00000163539/ENSG00000164741/ENSG00000165699/ENSG00000166317/ENSG00000185345/ENSG00000186635/ENSG00000196924/ENSG00000198793…	ARHGAP6/CLASP1/ARHGEF10L/RAPGEF3/ITGB5/ASAP3/NRP1/ARHGEF10/PLS1/SORBS3/PTK2B/CALD1/MICAL1/FHOD1/FMN2/BAG4/SHANK1/CLASP2/DLC1/TSC1/SYNPO2L/PRKN/ARAP1/FLNA/MTOR/ARHGEF15/DMD/SHANK3	28
BP	GO:0030832	regulation of actin filament length	32/1713	196/21111	0.000110811	0.00500228	ENSG00000055163/ENSG00000070610/ENSG00000077522/ENSG00000084112/ENSG00000100106/ENSG00000100151/ENSG00000120899/ENSG00000122966/ENSG00000125753/ENSG00000130787/ENSG00000135407/ENSG00000145703/ENSG00000146122/ENSG00000155816/ENSG00000156735/ENSG00000158427/ENSG00000160007/ENSG00000160460/ENSG00000161270/ENSG00000163157/ENSG00000171132/ENSG00000172830/ENSG00000173898/ENSG00000180353/ENSG00000182484…	CYFIP2/GBA2/ACTN2/SSH1/TRIOBP/PICK1/PTK2B/CIT/VASP/HIP1R/AVIL/IQGAP2/DAAM2/FMN2/BAG4/TMSB15B/ARHGAP35/SPTBN4/NPHS1/TMOD4/PRKCE/SSH3/SPTBN2/HCLS1/WASH6P/CARMIL3/KANK3/SVIL/MTOR/TWF2/ARPIN-AP3S2/ARPC4-TTLL3	32
BP	GO:0060401	cytosolic calcium ion transport	32/1713	196/21111	0.000110811	0.00500228	ENSG00000074370/ENSG00000078549/ENSG00000089060/ENSG00000089250/ENSG00000092529/ENSG00000107758/ENSG00000109991/ENSG00000120899/ENSG00000120907/ENSG00000120910/ENSG00000124181/ENSG00000130528/ENSG00000140939/ENSG00000140992/ENSG00000141385/ENSG00000141837/ENSG00000142185/ENSG00000143801/ENSG00000145362/ENSG00000149596/ENSG00000153956/ENSG00000167535/ENSG00000168924/ENSG00000171132/ENSG00000173805…	ATP2A3/ADCYAP1R1/SLC8B1/NOS1/CAPN3/PPP3CB/P2RX3/PTK2B/ADRA1A/PPP3CC/PLCG1/HRC/NOL3/PDPK1/AFG3L2/CACNA1A/TRPM2/PSEN2/ANK2/JPH2/CACNA2D1/CACNB3/LETM1/PRKCE/HAP1/GRIN2A/GP1BA/TPCN1/RYR1/FLNA/DMD/GSTM2	32
BP	GO:0017157	regulation of exocytosis	35/1713	222/21111	0.000111591	0.00500228	ENSG00000001626/ENSG00000008056/ENSG00000047579/ENSG00000063176/ENSG00000067715/ENSG00000074054/ENSG00000076944/ENSG00000079385/ENSG00000091428/ENSG00000092929/ENSG00000099365/ENSG00000100346/ENSG00000103528/ENSG00000105514/ENSG00000105649/ENSG00000107282/ENSG00000107404/ENSG00000108262/ENSG00000120907/ENSG00000123595/ENSG00000128271/ENSG00000135596/ENSG00000140992/ENSG00000158445/ENSG00000160255…	CFTR/SYN1/DTNBP1/SPHK2/SYT1/CLASP1/STXBP2/CEACAM1/RAPGEF4/UNC13D/STX1B/CACNA1I/SYT17/RAB3D/RAB3A/APBA1/DVL1/GIT1/ADRA1A/RAB9A/ADORA2A/MICAL1/PDPK1/KCNB1/ITGB2/CLASP2/PRRT2/SEPTIN2/LGALS9/HAP1/SEPTIN1/PLA2G6/PRKN/BCR/UNC13B	35
BP	GO:0001838	embryonic epithelial tube formation	24/1713	130/21111	0.000114215	0.00508171	ENSG00000004975/ENSG00000010361/ENSG00000011143/ENSG00000075275/ENSG00000089094/ENSG00000101144/ENSG00000103197/ENSG00000107404/ENSG00000113971/ENSG00000121897/ENSG00000125753/ENSG00000160007/ENSG00000161202/ENSG00000164741/ENSG00000165699/ENSG00000165731/ENSG00000166145/ENSG00000182175/ENSG00000184634/ENSG00000185920/ENSG00000204138/ENSG00000204256/ENSG00000204852/ENSG00000251322	DVL2/FUZ/MKS1/CELSR1/KDM2B/BMP7/TSC2/DVL1/NPHP3/LIAS/VASP/ARHGAP35/DVL3/DLC1/TSC1/RET/SPINT1/RGMA/MED12/PTCH1/PHACTR4/BRD2/TCTN1/SHANK3	24
BP	GO:0018107	peptidyl-threonine phosphorylation	22/1713	115/21111	0.000126418	0.00555936	ENSG00000060237/ENSG00000068903/ENSG00000070808/ENSG00000072518/ENSG00000101144/ENSG00000105767/ENSG00000114867/ENSG00000118046/ENSG00000122966/ENSG00000130758/ENSG00000135503/ENSG00000138798/ENSG00000139625/ENSG00000140992/ENSG00000149115/ENSG00000157540/ENSG00000165730/ENSG00000171219/ENSG00000173020/ENSG00000177169/ENSG00000188322/ENSG00000198793	WNK1/SIRT2/CAMK2A/MARK2/BMP7/CADM4/EIF4G1/STK11/CIT/MAP3K10/ACVR1B/EGF/MAP3K12/PDPK1/TNKS1BP1/DYRK1A/STOX1/CDC42BPG/GRK2/ULK1/SBK1/MTOR	22
BP	GO:0030705	cytoskeleton-dependent intracellular transport	33/1713	206/21111	0.000126815	0.00555936	ENSG00000007168/ENSG00000010361/ENSG00000040341/ENSG00000047579/ENSG00000065000/ENSG00000067606/ENSG00000076826/ENSG00000096872/ENSG00000105700/ENSG00000107282/ENSG00000117245/ENSG00000118046/ENSG00000119333/ENSG00000126214/ENSG00000130294/ENSG00000130402/ENSG00000131966/ENSG00000135127/ENSG00000135441/ENSG00000137177/ENSG00000137474/ENSG00000142347/ENSG00000144868/ENSG00000150672/ENSG00000155980…	PAFAH1B1/FUZ/STAU2/DTNBP1/AP3D1/PRKCZ/CAMSAP3/IFT74/KXD1/APBA1/KIF17/STK11/DYNC2I2/KLC1/KIF1A/ACTN4/ACTR10/BICDL1/BLOC1S1/KIF13A/MYO7A/MYO1F/TMEM108/DLG2/KIF5A/LCA5L/DYNC1I1/FYCO1/SUN1/MYO7B/HAP1/TRAK1/SPG7	33
BP	GO:0007266	Rho protein signal transduction	25/1713	139/21111	0.000128419	0.00558856	ENSG00000005884/ENSG00000039523/ENSG00000040608/ENSG00000047648/ENSG00000075275/ENSG00000076928/ENSG00000089820/ENSG00000099250/ENSG00000099331/ENSG00000104728/ENSG00000113721/ENSG00000120907/ENSG00000126217/ENSG00000130203/ENSG00000141522/ENSG00000142675/ENSG00000144230/ENSG00000160007/ENSG00000163947/ENSG00000164741/ENSG00000166317/ENSG00000177106/ENSG00000186716/ENSG00000204138/ENSG00000205336	ITGA3/RIPOR1/RTN4R/ARHGAP6/CELSR1/ARHGEF1/ARHGAP4/NRP1/MYO9B/ARHGEF10/PDGFRB/ADRA1A/MCF2L/APOE/ARHGDIA/CNKSR1/GPR17/ARHGAP35/ARHGEF3/DLC1/SYNPO2L/EPS8L2/BCR/PHACTR4/ADGRG1	25
BP	GO:0009108	coenzyme biosynthetic process	34/1713	215/21111	0.00013067	0.00564533	ENSG00000005882/ENSG00000008130/ENSG00000038274/ENSG00000076555/ENSG00000088682/ENSG00000099797/ENSG00000105953/ENSG00000108262/ENSG00000108479/ENSG00000108515/ENSG00000110871/ENSG00000115592/ENSG00000117448/ENSG00000119723/ENSG00000121897/ENSG00000125779/ENSG00000129993/ENSG00000136877/ENSG00000138621/ENSG00000149925/ENSG00000157881/ENSG00000158571/ENSG00000160688/ENSG00000161513/ENSG00000163864…	PDK2/NADK/MAT2B/ACACB/COQ9/TECR/OGDH/GIT1/GALK1/ENO3/COQ5/PRKAG3/AKR1A1/COQ6/LIAS/PANK2/CBFA2T3/FPGS/PPCDC/ALDOA/PANK4/PFKFB1/FLAD1/FDXR/NMNAT3/MOCS2/GPHN/DCAKD/NMNAT1/PARP10/ZBTB20/PPARA/ACSL5/MTOR	34
BP	GO:1903169	regulation of calcium ion transmembrane transport	28/1713	164/21111	0.000133372	0.00572059	ENSG00000067191/ENSG00000069966/ENSG00000089250/ENSG00000092529/ENSG00000107758/ENSG00000108953/ENSG00000115970/ENSG00000120899/ENSG00000120910/ENSG00000123560/ENSG00000124181/ENSG00000124942/ENSG00000130528/ENSG00000134242/ENSG00000140992/ENSG00000143801/ENSG00000145362/ENSG00000149596/ENSG00000153956/ENSG00000167323/ENSG00000167535/ENSG00000171132/ENSG00000173805/ENSG00000184381/ENSG00000198835…	CACNB1/GNB5/NOS1/CAPN3/PPP3CB/YWHAE/THADA/PTK2B/PPP3CC/PLP1/PLCG1/AHNAK/HRC/PTPN22/PDPK1/PSEN2/ANK2/JPH2/CACNA2D1/STIM1/CACNB3/PRKCE/HAP1/PLA2G6/GJC2/DMD/GSTM2/STIMATE	28
BP	GO:0042249	establishment of planar polarity of embryonic epithelium	7/1713	16/21111	0.00013582	0.005784	ENSG00000004975/ENSG00000007168/ENSG00000075275/ENSG00000107404/ENSG00000113971/ENSG00000137273/ENSG00000161202	DVL2/PAFAH1B1/CELSR1/DVL1/NPHP3/FOXF2/DVL3	7
BP	GO:2001259	positive regulation of cation channel activity	17/1713	78/21111	0.000140427	0.00591861	ENSG00000006071/ENSG00000077522/ENSG00000107758/ENSG00000120910/ENSG00000129159/ENSG00000145362/ENSG00000149596/ENSG00000153956/ENSG00000163131/ENSG00000167323/ENSG00000167535/ENSG00000173805/ENSG00000183908/ENSG00000196338/ENSG00000213366/ENSG00000213533/ENSG00000251322	ABCC8/ACTN2/PPP3CB/PPP3CC/KCNC1/ANK2/JPH2/CACNA2D1/CTSS/STIM1/CACNB3/HAP1/LRRC55/NLGN3/GSTM2/STIMATE/SHANK3	17
BP	GO:0046486	glycerolipid metabolic process	54/1713	399/21111	0.000140967	0.00591861	ENSG00000007168/ENSG00000014914/ENSG00000025434/ENSG00000078269/ENSG00000087157/ENSG00000090975/ENSG00000100311/ENSG00000100330/ENSG00000100997/ENSG00000102125/ENSG00000105499/ENSG00000108389/ENSG00000108474/ENSG00000112293/ENSG00000113721/ENSG00000117480/ENSG00000123684/ENSG00000124181/ENSG00000125730/ENSG00000125779/ENSG00000128242/ENSG00000129219/ENSG00000130203/ENSG00000130208/ENSG00000130653…	PAFAH1B1/MTMR11/NR1H3/SYNJ2/PGS1/PITPNM2/PDGFB/MTMR3/ABHD12/TAFAZZIN/PLA2G4C/MTMR4/PIGL/GPLD1/PDGFRB/FAAH/LPGAT1/PLCG1/C3/PANK2/GAL3ST1/PLD2/APOE/APOC1/PNPLA7/PIK3C2B/LPIN1/DAGLA/AVIL/SMPD4/DGKZ/DGKE/FAM126B/AGPAT3/PGAP3/LIPH/INPPL1/MTMR10/PIP5KL1/TNXB/CTDNEP1/PNPLA1/PLCB1/PGP/PLA2G6/DGAT1/INPP5J/PIP5K1C/PLSCR3/PLA2G2C/LCAT/PLIN5/PISD/SOCS7	54
BP	GO:0060998	regulation of dendritic spine development	16/1713	71/21111	0.000144501	0.0060042	ENSG00000004777/ENSG00000007168/ENSG00000040341/ENSG00000047579/ENSG00000058404/ENSG00000066248/ENSG00000081189/ENSG00000088899/ENSG00000114062/ENSG00000130203/ENSG00000130294/ENSG00000146555/ENSG00000153317/ENSG00000160145/ENSG00000161681/ENSG00000251322	ARHGAP33/PAFAH1B1/STAU2/DTNBP1/CAMK2B/NGEF/MEF2C/LZTS3/UBE3A/APOE/KIF1A/SDK1/ASAP1/KALRN/SHANK1/SHANK3	16
BP	GO:1901019	regulation of calcium ion transmembrane transporter activity	19/1713	93/21111	0.000145745	0.0060042	ENSG00000067191/ENSG00000069966/ENSG00000089250/ENSG00000107758/ENSG00000108953/ENSG00000115970/ENSG00000120910/ENSG00000124942/ENSG00000130528/ENSG00000145362/ENSG00000149596/ENSG00000153956/ENSG00000167323/ENSG00000167535/ENSG00000173805/ENSG00000184381/ENSG00000198947/ENSG00000213366/ENSG00000213533	CACNB1/GNB5/NOS1/PPP3CB/YWHAE/THADA/PPP3CC/AHNAK/HRC/ANK2/JPH2/CACNA2D1/STIM1/CACNB3/HAP1/PLA2G6/DMD/GSTM2/STIMATE	19
BP	GO:0018210	peptidyl-threonine modification	23/1713	124/21111	0.000146026	0.0060042	ENSG00000060237/ENSG00000068903/ENSG00000070808/ENSG00000072518/ENSG00000100626/ENSG00000101144/ENSG00000105767/ENSG00000114867/ENSG00000118046/ENSG00000122966/ENSG00000130758/ENSG00000135503/ENSG00000138798/ENSG00000139625/ENSG00000140992/ENSG00000149115/ENSG00000157540/ENSG00000165730/ENSG00000171219/ENSG00000173020/ENSG00000177169/ENSG00000188322/ENSG00000198793	WNK1/SIRT2/CAMK2A/MARK2/GALNT16/BMP7/CADM4/EIF4G1/STK11/CIT/MAP3K10/ACVR1B/EGF/MAP3K12/PDPK1/TNKS1BP1/DYRK1A/STOX1/CDC42BPG/GRK2/ULK1/SBK1/MTOR	23
BP	GO:0050768	negative regulation of neurogenesis	43/1713	297/21111	0.000148129	0.00604893	ENSG00000006071/ENSG00000007168/ENSG00000012171/ENSG00000040608/ENSG00000047579/ENSG00000066248/ENSG00000068903/ENSG00000083290/ENSG00000089820/ENSG00000095539/ENSG00000099250/ENSG00000099365/ENSG00000101144/ENSG00000108576/ENSG00000109099/ENSG00000114062/ENSG00000129682/ENSG00000130203/ENSG00000136861/ENSG00000137872/ENSG00000142453/ENSG00000144579/ENSG00000146122/ENSG00000149922/ENSG00000153317…	ABCC8/PAFAH1B1/SEMA3B/RTN4R/DTNBP1/NGEF/SIRT2/ULK2/ARHGAP4/SEMA4G/NRP1/STX1B/BMP7/SLC6A4/PMP22/UBE3A/FGF13/APOE/CDK5RAP2/SEMA6D/CARM1/CTDSP1/DAAM2/TBX6/ASAP1/DPYSL5/SHH/TSC1/BMERB1/PTPN9/GPR37L1/ADCY6/AMIGO3/ULK1/RGMA/INPP5J/PBX1/FLNA/SYNGAP1/MBP/ZNF536/DMD/ADGRG1	43
BP	GO:0016049	cell growth	64/1713	497/21111	0.000155391	0.00630231	ENSG00000007168/ENSG00000012171/ENSG00000040608/ENSG00000041982/ENSG00000043143/ENSG00000050820/ENSG00000055163/ENSG00000063176/ENSG00000067606/ENSG00000067715/ENSG00000068831/ENSG00000079385/ENSG00000080503/ENSG00000083290/ENSG00000089094/ENSG00000089820/ENSG00000090006/ENSG00000095539/ENSG00000099250/ENSG00000103528/ENSG00000105429/ENSG00000107404/ENSG00000107758/ENSG00000111653/ENSG00000114861…	PAFAH1B1/SEMA3B/RTN4R/TNC/JADE2/BCAR1/CYFIP2/SPHK2/PRKCZ/SYT1/RASGRP2/CEACAM1/SMARCA2/ULK2/KDM2B/ARHGAP4/LTBP4/SEMA4G/NRP1/SYT17/MEGF8/DVL1/PPP3CB/ING4/FOXP1/EIF4G1/EPB41L5/STK11/PTK2B/ADRA1A/EDN3/FGF13/APOE/ACVR1B/PAK6/SEMA6D/CLSTN3/ACVRL1/TMEM108/EGFR/IGFBP3/BIN3/CLASP2/PHB1/KMT2D/HDGFL2/ING5/USP47/NAIF1/DSCAM/ANAPC2/ULK1/ARIH2/CDH4/TSPYL2/PRKN/PPARA/NLGN3/DACT3/MTOR/SIPA1/CPNE1/TWF2/PRSS2	64
BP	GO:0018209	peptidyl-serine modification	47/1713	335/21111	0.000160117	0.0064431	ENSG00000008710/ENSG00000060237/ENSG00000067606/ENSG00000070808/ENSG00000072518/ENSG00000079337/ENSG00000083290/ENSG00000089250/ENSG00000095370/ENSG00000100311/ENSG00000100626/ENSG00000104814/ENSG00000105053/ENSG00000114867/ENSG00000123143/ENSG00000125731/ENSG00000130528/ENSG00000130758/ENSG00000130822/ENSG00000139625/ENSG00000140474/ENSG00000140992/ENSG00000146648/ENSG00000148335/ENSG00000149115…	PKD1/WNK1/PRKCZ/CAMK2A/MARK2/RAPGEF3/ULK2/NOS1/SH2D3C/PDGFB/GALNT16/MAP4K1/VRK3/EIF4G1/PKN1/SH2D3A/HRC/MAP3K10/PNCK/MAP3K12/ULK3/PDPK1/EGFR/NTMT1/TNKS1BP1/STK32B/MAPK13/BAG4/DYRK1A/PKN3/SPTBN4/EGFLAM/STOX1/RET/PRKCE/EIF2AK3/GRK2/BRSK2/RPS6KB2/ULK1/HCLS1/INPP5J/MAPK12/SBK1/MTOR/DMD/CSNK1E	47
BP	GO:0061178	regulation of insulin secretion involved in cellular response to glucose stimulus	13/1713	51/21111	0.000161023	0.0064431	ENSG00000001626/ENSG00000083720/ENSG00000107758/ENSG00000110048/ENSG00000112293/ENSG00000130529/ENSG00000131620/ENSG00000149577/ENSG00000171132/ENSG00000173175/ENSG00000174672/ENSG00000184163/ENSG00000184381	CFTR/OXCT1/PPP3CB/OSBP/GPLD1/TRPM4/ANO1/SIDT2/PRKCE/ADCY5/BRSK2/C1QTNF12/PLA2G6	13
BP	GO:0060996	dendritic spine development	19/1713	94/21111	0.000168971	0.00671602	ENSG00000004777/ENSG00000007168/ENSG00000040341/ENSG00000047579/ENSG00000058404/ENSG00000066248/ENSG00000070808/ENSG00000081189/ENSG00000088899/ENSG00000107404/ENSG00000114062/ENSG00000130203/ENSG00000130294/ENSG00000132535/ENSG00000146555/ENSG00000153317/ENSG00000160145/ENSG00000161681/ENSG00000251322	ARHGAP33/PAFAH1B1/STAU2/DTNBP1/CAMK2B/NGEF/CAMK2A/MEF2C/LZTS3/DVL1/UBE3A/APOE/KIF1A/DLG4/SDK1/ASAP1/KALRN/SHANK1/SHANK3	19
BP	GO:0010594	regulation of endothelial cell migration	28/1713	167/21111	0.00018312	0.00723022	ENSG00000050820/ENSG00000061273/ENSG00000077782/ENSG00000079385/ENSG00000081189/ENSG00000099250/ENSG00000100311/ENSG00000101017/ENSG00000111961/ENSG00000112293/ENSG00000114861/ENSG00000116044/ENSG00000120899/ENSG00000124181/ENSG00000126561/ENSG00000127837/ENSG00000128917/ENSG00000130203/ENSG00000136848/ENSG00000138772/ENSG00000138798/ENSG00000139567/ENSG00000140992/ENSG00000164867/ENSG00000165757…	BCAR1/HDAC7/FGFR1/CEACAM1/MEF2C/NRP1/PDGFB/CD40/SASH1/GPLD1/FOXP1/NFE2L2/PTK2B/PLCG1/STAT5A/AAMP/DLL4/APOE/DAB2IP/ANXA3/EGF/ACVRL1/PDPK1/NOS3/JCAD/PTK2/MMRN2/HMGB1	28
BP	GO:0051222	positive regulation of protein transport	43/1713	300/21111	0.000185701	0.00728387	ENSG00000001626/ENSG00000010310/ENSG00000039523/ENSG00000067606/ENSG00000076201/ENSG00000079337/ENSG00000083720/ENSG00000088888/ENSG00000092098/ENSG00000100099/ENSG00000101605/ENSG00000107758/ENSG00000108953/ENSG00000110048/ENSG00000112293/ENSG00000115317/ENSG00000128271/ENSG00000130529/ENSG00000131620/ENSG00000133026/ENSG00000134242/ENSG00000137462/ENSG00000142185/ENSG00000151474/ENSG00000152977…	CFTR/GIPR/RIPOR1/PRKCZ/PTPN23/RAPGEF3/OXCT1/MAVS/RNF31/HPS4/MYOM1/PPP3CB/YWHAE/OSBP/GPLD1/HTRA2/ADORA2A/TRPM4/ANO1/MYH10/PTPN22/TLR2/TRPM2/FRMD4A/ZIC1/TTN/KCNB1/ITGB2/SHH/MICALL2/TCAF2/PRKCE/ABLIM3/MIEF2/ARIH2/HCLS1/ABAT/C1QTNF12/PLA2G6/MYO18A/FLNA/CD2AP/UNC13B	43
BP	GO:0044262	cellular carbohydrate metabolic process	42/1713	291/21111	0.000188317	0.00732679	ENSG00000005882/ENSG00000049769/ENSG00000067177/ENSG00000069667/ENSG00000071889/ENSG00000076555/ENSG00000078269/ENSG00000078549/ENSG00000102893/ENSG00000106070/ENSG00000108262/ENSG00000108479/ENSG00000112293/ENSG00000115159/ENSG00000115592/ENSG00000115840/ENSG00000118046/ENSG00000118094/ENSG00000120899/ENSG00000127415/ENSG00000129993/ENSG00000138030/ENSG00000146674/ENSG00000147408/ENSG00000158571…	PDK2/PPP1R3F/PHKA1/RORA/FAM3A/ACACB/SYNJ2/ADCYAP1R1/PHKB/GRB10/GIT1/GALK1/GPLD1/GPD2/PRKAG3/SLC25A12/STK11/TREH/PTK2B/IDUA/CBFA2T3/KHK/IGFBP3/CSGALNACT1/PFKFB1/SLC45A3/PHKG1/IGF2/PPIP5K1/PRKCE/ZNF692/CLK2/IDH2/C1QTNF12/PGP/INPP5J/PRKN/PPP1CC/PPARA/B3GNT6/MTOR/GANC	42
BP	GO:0008654	phospholipid biosynthetic process	35/1713	228/21111	0.000190472	0.00732679	ENSG00000063176/ENSG00000069122/ENSG00000078269/ENSG00000087157/ENSG00000090975/ENSG00000100311/ENSG00000100330/ENSG00000102125/ENSG00000105499/ENSG00000107331/ENSG00000108389/ENSG00000108474/ENSG00000110048/ENSG00000110921/ENSG00000123684/ENSG00000129219/ENSG00000133056/ENSG00000134324/ENSG00000149091/ENSG00000153933/ENSG00000160216/ENSG00000160752/ENSG00000161395/ENSG00000163344/ENSG00000163898…	SPHK2/ADGRF5/SYNJ2/PGS1/PITPNM2/PDGFB/MTMR3/TAFAZZIN/PLA2G4C/ABCA2/MTMR4/PIGL/OSBP/MVK/LPGAT1/PLD2/PIK3C2B/LPIN1/DGKZ/DGKE/AGPAT3/FDPS/PGAP3/PMVK/LIPH/INPPL1/MVD/PLA2G6/SERINC4/INPP5J/PIP5K1C/PLSCR3/SGMS1/LCAT/PISD	35
BP	GO:0031345	negative regulation of cell projection organization	31/1713	193/21111	0.000190482	0.00732679	ENSG00000005884/ENSG00000007168/ENSG00000012171/ENSG00000040608/ENSG00000047579/ENSG00000047849/ENSG00000066248/ENSG00000083290/ENSG00000089820/ENSG00000095539/ENSG00000099250/ENSG00000099365/ENSG00000109099/ENSG00000114062/ENSG00000129682/ENSG00000130203/ENSG00000137872/ENSG00000142453/ENSG00000149922/ENSG00000153317/ENSG00000157851/ENSG00000165699/ENSG00000169410/ENSG00000174233/ENSG00000176020…	ITGA3/PAFAH1B1/SEMA3B/RTN4R/DTNBP1/MAP4/NGEF/ULK2/ARHGAP4/SEMA4G/NRP1/STX1B/PMP22/UBE3A/FGF13/APOE/SEMA6D/CARM1/TBX6/ASAP1/DPYSL5/TSC1/PTPN9/ADCY6/AMIGO3/ULK1/RGMA/INPP5J/FLNA/SYNGAP1/MBP	31
BP	GO:0007212	dopamine receptor signaling pathway	11/1713	39/21111	0.000193431	0.00739255	ENSG00000047579/ENSG00000069966/ENSG00000087258/ENSG00000088256/ENSG00000099864/ENSG00000168824/ENSG00000171094/ENSG00000173175/ENSG00000174233/ENSG00000196924/ENSG00000261052	DTNBP1/GNB5/GNAO1/GNA11/PALM/NSG1/ALK/ADCY5/ADCY6/FLNA/SULT1A3	11
BP	GO:0060997	dendritic spine morphogenesis	14/1713	59/21111	0.000207938	0.00789637	ENSG00000004777/ENSG00000007168/ENSG00000040341/ENSG00000047579/ENSG00000058404/ENSG00000066248/ENSG00000088899/ENSG00000107404/ENSG00000114062/ENSG00000130294/ENSG00000132535/ENSG00000160145/ENSG00000161681/ENSG00000251322	ARHGAP33/PAFAH1B1/STAU2/DTNBP1/CAMK2B/NGEF/LZTS3/DVL1/UBE3A/KIF1A/DLG4/KALRN/SHANK1/SHANK3	14
BP	GO:0010675	regulation of cellular carbohydrate metabolic process	26/1713	152/21111	0.000220747	0.00832969	ENSG00000005882/ENSG00000049769/ENSG00000069667/ENSG00000071889/ENSG00000076555/ENSG00000078549/ENSG00000106070/ENSG00000108262/ENSG00000112293/ENSG00000115840/ENSG00000118046/ENSG00000120899/ENSG00000129993/ENSG00000138030/ENSG00000146674/ENSG00000158571/ENSG00000158715/ENSG00000167244/ENSG00000171132/ENSG00000171163/ENSG00000176444/ENSG00000184163/ENSG00000184207/ENSG00000185345/ENSG00000186951…	PDK2/PPP1R3F/RORA/FAM3A/ACACB/ADCYAP1R1/GRB10/GIT1/GPLD1/SLC25A12/STK11/PTK2B/CBFA2T3/KHK/IGFBP3/PFKFB1/SLC45A3/IGF2/PRKCE/ZNF692/CLK2/C1QTNF12/PGP/PRKN/PPARA/MTOR	26
BP	GO:0006936	muscle contraction	47/1713	340/21111	0.000226865	0.0083359	ENSG00000067191/ENSG00000077157/ENSG00000077522/ENSG00000081181/ENSG00000087258/ENSG00000089250/ENSG00000101605/ENSG00000102125/ENSG00000105048/ENSG00000108823/ENSG00000109991/ENSG00000120907/ENSG00000122786/ENSG00000124205/ENSG00000125414/ENSG00000130005/ENSG00000130176/ENSG00000130528/ENSG00000130529/ENSG00000133392/ENSG00000134769/ENSG00000143549/ENSG00000145362/ENSG00000147459/ENSG00000149925…	CACNB1/PPP1R12B/ACTN2/ARG2/GNAO1/NOS1/MYOM1/TAFAZZIN/TNNT1/SGCA/P2RX3/ADRA1A/CALD1/EDN3/MYH2/GAMT/CNN1/HRC/TRPM4/MYH11/DTNA/TPM3/ANK2/DOCK5/ALDOA/CACNA2D1/TTN/MYL3/KCNJ3/TMOD4/SLMAP/ANKRD2/GRK2/TCAP/DES/SCN4B/HTR1D/ABAT/CTNNA3/SMTN/PLA2G6/RYR1/FLNA/MTOR/DMD/GSTM2/FXYD1	47
BP	GO:0018105	peptidyl-serine phosphorylation	44/1713	312/21111	0.00022716	0.0083359	ENSG00000008710/ENSG00000060237/ENSG00000067606/ENSG00000070808/ENSG00000072518/ENSG00000079337/ENSG00000083290/ENSG00000089250/ENSG00000095370/ENSG00000100311/ENSG00000104814/ENSG00000105053/ENSG00000114867/ENSG00000123143/ENSG00000125731/ENSG00000130528/ENSG00000130758/ENSG00000130822/ENSG00000139625/ENSG00000140474/ENSG00000140992/ENSG00000146648/ENSG00000149115/ENSG00000152953/ENSG00000156711…	PKD1/WNK1/PRKCZ/CAMK2A/MARK2/RAPGEF3/ULK2/NOS1/SH2D3C/PDGFB/MAP4K1/VRK3/EIF4G1/PKN1/SH2D3A/HRC/MAP3K10/PNCK/MAP3K12/ULK3/PDPK1/EGFR/TNKS1BP1/STK32B/MAPK13/BAG4/DYRK1A/PKN3/SPTBN4/STOX1/RET/PRKCE/EIF2AK3/GRK2/BRSK2/RPS6KB2/ULK1/HCLS1/INPP5J/MAPK12/SBK1/MTOR/DMD/CSNK1E	44
BP	GO:0061912	selective autophagy	17/1713	81/21111	0.000227902	0.0083359	ENSG00000083290/ENSG00000092098/ENSG00000102125/ENSG00000102882/ENSG00000103197/ENSG00000105401/ENSG00000106100/ENSG00000115307/ENSG00000115317/ENSG00000116688/ENSG00000144567/ENSG00000157954/ENSG00000167716/ENSG00000168397/ENSG00000177169/ENSG00000185345/ENSG00000198171	ULK2/RNF31/TAFAZZIN/MAPK3/TSC2/CDC37/NOD1/AUP1/HTRA2/MFN2/RETREG2/WIPI2/WDR81/ATG4B/ULK1/PRKN/DDRGK1	17
BP	GO:0097061	dendritic spine organization	17/1713	81/21111	0.000227902	0.0083359	ENSG00000004777/ENSG00000005884/ENSG00000007168/ENSG00000040341/ENSG00000047579/ENSG00000058404/ENSG00000066248/ENSG00000088899/ENSG00000100151/ENSG00000107404/ENSG00000114062/ENSG00000130203/ENSG00000130294/ENSG00000132535/ENSG00000160145/ENSG00000161681/ENSG00000251322	ARHGAP33/ITGA3/PAFAH1B1/STAU2/DTNBP1/CAMK2B/NGEF/LZTS3/PICK1/DVL1/UBE3A/APOE/KIF1A/DLG4/KALRN/SHANK1/SHANK3	17
BP	GO:1901224	positive regulation of NIK/NF-kappaB signaling	17/1713	81/21111	0.000227902	0.0083359	ENSG00000056586/ENSG00000102871/ENSG00000106100/ENSG00000111961/ENSG00000120889/ENSG00000125826/ENSG00000130402/ENSG00000137462/ENSG00000141527/ENSG00000146648/ENSG00000151623/ENSG00000158813/ENSG00000167085/ENSG00000168961/ENSG00000169756/ENSG00000173039/ENSG00000184489	RC3H2/TRADD/NOD1/SASH1/TNFRSF10B/RBCK1/ACTN4/TLR2/CARD14/EGFR/NR3C2/EDA/PHB1/LGALS9/LIMS1/RELA/PTP4A3	17
BP	GO:0046578	regulation of Ras protein signal transduction	31/1713	195/21111	0.000230043	0.00836289	ENSG00000005884/ENSG00000008256/ENSG00000039523/ENSG00000040608/ENSG00000099250/ENSG00000099331/ENSG00000100055/ENSG00000104728/ENSG00000105443/ENSG00000105767/ENSG00000105808/ENSG00000113721/ENSG00000116688/ENSG00000120907/ENSG00000124356/ENSG00000126217/ENSG00000130203/ENSG00000136828/ENSG00000136848/ENSG00000141522/ENSG00000144230/ENSG00000156011/ENSG00000160007/ENSG00000163947/ENSG00000164741…	ITGA3/CYTH3/RIPOR1/RTN4R/NRP1/MYO9B/CYTH4/ARHGEF10/CYTH2/CADM4/RASA4/PDGFRB/MFN2/ADRA1A/STAMBP/MCF2L/APOE/RALGPS1/DAB2IP/ARHGDIA/GPR17/PSD3/ARHGAP35/ARHGEF3/DLC1/SYNPO2L/EPS8L2/BCR/SYNGAP1/DENND4B/ADGRG1	31
BP	GO:0030833	regulation of actin filament polymerization	29/1713	178/21111	0.000235744	0.00851821	ENSG00000055163/ENSG00000070610/ENSG00000084112/ENSG00000100106/ENSG00000100151/ENSG00000120899/ENSG00000125753/ENSG00000130787/ENSG00000135407/ENSG00000145703/ENSG00000146122/ENSG00000155816/ENSG00000156735/ENSG00000158427/ENSG00000160460/ENSG00000161270/ENSG00000163157/ENSG00000171132/ENSG00000172830/ENSG00000173898/ENSG00000180353/ENSG00000182484/ENSG00000186648/ENSG00000186994/ENSG00000197321…	CYFIP2/GBA2/SSH1/TRIOBP/PICK1/PTK2B/VASP/HIP1R/AVIL/IQGAP2/DAAM2/FMN2/BAG4/TMSB15B/SPTBN4/NPHS1/TMOD4/PRKCE/SSH3/SPTBN2/HCLS1/WASH6P/CARMIL3/KANK3/SVIL/MTOR/TWF2/ARPIN-AP3S2/ARPC4-TTLL3	29
BP	GO:1903532	positive regulation of secretion by cell	40/1713	276/21111	0.000242379	0.0087052	ENSG00000001626/ENSG00000010310/ENSG00000047579/ENSG00000063176/ENSG00000067715/ENSG00000074054/ENSG00000076201/ENSG00000083720/ENSG00000092929/ENSG00000099365/ENSG00000100346/ENSG00000101605/ENSG00000105514/ENSG00000105649/ENSG00000107758/ENSG00000108576/ENSG00000110048/ENSG00000112293/ENSG00000123595/ENSG00000124205/ENSG00000128271/ENSG00000130529/ENSG00000131620/ENSG00000133026/ENSG00000137462…	CFTR/GIPR/DTNBP1/SPHK2/SYT1/CLASP1/PTPN23/OXCT1/UNC13D/STX1B/CACNA1I/MYOM1/RAB3D/RAB3A/PPP3CB/SLC6A4/OSBP/GPLD1/RAB9A/EDN3/ADORA2A/TRPM4/ANO1/MYH10/TLR2/TRPM2/FRMD4A/TTN/KCNB1/ITGB2/CLASP2/PRRT2/PRKCE/GRK2/ABAT/C1QTNF12/PLA2G6/MYO18A/CD2AP/UNC13B	40
BP	GO:0035774	positive regulation of insulin secretion involved in cellular response to glucose stimulus	9/1713	28/21111	0.000249001	0.00888949	ENSG00000001626/ENSG00000083720/ENSG00000107758/ENSG00000110048/ENSG00000112293/ENSG00000130529/ENSG00000131620/ENSG00000184163/ENSG00000184381	CFTR/OXCT1/PPP3CB/OSBP/GPLD1/TRPM4/ANO1/C1QTNF12/PLA2G6	9
BP	GO:0035107	appendage morphogenesis	25/1713	145/21111	0.000254775	0.00898798	ENSG00000003137/ENSG00000011143/ENSG00000076356/ENSG00000078399/ENSG00000091436/ENSG00000099139/ENSG00000101144/ENSG00000102977/ENSG00000105429/ENSG00000105983/ENSG00000107829/ENSG00000108641/ENSG00000123388/ENSG00000128918/ENSG00000138759/ENSG00000141622/ENSG00000144218/ENSG00000147257/ENSG00000152601/ENSG00000164690/ENSG00000168014/ENSG00000171310/ENSG00000180818/ENSG00000185630/ENSG00000185920	CYP26B1/MKS1/PLXNA2/HOXA9/MAP3K20/PCSK5/BMP7/ACD/MEGF8/LMBR1/FBXW4/B9D1/HOXC11/ALDH1A2/FRAS1/RNF165/AFF3/GPC3/MBNL1/SHH/C2CD3/CHST11/HOXC10/PBX1/PTCH1	25
BP	GO:0035108	limb morphogenesis	25/1713	145/21111	0.000254775	0.00898798	ENSG00000003137/ENSG00000011143/ENSG00000076356/ENSG00000078399/ENSG00000091436/ENSG00000099139/ENSG00000101144/ENSG00000102977/ENSG00000105429/ENSG00000105983/ENSG00000107829/ENSG00000108641/ENSG00000123388/ENSG00000128918/ENSG00000138759/ENSG00000141622/ENSG00000144218/ENSG00000147257/ENSG00000152601/ENSG00000164690/ENSG00000168014/ENSG00000171310/ENSG00000180818/ENSG00000185630/ENSG00000185920	CYP26B1/MKS1/PLXNA2/HOXA9/MAP3K20/PCSK5/BMP7/ACD/MEGF8/LMBR1/FBXW4/B9D1/HOXC11/ALDH1A2/FRAS1/RNF165/AFF3/GPC3/MBNL1/SHH/C2CD3/CHST11/HOXC10/PBX1/PTCH1	25
BP	GO:0010721	negative regulation of cell development	47/1713	342/21111	0.000259945	0.00911643	ENSG00000006071/ENSG00000007168/ENSG00000012171/ENSG00000040608/ENSG00000047579/ENSG00000066248/ENSG00000068903/ENSG00000083290/ENSG00000087494/ENSG00000089820/ENSG00000095539/ENSG00000099250/ENSG00000099365/ENSG00000101144/ENSG00000108576/ENSG00000109099/ENSG00000114062/ENSG00000114861/ENSG00000129682/ENSG00000130203/ENSG00000130402/ENSG00000136861/ENSG00000137872/ENSG00000142453/ENSG00000144579…	ABCC8/PAFAH1B1/SEMA3B/RTN4R/DTNBP1/NGEF/SIRT2/ULK2/PTHLH/ARHGAP4/SEMA4G/NRP1/STX1B/BMP7/SLC6A4/PMP22/UBE3A/FOXP1/FGF13/APOE/ACTN4/CDK5RAP2/SEMA6D/CARM1/CTDSP1/DAAM2/TBX6/ASAP1/DPYSL5/SHH/TSC1/BMERB1/PTPN9/GPR37L1/ADCY6/AMIGO3/ULK1/RGMA/INPP5J/PBX1/PPARA/FLNA/SYNGAP1/MBP/ZNF536/DMD/ADGRG1	47
BP	GO:0010595	positive regulation of endothelial cell migration	20/1713	105/21111	0.000267254	0.00928282	ENSG00000050820/ENSG00000061273/ENSG00000077782/ENSG00000099250/ENSG00000100311/ENSG00000101017/ENSG00000111961/ENSG00000112293/ENSG00000114861/ENSG00000116044/ENSG00000120899/ENSG00000124181/ENSG00000126561/ENSG00000127837/ENSG00000138772/ENSG00000138798/ENSG00000140992/ENSG00000164867/ENSG00000165757/ENSG00000189403	BCAR1/HDAC7/FGFR1/NRP1/PDGFB/CD40/SASH1/GPLD1/FOXP1/NFE2L2/PTK2B/PLCG1/STAT5A/AAMP/ANXA3/EGF/PDPK1/NOS3/JCAD/HMGB1	20
BP	GO:0006813	potassium ion transport	36/1713	241/21111	0.00026846	0.00928282	ENSG00000006071/ENSG00000060237/ENSG00000066230/ENSG00000069424/ENSG00000077522/ENSG00000089250/ENSG00000104848/ENSG00000107147/ENSG00000108953/ENSG00000116396/ENSG00000120899/ENSG00000124067/ENSG00000124205/ENSG00000127419/ENSG00000129159/ENSG00000135643/ENSG00000137731/ENSG00000140199/ENSG00000145362/ENSG00000150403/ENSG00000158445/ENSG00000162989/ENSG00000164051/ENSG00000164867/ENSG00000165238…	ABCC8/WNK1/SLC9A3/KCNAB2/ACTN2/NOS1/KCNA7/KCNT1/YWHAE/KCNC4/PTK2B/SLC12A4/EDN3/TMEM175/KCNC1/KCNMB4/FXYD2/SLC12A6/ANK2/TMCO3/KCNB1/KCNJ3/CCDC51/NOS3/WNK2/TSC1/KCNAB1/KCNK9/KCNK7/KCNA2/KCNJ14/LRRC55/KCNK12/FLNA/ABCB8/FXYD1	36
BP	GO:0030326	embryonic limb morphogenesis	22/1713	121/21111	0.000270918	0.00928282	ENSG00000003137/ENSG00000011143/ENSG00000078399/ENSG00000091436/ENSG00000101144/ENSG00000102977/ENSG00000105429/ENSG00000105983/ENSG00000107829/ENSG00000108641/ENSG00000123388/ENSG00000128918/ENSG00000138759/ENSG00000144218/ENSG00000147257/ENSG00000152601/ENSG00000164690/ENSG00000168014/ENSG00000171310/ENSG00000180818/ENSG00000185630/ENSG00000185920	CYP26B1/MKS1/HOXA9/MAP3K20/BMP7/ACD/MEGF8/LMBR1/FBXW4/B9D1/HOXC11/ALDH1A2/FRAS1/AFF3/GPC3/MBNL1/SHH/C2CD3/CHST11/HOXC10/PBX1/PTCH1	22
BP	GO:0035113	embryonic appendage morphogenesis	22/1713	121/21111	0.000270918	0.00928282	ENSG00000003137/ENSG00000011143/ENSG00000078399/ENSG00000091436/ENSG00000101144/ENSG00000102977/ENSG00000105429/ENSG00000105983/ENSG00000107829/ENSG00000108641/ENSG00000123388/ENSG00000128918/ENSG00000138759/ENSG00000144218/ENSG00000147257/ENSG00000152601/ENSG00000164690/ENSG00000168014/ENSG00000171310/ENSG00000180818/ENSG00000185630/ENSG00000185920	CYP26B1/MKS1/HOXA9/MAP3K20/BMP7/ACD/MEGF8/LMBR1/FBXW4/B9D1/HOXC11/ALDH1A2/FRAS1/AFF3/GPC3/MBNL1/SHH/C2CD3/CHST11/HOXC10/PBX1/PTCH1	22
BP	GO:0007528	neuromuscular junction development	12/1713	47/21111	0.000280817	0.00956702	ENSG00000041982/ENSG00000067191/ENSG00000107404/ENSG00000141385/ENSG00000157916/ENSG00000160145/ENSG00000166387/ENSG00000167535/ENSG00000171723/ENSG00000188153/ENSG00000188157/ENSG00000198722	TNC/CACNB1/DVL1/AFG3L2/RER1/KALRN/PPFIBP2/CACNB3/GPHN/COL4A5/AGRN/UNC13B	12
BP	GO:0106027	neuron projection organization	18/1713	90/21111	0.000284854	0.00963739	ENSG00000004777/ENSG00000005884/ENSG00000007168/ENSG00000040341/ENSG00000047579/ENSG00000058404/ENSG00000066248/ENSG00000088899/ENSG00000100151/ENSG00000107404/ENSG00000114062/ENSG00000120756/ENSG00000130203/ENSG00000130294/ENSG00000132535/ENSG00000160145/ENSG00000161681/ENSG00000251322	ARHGAP33/ITGA3/PAFAH1B1/STAU2/DTNBP1/CAMK2B/NGEF/LZTS3/PICK1/DVL1/UBE3A/PLS1/APOE/KIF1A/DLG4/KALRN/SHANK1/SHANK3	18
BP	GO:0051235	maintenance of location	46/1713	334/21111	0.000286115	0.00963739	ENSG00000007168/ENSG00000008710/ENSG00000025434/ENSG00000065000/ENSG00000076555/ENSG00000089060/ENSG00000089250/ENSG00000092529/ENSG00000105499/ENSG00000115307/ENSG00000120899/ENSG00000124181/ENSG00000125730/ENSG00000130203/ENSG00000130528/ENSG00000132693/ENSG00000135454/ENSG00000137413/ENSG00000140939/ENSG00000140992/ENSG00000142185/ENSG00000144847/ENSG00000145362/ENSG00000148337/ENSG00000149596…	PAFAH1B1/PKD1/NR1H3/AP3D1/ACACB/SLC8B1/NOS1/CAPN3/PLA2G4C/AUP1/PTK2B/PLCG1/C3/APOE/HRC/CRP/B4GALNT1/TAF8/NOL3/PDPK1/TRPM2/IGSF11/ANK2/CIZ1/JPH2/RER1/TMSB15B/NBL1/SUN1/LETM1/TAPT1/PRKCE/HAP1/DGAT1/FAF1/GP1BA/TPCN1/PPARA/RYR1/FLNA/DMD/GSTM2/HEXA/PLIN5/TWF2/CHCHD10	46
BP	GO:0000302	response to reactive oxygen species	33/1713	216/21111	0.000312749	0.0103953	ENSG00000003402/ENSG00000005882/ENSG00000080546/ENSG00000101144/ENSG00000102572/ENSG00000102882/ENSG00000110931/ENSG00000113721/ENSG00000114062/ENSG00000114861/ENSG00000115204/ENSG00000116044/ENSG00000120899/ENSG00000126602/ENSG00000128482/ENSG00000129465/ENSG00000130203/ENSG00000133612/ENSG00000142082/ENSG00000142185/ENSG00000146648/ENSG00000149212/ENSG00000155846/ENSG00000156711/ENSG00000158517…	CFLAR/PDK2/SESN1/BMP7/STK24/MAPK3/CAMKK2/PDGFRB/UBE3A/FOXP1/MPV17/NFE2L2/PTK2B/TRAP1/RNF112/RIPK3/APOE/AGAP3/SIRT3/TRPM2/EGFR/SESN3/PPARGC1B/MAPK13/NCF1/NOS3/STAT6/GPR37L1/RELA/UCP3/PYCR1/TXNRD2/HSF1	33
BP	GO:0048736	appendage development	29/1713	181/21111	0.000315001	0.0103953	ENSG00000003137/ENSG00000011143/ENSG00000056586/ENSG00000076356/ENSG00000078399/ENSG00000091436/ENSG00000099139/ENSG00000101144/ENSG00000102977/ENSG00000105429/ENSG00000105983/ENSG00000107829/ENSG00000108641/ENSG00000111725/ENSG00000117595/ENSG00000123388/ENSG00000128918/ENSG00000132470/ENSG00000138759/ENSG00000141622/ENSG00000144218/ENSG00000147257/ENSG00000152601/ENSG00000164690/ENSG00000168014…	CYP26B1/MKS1/RC3H2/PLXNA2/HOXA9/MAP3K20/PCSK5/BMP7/ACD/MEGF8/LMBR1/FBXW4/B9D1/PRKAB1/IRF6/HOXC11/ALDH1A2/ITGB4/FRAS1/RNF165/AFF3/GPC3/MBNL1/SHH/C2CD3/CHST11/HOXC10/PBX1/PTCH1	29
BP	GO:0060173	limb development	29/1713	181/21111	0.000315001	0.0103953	ENSG00000003137/ENSG00000011143/ENSG00000056586/ENSG00000076356/ENSG00000078399/ENSG00000091436/ENSG00000099139/ENSG00000101144/ENSG00000102977/ENSG00000105429/ENSG00000105983/ENSG00000107829/ENSG00000108641/ENSG00000111725/ENSG00000117595/ENSG00000123388/ENSG00000128918/ENSG00000132470/ENSG00000138759/ENSG00000141622/ENSG00000144218/ENSG00000147257/ENSG00000152601/ENSG00000164690/ENSG00000168014…	CYP26B1/MKS1/RC3H2/PLXNA2/HOXA9/MAP3K20/PCSK5/BMP7/ACD/MEGF8/LMBR1/FBXW4/B9D1/PRKAB1/IRF6/HOXC11/ALDH1A2/ITGB4/FRAS1/RNF165/AFF3/GPC3/MBNL1/SHH/C2CD3/CHST11/HOXC10/PBX1/PTCH1	29
BP	GO:0006839	mitochondrial transport	42/1713	298/21111	0.000315591	0.0103953	ENSG00000070808/ENSG00000073578/ENSG00000089060/ENSG00000092098/ENSG00000100099/ENSG00000100347/ENSG00000104381/ENSG00000104980/ENSG00000110717/ENSG00000114120/ENSG00000115317/ENSG00000115840/ENSG00000116688/ENSG00000117118/ENSG00000119013/ENSG00000122386/ENSG00000130787/ENSG00000138035/ENSG00000140939/ENSG00000141385/ENSG00000143801/ENSG00000144040/ENSG00000156735/ENSG00000157184/ENSG00000164051…	CAMK2A/SDHA/SLC8B1/RNF31/HPS4/SAMM50/GDAP1/TIMM44/NDUFS8/SLC25A36/HTRA2/SLC25A12/MFN2/SDHB/NDUFB3/ZNF205/HIP1R/PNPT1/NOL3/AFG3L2/PSEN2/SFXN5/BAG4/CPT2/CCDC51/MICALL2/NDUFV1/LETM1/NAIF1/NPTX1/ABLIM3/UCP3/ARIH2/SLC25A18/PRKN/SLC25A29/ABCB8/SPG7/CPT1B/PAM16/CHCHD10/ARHGAP11B	42
BP	GO:0042407	cristae formation	7/1713	18/21111	0.000326851	0.0107071	ENSG00000007923/ENSG00000100347/ENSG00000102125/ENSG00000141385/ENSG00000168924/ENSG00000174917/ENSG00000250479	DNAJC11/SAMM50/TAFAZZIN/AFG3L2/LETM1/MICOS13/CHCHD10	7
BP	GO:0060079	excitatory postsynaptic potential	19/1713	99/21111	0.000340606	0.0110967	ENSG00000067606/ENSG00000081189/ENSG00000099365/ENSG00000101489/ENSG00000107404/ENSG00000108852/ENSG00000109991/ENSG00000120899/ENSG00000128271/ENSG00000129749/ENSG00000132535/ENSG00000144847/ENSG00000144868/ENSG00000149582/ENSG00000161681/ENSG00000183454/ENSG00000188191/ENSG00000196338/ENSG00000251322	PRKCZ/MEF2C/STX1B/CELF4/DVL1/MPP2/P2RX3/PTK2B/ADORA2A/CHRNA10/DLG4/IGSF11/TMEM108/TMEM25/SHANK1/GRIN2A/PRKAR1B/NLGN3/SHANK3	19
BP	GO:0006109	regulation of carbohydrate metabolic process	29/1713	182/21111	0.000346231	0.0111392	ENSG00000005882/ENSG00000049769/ENSG00000069667/ENSG00000071889/ENSG00000076555/ENSG00000078549/ENSG00000100311/ENSG00000106070/ENSG00000108262/ENSG00000112293/ENSG00000115840/ENSG00000118046/ENSG00000120899/ENSG00000129993/ENSG00000138030/ENSG00000138798/ENSG00000146674/ENSG00000158571/ENSG00000158715/ENSG00000167244/ENSG00000171132/ENSG00000171163/ENSG00000176444/ENSG00000181722/ENSG00000184163…	PDK2/PPP1R3F/RORA/FAM3A/ACACB/ADCYAP1R1/PDGFB/GRB10/GIT1/GPLD1/SLC25A12/STK11/PTK2B/CBFA2T3/KHK/EGF/IGFBP3/PFKFB1/SLC45A3/IGF2/PRKCE/ZNF692/CLK2/ZBTB20/C1QTNF12/PGP/PRKN/PPARA/MTOR	29
BP	GO:0060402	calcium ion transport into cytosol	29/1713	182/21111	0.000346231	0.0111392	ENSG00000078549/ENSG00000089060/ENSG00000089250/ENSG00000092529/ENSG00000107758/ENSG00000109991/ENSG00000120899/ENSG00000120907/ENSG00000120910/ENSG00000124181/ENSG00000130528/ENSG00000140939/ENSG00000140992/ENSG00000141837/ENSG00000142185/ENSG00000145362/ENSG00000149596/ENSG00000153956/ENSG00000167535/ENSG00000168924/ENSG00000171132/ENSG00000173805/ENSG00000183454/ENSG00000185245/ENSG00000186815…	ADCYAP1R1/SLC8B1/NOS1/CAPN3/PPP3CB/P2RX3/PTK2B/ADRA1A/PPP3CC/PLCG1/HRC/NOL3/PDPK1/CACNA1A/TRPM2/ANK2/JPH2/CACNA2D1/CACNB3/LETM1/PRKCE/HAP1/GRIN2A/GP1BA/TPCN1/RYR1/FLNA/DMD/GSTM2	29
BP	GO:0043534	blood vessel endothelial cell migration	21/1713	115/21111	0.000347516	0.0111392	ENSG00000061273/ENSG00000077782/ENSG00000081189/ENSG00000099250/ENSG00000100311/ENSG00000101017/ENSG00000111863/ENSG00000112293/ENSG00000116044/ENSG00000120899/ENSG00000124181/ENSG00000126561/ENSG00000128917/ENSG00000130203/ENSG00000139567/ENSG00000140992/ENSG00000164867/ENSG00000165757/ENSG00000173269/ENSG00000179776/ENSG00000189403	HDAC7/FGFR1/MEF2C/NRP1/PDGFB/CD40/ADTRP/GPLD1/NFE2L2/PTK2B/PLCG1/STAT5A/DLL4/APOE/ACVRL1/PDPK1/NOS3/JCAD/MMRN2/CDH5/HMGB1	21
BP	GO:0031668	cellular response to extracellular stimulus	40/1713	281/21111	0.000352703	0.011245	ENSG00000005882/ENSG00000039523/ENSG00000080546/ENSG00000084112/ENSG00000084676/ENSG00000100151/ENSG00000100330/ENSG00000102572/ENSG00000102882/ENSG00000104381/ENSG00000104518/ENSG00000109991/ENSG00000110436/ENSG00000111424/ENSG00000111725/ENSG00000113742/ENSG00000114867/ENSG00000115592/ENSG00000116044/ENSG00000116299/ENSG00000117394/ENSG00000125952/ENSG00000127580/ENSG00000130529/ENSG00000133056…	PDK2/RIPOR1/SESN1/SSH1/NCOA1/PICK1/MTMR3/STK24/MAPK3/GDAP1/GSDMD/P2RX3/SLC1A2/VDR/PRKAB1/CPEB4/EIF4G1/PRKAG3/NFE2L2/ELAPOR1/SLC2A1/MAX/WDR24/TRPM4/PIK3C2B/WNT2B/SESN3/WIPI2/KCNB1/ARHGAP35/TSC1/EIF2AK3/BRSK2/ULK1/HSF1/GAS2L1/PPARA/MTOR/SIPA1/P2RY11	40
BP	GO:0046890	regulation of lipid biosynthetic process	28/1713	174/21111	0.000368389	0.0116804	ENSG00000025434/ENSG00000049239/ENSG00000063176/ENSG00000069122/ENSG00000071889/ENSG00000072778/ENSG00000079385/ENSG00000100003/ENSG00000100311/ENSG00000107331/ENSG00000111424/ENSG00000112293/ENSG00000123684/ENSG00000125730/ENSG00000130203/ENSG00000130208/ENSG00000134324/ENSG00000135407/ENSG00000142082/ENSG00000158715/ENSG00000160867/ENSG00000172893/ENSG00000175826/ENSG00000181722/ENSG00000184381…	NR1H3/H6PD/SPHK2/ADGRF5/FAM3A/ACADVL/CEACAM1/SEC14L2/PDGFB/ABCA2/VDR/GPLD1/LPGAT1/C3/APOE/APOC1/LPIN1/AVIL/SIRT3/SLC45A3/FGFR4/DHCR7/CTDNEP1/ZBTB20/PLA2G6/PPARA/MTOR/PLIN5	28
BP	GO:0043542	endothelial cell migration	33/1713	218/21111	0.000370866	0.0116804	ENSG00000050820/ENSG00000061273/ENSG00000077782/ENSG00000079385/ENSG00000081189/ENSG00000099250/ENSG00000100311/ENSG00000101017/ENSG00000111863/ENSG00000111961/ENSG00000112293/ENSG00000114861/ENSG00000116044/ENSG00000120899/ENSG00000124181/ENSG00000126561/ENSG00000127837/ENSG00000128917/ENSG00000130203/ENSG00000136848/ENSG00000138772/ENSG00000138798/ENSG00000139567/ENSG00000140992/ENSG00000157212…	BCAR1/HDAC7/FGFR1/CEACAM1/MEF2C/NRP1/PDGFB/CD40/ADTRP/SASH1/GPLD1/FOXP1/NFE2L2/PTK2B/PLCG1/STAT5A/AAMP/DLL4/APOE/DAB2IP/ANXA3/EGF/ACVRL1/PDPK1/PAXIP1/ITGB2/NOS3/JCAD/PTK2/MMRN2/CDH5/PTP4A3/HMGB1	33
BP	GO:0050803	regulation of synapse structure or activity	34/1713	227/21111	0.000372237	0.0116804	ENSG00000004777/ENSG00000007168/ENSG00000040341/ENSG00000047579/ENSG00000058404/ENSG00000066248/ENSG00000081189/ENSG00000088899/ENSG00000099365/ENSG00000104888/ENSG00000114062/ENSG00000114867/ENSG00000117114/ENSG00000124839/ENSG00000130203/ENSG00000130294/ENSG00000132535/ENSG00000136848/ENSG00000137462/ENSG00000139182/ENSG00000156564/ENSG00000160145/ENSG00000165917/ENSG00000168137/ENSG00000171246…	ARHGAP33/PAFAH1B1/STAU2/DTNBP1/CAMK2B/NGEF/MEF2C/LZTS3/STX1B/SLC17A7/UBE3A/EIF4G1/ADGRL2/RAB17/APOE/KIF1A/DLG4/DAB2IP/TLR2/CLSTN3/LRFN2/KALRN/RAPSN/SETD5/NPTX1/LINGO2/AMIGO3/ANAPC2/THBS2/AGRN/NLGN3/SYNGAP1/ARHGEF15/SHANK3	34
BP	GO:0071496	cellular response to external stimulus	47/1713	348/21111	0.000386815	0.0120743	ENSG00000005882/ENSG00000039523/ENSG00000064012/ENSG00000080546/ENSG00000084112/ENSG00000084676/ENSG00000100151/ENSG00000100330/ENSG00000101017/ENSG00000102572/ENSG00000102882/ENSG00000104381/ENSG00000104518/ENSG00000106991/ENSG00000109991/ENSG00000110436/ENSG00000111424/ENSG00000111725/ENSG00000113742/ENSG00000114867/ENSG00000115592/ENSG00000116044/ENSG00000116299/ENSG00000117394/ENSG00000120889…	PDK2/RIPOR1/CASP8/SESN1/SSH1/NCOA1/PICK1/MTMR3/CD40/STK24/MAPK3/GDAP1/GSDMD/ENG/P2RX3/SLC1A2/VDR/PRKAB1/CPEB4/EIF4G1/PRKAG3/NFE2L2/ELAPOR1/SLC2A1/TNFRSF10B/IRF1/MAX/WDR24/TRPM4/PIK3C2B/WNT2B/SESN3/PIEZO2/WIPI2/KCNB1/ARHGAP35/TSC1/CRADD/EIF2AK3/BRSK2/ULK1/HSF1/GAS2L1/PPARA/MTOR/SIPA1/P2RY11	47
BP	GO:0110020	regulation of actomyosin structure organization	19/1713	100/21111	0.000389036	0.0120804	ENSG00000047648/ENSG00000074054/ENSG00000074964/ENSG00000079337/ENSG00000088280/ENSG00000099250/ENSG00000104728/ENSG00000120896/ENSG00000135723/ENSG00000140795/ENSG00000156735/ENSG00000163126/ENSG00000163539/ENSG00000164741/ENSG00000165699/ENSG00000166317/ENSG00000186635/ENSG00000198793/ENSG00000198844	ARHGAP6/CLASP1/ARHGEF10L/RAPGEF3/ASAP3/NRP1/ARHGEF10/SORBS3/FHOD1/MYLK3/BAG4/ANKRD23/CLASP2/DLC1/TSC1/SYNPO2L/ARAP1/MTOR/ARHGEF15	19
BP	GO:1904951	positive regulation of establishment of protein localization	44/1713	320/21111	0.000397076	0.0122661	ENSG00000001626/ENSG00000010310/ENSG00000039523/ENSG00000067606/ENSG00000076201/ENSG00000079337/ENSG00000083720/ENSG00000088888/ENSG00000092098/ENSG00000100099/ENSG00000101605/ENSG00000107758/ENSG00000108953/ENSG00000110048/ENSG00000112293/ENSG00000115317/ENSG00000128271/ENSG00000130529/ENSG00000131620/ENSG00000133026/ENSG00000134242/ENSG00000137462/ENSG00000142185/ENSG00000151474/ENSG00000152977…	CFTR/GIPR/RIPOR1/PRKCZ/PTPN23/RAPGEF3/OXCT1/MAVS/RNF31/HPS4/MYOM1/PPP3CB/YWHAE/OSBP/GPLD1/HTRA2/ADORA2A/TRPM4/ANO1/MYH10/PTPN22/TLR2/TRPM2/FRMD4A/ZIC1/TTN/KCNB1/ITGB2/SHH/MICALL2/TCAF2/PRKCE/ABLIM3/MIEF2/ARIH2/HCLS1/ABAT/C1QTNF12/PLA2G6/PTP4A3/MYO18A/FLNA/CD2AP/UNC13B	44
BP	GO:0034599	cellular response to oxidative stress	41/1713	292/21111	0.000399647	0.0122819	ENSG00000002016/ENSG00000002745/ENSG00000003402/ENSG00000005882/ENSG00000040341/ENSG00000068903/ENSG00000099219/ENSG00000100033/ENSG00000101144/ENSG00000102572/ENSG00000102882/ENSG00000104221/ENSG00000110931/ENSG00000114861/ENSG00000115204/ENSG00000115317/ENSG00000116044/ENSG00000126602/ENSG00000128482/ENSG00000129465/ENSG00000133612/ENSG00000133794/ENSG00000138035/ENSG00000140939/ENSG00000142082…	RAD52/WNT16/CFLAR/PDK2/STAU2/SIRT2/ERMP1/PRODH/BMP7/STK24/MAPK3/BRF2/CAMKK2/FOXP1/MPV17/HTRA2/NFE2L2/TRAP1/RNF112/RIPK3/AGAP3/ARNTL/PNPT1/NOL3/SIRT3/TRPM2/PYCR2/EGFR/PPARGC1B/MAPK13/NCF1/NOS3/TSC1/ANKRD2/STAT6/GPR37L1/RELA/MSRA/PYCR1/HSF1/PRKN	41
BP	GO:0035418	protein localization to synapse	15/1713	70/21111	0.000412924	0.0126249	ENSG00000040341/ENSG00000067606/ENSG00000099365/ENSG00000103769/ENSG00000107404/ENSG00000132535/ENSG00000139182/ENSG00000150672/ENSG00000155980/ENSG00000161270/ENSG00000161681/ENSG00000165917/ENSG00000168824/ENSG00000171246/ENSG00000183454	STAU2/PRKCZ/STX1B/RAB11A/DVL1/DLG4/CLSTN3/DLG2/KIF5A/NPHS1/SHANK1/RAPSN/NSG1/NPTX1/GRIN2A	15
BP	GO:0051146	striated muscle cell differentiation	39/1713	274/21111	0.00041588	0.0126504	ENSG00000003137/ENSG00000003402/ENSG00000024422/ENSG00000077522/ENSG00000081189/ENSG00000089250/ENSG00000092529/ENSG00000102554/ENSG00000105048/ENSG00000107758/ENSG00000112183/ENSG00000113721/ENSG00000114861/ENSG00000120907/ENSG00000122367/ENSG00000124006/ENSG00000128591/ENSG00000133392/ENSG00000134243/ENSG00000138347/ENSG00000140795/ENSG00000147439/ENSG00000154330/ENSG00000154358/ENSG00000155657…	CYP26B1/CFLAR/EHD2/ACTN2/MEF2C/NOS1/CAPN3/KLF5/TNNT1/PPP3CB/RBM24/PDGFRB/FOXP1/ADRA1A/LDB3/OBSL1/FLNC/MYH11/SORT1/MYPN/MYLK3/BIN3/PGM5/OBSCN/TTN/NPHS1/ANKRD23/TMOD4/SHH/MYORG/TSC1/SYNPO2L/IGF2/KRT8/TCAP/PPARA/RYR1/MTOR/DMD	39
BP	GO:0036293	response to decreased oxygen levels	42/1713	302/21111	0.000418855	0.0126762	ENSG00000003402/ENSG00000068903/ENSG00000069667/ENSG00000089250/ENSG00000100151/ENSG00000101144/ENSG00000103245/ENSG00000104368/ENSG00000106991/ENSG00000108576/ENSG00000109991/ENSG00000113742/ENSG00000116044/ENSG00000117394/ENSG00000119630/ENSG00000119772/ENSG00000120899/ENSG00000124440/ENSG00000129993/ENSG00000130402/ENSG00000134086/ENSG00000136856/ENSG00000137462/ENSG00000139567/ENSG00000140939…	CFLAR/SIRT2/RORA/NOS1/PICK1/BMP7/CIAO3/PLAT/ENG/SLC6A4/P2RX3/CPEB4/NFE2L2/SLC2A1/PGF/DNMT3A/PTK2B/HIF3A/CBFA2T3/ACTN4/VHL/SLC2A8/TLR2/ACVRL1/NOL3/PSEN2/ALAD/FMN2/ACE/TSC1/STOX1/HIF1AN/PRKCE/MST1/UCP3/HSD11B2/ABAT/HSF1/PPARA/RYR1/MTOR/CARD16	42
BP	GO:0070482	response to oxygen levels	45/1713	331/21111	0.000440555	0.0132656	ENSG00000003402/ENSG00000068903/ENSG00000069667/ENSG00000089250/ENSG00000100151/ENSG00000101144/ENSG00000103245/ENSG00000104368/ENSG00000106991/ENSG00000108576/ENSG00000109991/ENSG00000113721/ENSG00000113742/ENSG00000116044/ENSG00000117394/ENSG00000119630/ENSG00000119772/ENSG00000120899/ENSG00000124440/ENSG00000129993/ENSG00000130402/ENSG00000134086/ENSG00000136856/ENSG00000136888/ENSG00000137462…	CFLAR/SIRT2/RORA/NOS1/PICK1/BMP7/CIAO3/PLAT/ENG/SLC6A4/P2RX3/PDGFRB/CPEB4/NFE2L2/SLC2A1/PGF/DNMT3A/PTK2B/HIF3A/CBFA2T3/ACTN4/VHL/SLC2A8/ATP6V1G1/TLR2/ACVRL1/NOL3/PSEN2/ALAD/FMN2/ACE/TSC1/STOX1/HIF1AN/PRKCE/MST1/UCP3/HSD11B2/ABAT/TXNRD2/HSF1/PPARA/RYR1/MTOR/CARD16	45
BP	GO:0043434	response to peptide hormone	53/1713	408/21111	0.000445882	0.0133585	ENSG00000003402/ENSG00000005882/ENSG00000006071/ENSG00000050820/ENSG00000067606/ENSG00000070018/ENSG00000070808/ENSG00000077522/ENSG00000079385/ENSG00000084676/ENSG00000101144/ENSG00000103197/ENSG00000103549/ENSG00000103994/ENSG00000104368/ENSG00000106070/ENSG00000111077/ENSG00000112293/ENSG00000115211/ENSG00000115290/ENSG00000116044/ENSG00000117394/ENSG00000118046/ENSG00000125952/ENSG00000126561…	CFLAR/PDK2/ABCC8/BCAR1/PRKCZ/LRP6/CAMK2A/ACTN2/CEACAM1/NCOA1/BMP7/TSC2/RNF40/ZNF106/PLAT/GRB10/TNS2/GPLD1/EIF2B4/GRB14/NFE2L2/SLC2A1/STK11/MAX/STAT5A/SORT1/LPIN1/APC/SLC2A8/TLR2/KHK/PNPT1/PDPK1/EIF2B5/SESN3/PFKFB1/SHC1/SCNN1D/INPPL1/TSC1/STAT6/IGF2/PTK2/STAT2/RELA/ADCY6/UCP3/HSD11B2/PLCB1/C1QTNF12/HSF1/PPARA/MTOR	53
BP	GO:0008088	axo-dendritic transport	16/1713	78/21111	0.000452181	0.0134795	ENSG00000007168/ENSG00000040341/ENSG00000047579/ENSG00000065000/ENSG00000107282/ENSG00000117245/ENSG00000126214/ENSG00000130294/ENSG00000131966/ENSG00000135441/ENSG00000144868/ENSG00000150672/ENSG00000155980/ENSG00000173805/ENSG00000182606/ENSG00000197912	PAFAH1B1/STAU2/DTNBP1/AP3D1/APBA1/KIF17/KLC1/KIF1A/ACTR10/BLOC1S1/TMEM108/DLG2/KIF5A/HAP1/TRAK1/SPG7	16
BP	GO:0051668	localization within membrane	26/1713	159/21111	0.000455845	0.0135211	ENSG00000005844/ENSG00000065000/ENSG00000067606/ENSG00000075826/ENSG00000099365/ENSG00000100151/ENSG00000103769/ENSG00000107404/ENSG00000117245/ENSG00000127946/ENSG00000130203/ENSG00000132535/ENSG00000132563/ENSG00000150672/ENSG00000155980/ENSG00000156642/ENSG00000157916/ENSG00000160255/ENSG00000168824/ENSG00000171246/ENSG00000171723/ENSG00000183020/ENSG00000188157/ENSG00000196924/ENSG00000197283…	ITGAL/AP3D1/PRKCZ/SEC31B/STX1B/PICK1/RAB11A/DVL1/KIF17/HIP1/APOE/DLG4/REEP2/DLG2/KIF5A/NPTN/RER1/ITGB2/NSG1/NPTX1/GPHN/AP2A2/AGRN/FLNA/SYNGAP1/SHANK3	26
BP	GO:0050714	positive regulation of protein secretion	23/1713	134/21111	0.00047144	0.0139145	ENSG00000001626/ENSG00000010310/ENSG00000076201/ENSG00000083720/ENSG00000101605/ENSG00000107758/ENSG00000110048/ENSG00000112293/ENSG00000128271/ENSG00000130529/ENSG00000131620/ENSG00000133026/ENSG00000137462/ENSG00000142185/ENSG00000151474/ENSG00000155657/ENSG00000171132/ENSG00000183044/ENSG00000184163/ENSG00000184381/ENSG00000196535/ENSG00000198087/ENSG00000198722	CFTR/GIPR/PTPN23/OXCT1/MYOM1/PPP3CB/OSBP/GPLD1/ADORA2A/TRPM4/ANO1/MYH10/TLR2/TRPM2/FRMD4A/TTN/PRKCE/ABAT/C1QTNF12/PLA2G6/MYO18A/CD2AP/UNC13B	23
BP	GO:0043547	positive regulation of GTPase activity	39/1713	276/21111	0.000481269	0.0141346	ENSG00000004975/ENSG00000040608/ENSG00000047648/ENSG00000066248/ENSG00000068831/ENSG00000069966/ENSG00000071189/ENSG00000079337/ENSG00000088280/ENSG00000091428/ENSG00000099992/ENSG00000101017/ENSG00000103197/ENSG00000104728/ENSG00000107185/ENSG00000108352/ENSG00000120899/ENSG00000129204/ENSG00000130158/ENSG00000132359/ENSG00000136828/ENSG00000139835/ENSG00000141258/ENSG00000142632/ENSG00000152689…	DVL2/RTN4R/ARHGAP6/NGEF/RASGRP2/GNB5/SNX13/RAPGEF3/ASAP3/RAPGEF4/TBC1D10A/CD40/TSC2/ARHGEF10/RGP1/RAPGEFL1/PTK2B/USP6/DOCK6/RAP1GAP2/RALGPS1/GRTP1/SGSM2/ARHGEF19/RASGRP3/ASAP1/ARHGAP35/KALRN/DVL3/TSC1/LIMS1/RGMA/ARAP1/BCR/AGRN/ARHGEF15/TBC1D8/RGL3/SIPA1	39
BP	GO:0033059	cellular pigmentation	14/1713	64/21111	0.000510249	0.0149123	ENSG00000047579/ENSG00000065000/ENSG00000100099/ENSG00000101850/ENSG00000103769/ENSG00000107521/ENSG00000115657/ENSG00000124839/ENSG00000135441/ENSG00000137177/ENSG00000137474/ENSG00000146950/ENSG00000152056/ENSG00000175203	DTNBP1/AP3D1/HPS4/GPR143/RAB11A/HPS1/ABCB6/RAB17/BLOC1S1/KIF13A/MYO7A/SHROOM2/AP1S3/DCTN2	14
BP	GO:0043113	receptor clustering	13/1713	57/21111	0.000523849	0.0151877	ENSG00000005844/ENSG00000100151/ENSG00000107404/ENSG00000130203/ENSG00000132535/ENSG00000150672/ENSG00000157916/ENSG00000160255/ENSG00000171723/ENSG00000188157/ENSG00000196924/ENSG00000197283/ENSG00000251322	ITGAL/PICK1/DVL1/APOE/DLG4/DLG2/RER1/ITGB2/GPHN/AGRN/FLNA/SYNGAP1/SHANK3	13
BP	GO:0198738	cell-cell signaling by wnt	57/1713	450/21111	0.000524767	0.0151877	ENSG00000002745/ENSG00000004975/ENSG00000005884/ENSG00000008710/ENSG00000010361/ENSG00000011143/ENSG00000012822/ENSG00000060237/ENSG00000065717/ENSG00000070018/ENSG00000072518/ENSG00000075275/ENSG00000076201/ENSG00000102312/ENSG00000103197/ENSG00000106070/ENSG00000106829/ENSG00000107404/ENSG00000107829/ENSG00000109625/ENSG00000113971/ENSG00000118046/ENSG00000120057/ENSG00000126391/ENSG00000130203…	WNT16/DVL2/ITGA3/PKD1/FUZ/MKS1/CALCOCO1/WNK1/TLE2/LRP6/MARK2/CELSR1/PTPN23/PORCN/TSC2/GRB10/TLE4/DVL1/FBXW4/CPZ/NPHP3/STK11/SFRP5/FRMD8/APOE/TRPM4/LGR6/ARNTL/WNT2B/APC/MDFIC/WNT10A/DAB2IP/TLR2/PPM1B/EGF/LMBR1L/ARHGEF19/CELSR2/DAAM2/EGFR/GPC3/TNIK/EDA/DVL3/PYGO2/SHH/WNK2/NDRG2/NXN/USP47/CTDNEP1/MED12/NOTUM/PRKN/DACT3/CSNK1E	57
BP	GO:0006874	cellular calcium ion homeostasis	59/1713	470/21111	0.000531952	0.0153212	ENSG00000005379/ENSG00000008710/ENSG00000010310/ENSG00000070018/ENSG00000074370/ENSG00000078549/ENSG00000089060/ENSG00000089250/ENSG00000091831/ENSG00000092529/ENSG00000101017/ENSG00000107736/ENSG00000107758/ENSG00000108953/ENSG00000109991/ENSG00000110719/ENSG00000111424/ENSG00000115970/ENSG00000120899/ENSG00000120907/ENSG00000120910/ENSG00000124181/ENSG00000124205/ENSG00000127249/ENSG00000129749…	TSPOAP1/PKD1/GIPR/LRP6/ATP2A3/ADCYAP1R1/SLC8B1/NOS1/ESR1/CAPN3/CD40/CDH23/PPP3CB/YWHAE/P2RX3/TCIRG1/VDR/THADA/PTK2B/ADRA1A/PPP3CC/PLCG1/EDN3/ATP13A4/CHRNA10/APOE/HRC/TRPM4/DLG4/NOL3/PDPK1/AFG3L2/CACNA1A/TRPM2/GPR17/ANK2/JPH2/CACNA2D1/NPTN/ATP2B2/STIM1/CACNB3/LETM1/PRKCE/ADCY5/HAP1/PACS2/CDH5/GRIN2A/CCR3/PLA2G6/CCR10/GP1BA/TPCN1/HMGB1/RYR1/FLNA/DMD/GSTM2	59
BP	GO:0043122	regulation of I-kappaB kinase/NF-kappaB signaling	37/1713	259/21111	0.000537208	0.0153982	ENSG00000003402/ENSG00000063176/ENSG00000064012/ENSG00000069667/ENSG00000088888/ENSG00000091831/ENSG00000092098/ENSG00000092529/ENSG00000101017/ENSG00000102871/ENSG00000103194/ENSG00000103275/ENSG00000105298/ENSG00000106100/ENSG00000106785/ENSG00000120889/ENSG00000125826/ENSG00000126456/ENSG00000128284/ENSG00000136848/ENSG00000138032/ENSG00000140992/ENSG00000145901/ENSG00000152778/ENSG00000158813…	CFLAR/SPHK2/CASP8/RORA/MAVS/ESR1/RNF31/CAPN3/CD40/TRADD/USP10/UBE2I/CACTIN/NOD1/TRIM14/TNFRSF10B/RBCK1/IRF3/APOL3/DAB2IP/PPM1B/PDPK1/TNIP1/IFIT5/EDA/NLRX1/LGALS9/PRKCE/RELA/TMEM9B/PRKN/FLNA/MIB2/DDRGK1/CARD16/CPNE1/OTUD7B	37
BP	GO:1902905	positive regulation of supramolecular fiber organization	32/1713	214/21111	0.000560877	0.0159998	ENSG00000074054/ENSG00000074964/ENSG00000077522/ENSG00000079337/ENSG00000099250/ENSG00000100151/ENSG00000104728/ENSG00000108262/ENSG00000120896/ENSG00000120899/ENSG00000125753/ENSG00000130203/ENSG00000130787/ENSG00000135723/ENSG00000136861/ENSG00000139737/ENSG00000140795/ENSG00000145703/ENSG00000155816/ENSG00000156735/ENSG00000161270/ENSG00000165699/ENSG00000166317/ENSG00000168477/ENSG00000171132…	CLASP1/ARHGEF10L/ACTN2/RAPGEF3/NRP1/PICK1/ARHGEF10/GIT1/SORBS3/PTK2B/VASP/APOE/HIP1R/FHOD1/CDK5RAP2/SLAIN1/MYLK3/IQGAP2/FMN2/BAG4/NPHS1/TSC1/SYNPO2L/TNXB/PRKCE/WASH6P/CARMIL3/OCLN/MTOR/ARHGEF15/ARPIN-AP3S2/ARPC4-TTLL3	32
BP	GO:0007249	I-kappaB kinase/NF-kappaB signaling	40/1713	288/21111	0.000582087	0.0165257	ENSG00000003402/ENSG00000063176/ENSG00000064012/ENSG00000069667/ENSG00000088888/ENSG00000091831/ENSG00000092098/ENSG00000092529/ENSG00000101017/ENSG00000102871/ENSG00000103194/ENSG00000103275/ENSG00000105298/ENSG00000106100/ENSG00000106785/ENSG00000120889/ENSG00000125826/ENSG00000126456/ENSG00000128284/ENSG00000129465/ENSG00000136848/ENSG00000137462/ENSG00000138032/ENSG00000140992/ENSG00000145901…	CFLAR/SPHK2/CASP8/RORA/MAVS/ESR1/RNF31/CAPN3/CD40/TRADD/USP10/UBE2I/CACTIN/NOD1/TRIM14/TNFRSF10B/RBCK1/IRF3/APOL3/RIPK3/DAB2IP/TLR2/PPM1B/PDPK1/TNIP1/IFIT5/EDA/NLRX1/LGALS9/PRKCE/RELA/TMEM9B/PRKN/FLNA/MIB2/DDRGK1/TBKBP1/CARD16/CPNE1/OTUD7B	40
BP	GO:0031669	cellular response to nutrient levels	36/1713	251/21111	0.000588076	0.0166166	ENSG00000005882/ENSG00000039523/ENSG00000080546/ENSG00000084112/ENSG00000084676/ENSG00000100151/ENSG00000100330/ENSG00000102572/ENSG00000102882/ENSG00000104381/ENSG00000109991/ENSG00000111424/ENSG00000111725/ENSG00000113742/ENSG00000114867/ENSG00000115592/ENSG00000116044/ENSG00000116299/ENSG00000117394/ENSG00000125952/ENSG00000127580/ENSG00000130529/ENSG00000133056/ENSG00000134245/ENSG00000149212…	PDK2/RIPOR1/SESN1/SSH1/NCOA1/PICK1/MTMR3/STK24/MAPK3/GDAP1/P2RX3/VDR/PRKAB1/CPEB4/EIF4G1/PRKAG3/NFE2L2/ELAPOR1/SLC2A1/MAX/WDR24/TRPM4/PIK3C2B/WNT2B/SESN3/WIPI2/KCNB1/TSC1/EIF2AK3/BRSK2/ULK1/HSF1/GAS2L1/PPARA/MTOR/P2RY11	36
BP	GO:0042552	myelination	24/1713	145/21111	0.000619427	0.017351	ENSG00000068903/ENSG00000104728/ENSG00000105227/ENSG00000107331/ENSG00000109099/ENSG00000112531/ENSG00000115211/ENSG00000115840/ENSG00000123560/ENSG00000128242/ENSG00000130305/ENSG00000132470/ENSG00000134324/ENSG00000137462/ENSG00000141385/ENSG00000145191/ENSG00000145362/ENSG00000153902/ENSG00000163531/ENSG00000165699/ENSG00000172071/ENSG00000197971/ENSG00000198793/ENSG00000213614	SIRT2/ARHGEF10/PRX/ABCA2/PMP22/QKI/EIF2B4/SLC25A12/PLP1/GAL3ST1/NSUN5/ITGB4/LPIN1/TLR2/AFG3L2/EIF2B5/ANK2/LGI4/NFASC/TSC1/EIF2AK3/MBP/MTOR/HEXA	24
BP	GO:0001840	neural plate development	5/1713	10/21111	0.000622798	0.017351	ENSG00000004975/ENSG00000107404/ENSG00000115109/ENSG00000168014/ENSG00000185920	DVL2/DVL1/EPB41L5/C2CD3/PTCH1	5
BP	GO:0072203	cell proliferation involved in metanephros development	5/1713	10/21111	0.000622798	0.017351	ENSG00000101144/ENSG00000113721/ENSG00000147257/ENSG00000164690/ENSG00000185920	BMP7/PDGFRB/GPC3/SHH/PTCH1	5
BP	GO:0072384	organelle transport along microtubule	17/1713	88/21111	0.00063305	0.0175546	ENSG00000007168/ENSG00000047579/ENSG00000065000/ENSG00000067606/ENSG00000105700/ENSG00000118046/ENSG00000130294/ENSG00000131966/ENSG00000135127/ENSG00000135441/ENSG00000137177/ENSG00000155980/ENSG00000158560/ENSG00000163820/ENSG00000164828/ENSG00000173805/ENSG00000182606	PAFAH1B1/DTNBP1/AP3D1/PRKCZ/KXD1/STK11/KIF1A/ACTR10/BICDL1/BLOC1S1/KIF13A/KIF5A/DYNC1I1/FYCO1/SUN1/HAP1/TRAK1	17
BP	GO:0031532	actin cytoskeleton reorganization	20/1713	112/21111	0.000640543	0.0176572	ENSG00000005108/ENSG00000047579/ENSG00000050820/ENSG00000079337/ENSG00000099250/ENSG00000120899/ENSG00000141522/ENSG00000142185/ENSG00000145703/ENSG00000154310/ENSG00000160691/ENSG00000164877/ENSG00000171219/ENSG00000174672/ENSG00000180353/ENSG00000186635/ENSG00000186648/ENSG00000188677/ENSG00000196924/ENSG00000198087	THSD7A/DTNBP1/BCAR1/RAPGEF3/NRP1/PTK2B/ARHGDIA/TRPM2/IQGAP2/TNIK/SHC1/MICALL2/CDC42BPG/BRSK2/HCLS1/ARAP1/CARMIL3/PARVB/FLNA/CD2AP	20
BP	GO:0007215	glutamate receptor signaling pathway	18/1713	96/21111	0.000645634	0.0176572	ENSG00000081189/ENSG00000113742/ENSG00000120251/ENSG00000120899/ENSG00000123560/ENSG00000132535/ENSG00000134780/ENSG00000158445/ENSG00000161681/ENSG00000164082/ENSG00000182621/ENSG00000183454/ENSG00000196338/ENSG00000196517/ENSG00000198822/ENSG00000237515/ENSG00000251322/ENSG00000261052	MEF2C/CPEB4/GRIA2/PTK2B/PLP1/DLG4/DAGLA/KCNB1/SHANK1/GRM2/PLCB1/GRIN2A/NLGN3/SLC6A9/GRM3/SHISA9/SHANK3/SULT1A3	18
BP	GO:0043648	dicarboxylic acid metabolic process	18/1713	96/21111	0.000645634	0.0176572	ENSG00000014641/ENSG00000073578/ENSG00000100033/ENSG00000101473/ENSG00000105953/ENSG00000112294/ENSG00000115840/ENSG00000117118/ENSG00000133943/ENSG00000135423/ENSG00000136143/ENSG00000136877/ENSG00000137944/ENSG00000147576/ENSG00000160282/ENSG00000163738/ENSG00000180902/ENSG00000182054	MDH1/SDHA/PRODH/ACOT8/OGDH/ALDH5A1/SLC25A12/SDHB/DGLUCY/GLS2/SUCLA2/FPGS/KYAT3/ADHFE1/FTCD/MTHFD2L/D2HGDH/IDH2	18
BP	GO:0043491	protein kinase B signaling	30/1713	198/21111	0.000658469	0.017926	ENSG00000068903/ENSG00000077782/ENSG00000101017/ENSG00000103197/ENSG00000106991/ENSG00000111863/ENSG00000118046/ENSG00000120057/ENSG00000126218/ENSG00000127946/ENSG00000133056/ENSG00000138798/ENSG00000141506/ENSG00000146648/ENSG00000149212/ENSG00000156735/ENSG00000164082/ENSG00000164976/ENSG00000165730/ENSG00000165731/ENSG00000167085/ENSG00000167244/ENSG00000169398/ENSG00000175634/ENSG00000180353…	SIRT2/FGFR1/CD40/TSC2/ENG/ADTRP/STK11/SFRP5/F10/HIP1/PIK3C2B/EGF/PIK3R5/EGFR/SESN3/BAG4/GRM2/MYORG/STOX1/RET/PHB1/IGF2/PTK2/RPS6KB2/HCLS1/C1QTNF12/PPARA/PEAR1/MTOR/CPNE1	30
BP	GO:1905330	regulation of morphogenesis of an epithelium	22/1713	129/21111	0.000677576	0.0183623	ENSG00000004975/ENSG00000011143/ENSG00000074054/ENSG00000074527/ENSG00000075275/ENSG00000091831/ENSG00000101144/ENSG00000107404/ENSG00000113971/ENSG00000114861/ENSG00000134245/ENSG00000138798/ENSG00000142632/ENSG00000143126/ENSG00000147257/ENSG00000161202/ENSG00000163539/ENSG00000164690/ENSG00000165730/ENSG00000173269/ENSG00000184634/ENSG00000198793	DVL2/MKS1/CLASP1/NTN4/CELSR1/ESR1/BMP7/DVL1/NPHP3/FOXP1/WNT2B/EGF/ARHGEF19/CELSR2/GPC3/DVL3/CLASP2/SHH/STOX1/MMRN2/MED12/MTOR	22
BP	GO:0032438	melanosome organization	10/1713	38/21111	0.000690055	0.0186159	ENSG00000047579/ENSG00000065000/ENSG00000100099/ENSG00000101850/ENSG00000107521/ENSG00000115657/ENSG00000135441/ENSG00000137177/ENSG00000146950/ENSG00000152056	DTNBP1/AP3D1/HPS4/GPR143/HPS1/ABCB6/BLOC1S1/KIF13A/SHROOM2/AP1S3	10
BP	GO:0042176	regulation of protein catabolic process	53/1713	416/21111	0.000705965	0.0189593	ENSG00000007384/ENSG00000008710/ENSG00000013374/ENSG00000034677/ENSG00000058056/ENSG00000068903/ENSG00000078081/ENSG00000082898/ENSG00000101210/ENSG00000103549/ENSG00000105875/ENSG00000107185/ENSG00000107331/ENSG00000107404/ENSG00000108344/ENSG00000109686/ENSG00000112293/ENSG00000114062/ENSG00000116044/ENSG00000120899/ENSG00000129993/ENSG00000130203/ENSG00000134982/ENSG00000136848/ENSG00000137273…	RHBDF1/PKD1/NUB1/RNF19A/USP13/SIRT2/LAMP3/XPO1/EEF1A2/RNF40/WDR91/RGP1/ABCA2/DVL1/PSMD3/SH3D19/GPLD1/UBE3A/NFE2L2/PTK2B/CBFA2T3/APOE/APC/DAB2IP/FOXF2/EGF/DET1/RHBDD1/EGFR/GPC3/ALAD/SH3RF1/FMN2/SHH/PSMC3/NELL1/ARIH1/PHB1/RILP/PTK2/RELA/BRSK2/ARIH2/RAD23A/TMEM259/RGMA/GRIN2A/FAF1/PRKN/CENATAC/FLNA/DDRGK1/CSNK1E	53
BP	GO:1903305	regulation of regulated secretory pathway	25/1713	155/21111	0.000714603	0.0191052	ENSG00000008056/ENSG00000047579/ENSG00000063176/ENSG00000067715/ENSG00000076944/ENSG00000079385/ENSG00000092929/ENSG00000099365/ENSG00000100346/ENSG00000103528/ENSG00000105514/ENSG00000105649/ENSG00000107282/ENSG00000107404/ENSG00000108262/ENSG00000120907/ENSG00000128271/ENSG00000135596/ENSG00000140992/ENSG00000158445/ENSG00000160255/ENSG00000167371/ENSG00000168961/ENSG00000186716/ENSG00000198722	SYN1/DTNBP1/SPHK2/SYT1/STXBP2/CEACAM1/UNC13D/STX1B/CACNA1I/SYT17/RAB3D/RAB3A/APBA1/DVL1/GIT1/ADRA1A/ADORA2A/MICAL1/PDPK1/KCNB1/ITGB2/PRRT2/LGALS9/BCR/UNC13B	25
BP	GO:0051047	positive regulation of secretion	42/1713	310/21111	0.000719664	0.0191546	ENSG00000001626/ENSG00000010310/ENSG00000047579/ENSG00000063176/ENSG00000067715/ENSG00000074054/ENSG00000076201/ENSG00000083720/ENSG00000092929/ENSG00000099365/ENSG00000100346/ENSG00000101605/ENSG00000105514/ENSG00000105649/ENSG00000107758/ENSG00000108576/ENSG00000110048/ENSG00000112293/ENSG00000123595/ENSG00000124205/ENSG00000128271/ENSG00000130529/ENSG00000131620/ENSG00000133026/ENSG00000137462…	CFTR/GIPR/DTNBP1/SPHK2/SYT1/CLASP1/PTPN23/OXCT1/UNC13D/STX1B/CACNA1I/MYOM1/RAB3D/RAB3A/PPP3CB/SLC6A4/OSBP/GPLD1/RAB9A/EDN3/ADORA2A/TRPM4/ANO1/MYH10/TLR2/TRPM2/RHBDD1/FRMD4A/TTN/SLC6A1/KCNB1/ITGB2/CLASP2/PRRT2/PRKCE/GRK2/ABAT/C1QTNF12/PLA2G6/MYO18A/CD2AP/UNC13B	42
BP	GO:0043535	regulation of blood vessel endothelial cell migration	17/1713	89/21111	0.00072437	0.0191942	ENSG00000061273/ENSG00000077782/ENSG00000081189/ENSG00000099250/ENSG00000100311/ENSG00000101017/ENSG00000116044/ENSG00000124181/ENSG00000126561/ENSG00000128917/ENSG00000130203/ENSG00000139567/ENSG00000140992/ENSG00000164867/ENSG00000165757/ENSG00000173269/ENSG00000189403	HDAC7/FGFR1/MEF2C/NRP1/PDGFB/CD40/NFE2L2/PLCG1/STAT5A/DLL4/APOE/ACVRL1/PDPK1/NOS3/JCAD/MMRN2/HMGB1	17
BP	GO:1903725	regulation of phospholipid metabolic process	18/1713	97/21111	0.000733673	0.0193547	ENSG00000069122/ENSG00000100311/ENSG00000100330/ENSG00000102125/ENSG00000105875/ENSG00000107331/ENSG00000108389/ENSG00000113721/ENSG00000120899/ENSG00000130208/ENSG00000134324/ENSG00000136848/ENSG00000141506/ENSG00000145016/ENSG00000149091/ENSG00000167716/ENSG00000169398/ENSG00000274211	ADGRF5/PDGFB/MTMR3/TAFAZZIN/WDR91/ABCA2/MTMR4/PDGFRB/PTK2B/APOC1/LPIN1/DAB2IP/PIK3R5/RUBCN/DGKZ/WDR81/PTK2/SOCS7	18
BP	GO:0002011	morphogenesis of an epithelial sheet	13/1713	59/21111	0.000743781	0.0194012	ENSG00000004975/ENSG00000074054/ENSG00000079385/ENSG00000101144/ENSG00000105429/ENSG00000107404/ENSG00000128917/ENSG00000139567/ENSG00000160007/ENSG00000163539/ENSG00000196924/ENSG00000198793/ENSG00000204138	DVL2/CLASP1/CEACAM1/BMP7/MEGF8/DVL1/DLL4/ACVRL1/ARHGAP35/CLASP2/FLNA/MTOR/PHACTR4	13
BP	GO:0042551	neuron maturation	11/1713	45/21111	0.000745504	0.0194012	ENSG00000074527/ENSG00000074660/ENSG00000100151/ENSG00000100987/ENSG00000125730/ENSG00000149922/ENSG00000153902/ENSG00000158445/ENSG00000160460/ENSG00000165731/ENSG00000188157	NTN4/SCARF1/PICK1/VSX1/C3/TBX6/LGI4/KCNB1/SPTBN4/RET/AGRN	11
BP	GO:0061001	regulation of dendritic spine morphogenesis	11/1713	45/21111	0.000745504	0.0194012	ENSG00000004777/ENSG00000007168/ENSG00000040341/ENSG00000047579/ENSG00000058404/ENSG00000066248/ENSG00000088899/ENSG00000114062/ENSG00000130294/ENSG00000160145/ENSG00000251322	ARHGAP33/PAFAH1B1/STAU2/DTNBP1/CAMK2B/NGEF/LZTS3/UBE3A/KIF1A/KALRN/SHANK3	11
BP	GO:0007272	ensheathment of neurons	24/1713	147/21111	0.000757365	0.0194012	ENSG00000068903/ENSG00000104728/ENSG00000105227/ENSG00000107331/ENSG00000109099/ENSG00000112531/ENSG00000115211/ENSG00000115840/ENSG00000123560/ENSG00000128242/ENSG00000130305/ENSG00000132470/ENSG00000134324/ENSG00000137462/ENSG00000141385/ENSG00000145191/ENSG00000145362/ENSG00000153902/ENSG00000163531/ENSG00000165699/ENSG00000172071/ENSG00000197971/ENSG00000198793/ENSG00000213614	SIRT2/ARHGEF10/PRX/ABCA2/PMP22/QKI/EIF2B4/SLC25A12/PLP1/GAL3ST1/NSUN5/ITGB4/LPIN1/TLR2/AFG3L2/EIF2B5/ANK2/LGI4/NFASC/TSC1/EIF2AK3/MBP/MTOR/HEXA	24
BP	GO:0008366	axon ensheathment	24/1713	147/21111	0.000757365	0.0194012	ENSG00000068903/ENSG00000104728/ENSG00000105227/ENSG00000107331/ENSG00000109099/ENSG00000112531/ENSG00000115211/ENSG00000115840/ENSG00000123560/ENSG00000128242/ENSG00000130305/ENSG00000132470/ENSG00000134324/ENSG00000137462/ENSG00000141385/ENSG00000145191/ENSG00000145362/ENSG00000153902/ENSG00000163531/ENSG00000165699/ENSG00000172071/ENSG00000197971/ENSG00000198793/ENSG00000213614	SIRT2/ARHGEF10/PRX/ABCA2/PMP22/QKI/EIF2B4/SLC25A12/PLP1/GAL3ST1/NSUN5/ITGB4/LPIN1/TLR2/AFG3L2/EIF2B5/ANK2/LGI4/NFASC/TSC1/EIF2AK3/MBP/MTOR/HEXA	24
BP	GO:1903364	positive regulation of cellular protein catabolic process	24/1713	147/21111	0.000757365	0.0194012	ENSG00000013374/ENSG00000034677/ENSG00000058056/ENSG00000068903/ENSG00000103549/ENSG00000107331/ENSG00000107404/ENSG00000116044/ENSG00000120899/ENSG00000129993/ENSG00000130203/ENSG00000136848/ENSG00000138798/ENSG00000140543/ENSG00000154447/ENSG00000165916/ENSG00000166233/ENSG00000169398/ENSG00000177479/ENSG00000179262/ENSG00000182087/ENSG00000185345/ENSG00000198171/ENSG00000213923	NUB1/RNF19A/USP13/SIRT2/RNF40/ABCA2/DVL1/NFE2L2/PTK2B/CBFA2T3/APOE/DAB2IP/EGF/DET1/SH3RF1/PSMC3/ARIH1/PTK2/ARIH2/RAD23A/TMEM259/PRKN/DDRGK1/CSNK1E	24
BP	GO:0043536	positive regulation of blood vessel endothelial cell migration	12/1713	52/21111	0.000759482	0.0194012	ENSG00000061273/ENSG00000077782/ENSG00000099250/ENSG00000100311/ENSG00000101017/ENSG00000116044/ENSG00000124181/ENSG00000126561/ENSG00000140992/ENSG00000164867/ENSG00000165757/ENSG00000189403	HDAC7/FGFR1/NRP1/PDGFB/CD40/NFE2L2/PLCG1/STAT5A/PDPK1/NOS3/JCAD/HMGB1	12
BP	GO:0043161	proteasome-mediated ubiquitin-dependent protein catabolic process	56/1713	447/21111	0.00076256	0.0194012	ENSG00000005486/ENSG00000013374/ENSG00000024048/ENSG00000034677/ENSG00000068903/ENSG00000082898/ENSG00000088833/ENSG00000100897/ENSG00000105341/ENSG00000107404/ENSG00000107829/ENSG00000108344/ENSG00000108671/ENSG00000111671/ENSG00000115307/ENSG00000116044/ENSG00000116661/ENSG00000119147/ENSG00000125826/ENSG00000126107/ENSG00000127922/ENSG00000128731/ENSG00000129993/ENSG00000133612/ENSG00000133794…	RHBDD2/NUB1/UBR2/RNF19A/SIRT2/XPO1/NSFL1C/DCAF11/DMAC2/DVL1/FBXW4/PSMD3/PSMD11/SPSB2/AUP1/NFE2L2/FBXO2/ECRG4/RBCK1/HECTD3/SEM1/HERC2/CBFA2T3/AGAP3/ARNTL/APC/FOXF2/DET1/RNF175/FBXL17/RMND5B/SH3RF1/FBXL18/UBXN11/UBR1/SPSB3/SHH/NEMF/PSMC3/ARIH1/ANAPC16/TMEM129/RNF34/ANAPC2/ARIH2/RAD23A/MTA1/FAF1/PRKN/FBXL22/CD2AP/DDRGK1/CSNK1E/ZSWIM8/RNF103/FBXO17	56
BP	GO:0001736	establishment of planar polarity	15/1713	74/21111	0.000767977	0.0194012	ENSG00000004975/ENSG00000007168/ENSG00000010361/ENSG00000011143/ENSG00000075275/ENSG00000107404/ENSG00000113971/ENSG00000137273/ENSG00000142632/ENSG00000143126/ENSG00000144061/ENSG00000147257/ENSG00000161202/ENSG00000174672/ENSG00000184634	DVL2/PAFAH1B1/FUZ/MKS1/CELSR1/DVL1/NPHP3/FOXF2/ARHGEF19/CELSR2/NPHP1/GPC3/DVL3/BRSK2/MED12	15
BP	GO:0007164	establishment of tissue polarity	15/1713	74/21111	0.000767977	0.0194012	ENSG00000004975/ENSG00000007168/ENSG00000010361/ENSG00000011143/ENSG00000075275/ENSG00000107404/ENSG00000113971/ENSG00000137273/ENSG00000142632/ENSG00000143126/ENSG00000144061/ENSG00000147257/ENSG00000161202/ENSG00000174672/ENSG00000184634	DVL2/PAFAH1B1/FUZ/MKS1/CELSR1/DVL1/NPHP3/FOXF2/ARHGEF19/CELSR2/NPHP1/GPC3/DVL3/BRSK2/MED12	15
BP	GO:0045017	glycerolipid biosynthetic process	32/1713	218/21111	0.00077486	0.0194925	ENSG00000025434/ENSG00000078269/ENSG00000087157/ENSG00000090975/ENSG00000100311/ENSG00000100330/ENSG00000102125/ENSG00000105499/ENSG00000108389/ENSG00000108474/ENSG00000112293/ENSG00000123684/ENSG00000125730/ENSG00000129219/ENSG00000133056/ENSG00000134324/ENSG00000135407/ENSG00000149091/ENSG00000153933/ENSG00000160216/ENSG00000161395/ENSG00000163898/ENSG00000165458/ENSG00000175826/ENSG00000184381…	NR1H3/SYNJ2/PGS1/PITPNM2/PDGFB/MTMR3/TAFAZZIN/PLA2G4C/MTMR4/PIGL/GPLD1/LPGAT1/C3/PLD2/PIK3C2B/LPIN1/AVIL/DGKZ/DGKE/AGPAT3/PGAP3/LIPH/INPPL1/CTDNEP1/PLA2G6/DGAT1/INPP5J/PIP5K1C/PLSCR3/LCAT/PLIN5/PISD	32
BP	GO:0016055	Wnt signaling pathway	56/1713	448/21111	0.000804393	0.0201504	ENSG00000002745/ENSG00000004975/ENSG00000005884/ENSG00000008710/ENSG00000010361/ENSG00000011143/ENSG00000012822/ENSG00000060237/ENSG00000065717/ENSG00000070018/ENSG00000072518/ENSG00000075275/ENSG00000102312/ENSG00000103197/ENSG00000106070/ENSG00000106829/ENSG00000107404/ENSG00000107829/ENSG00000109625/ENSG00000113971/ENSG00000118046/ENSG00000120057/ENSG00000126391/ENSG00000130203/ENSG00000130529…	WNT16/DVL2/ITGA3/PKD1/FUZ/MKS1/CALCOCO1/WNK1/TLE2/LRP6/MARK2/CELSR1/PORCN/TSC2/GRB10/TLE4/DVL1/FBXW4/CPZ/NPHP3/STK11/SFRP5/FRMD8/APOE/TRPM4/LGR6/ARNTL/WNT2B/APC/MDFIC/WNT10A/DAB2IP/TLR2/PPM1B/EGF/LMBR1L/ARHGEF19/CELSR2/DAAM2/EGFR/GPC3/TNIK/EDA/DVL3/PYGO2/SHH/WNK2/NDRG2/NXN/USP47/CTDNEP1/MED12/NOTUM/PRKN/DACT3/CSNK1E	56
BP	GO:0055074	calcium ion homeostasis	60/1713	488/21111	0.000810103	0.0202085	ENSG00000005379/ENSG00000008710/ENSG00000010310/ENSG00000070018/ENSG00000074370/ENSG00000078549/ENSG00000089060/ENSG00000089250/ENSG00000091831/ENSG00000092529/ENSG00000101017/ENSG00000107736/ENSG00000107758/ENSG00000108953/ENSG00000109991/ENSG00000110719/ENSG00000111424/ENSG00000115970/ENSG00000120899/ENSG00000120907/ENSG00000120910/ENSG00000124181/ENSG00000124205/ENSG00000127249/ENSG00000129749…	TSPOAP1/PKD1/GIPR/LRP6/ATP2A3/ADCYAP1R1/SLC8B1/NOS1/ESR1/CAPN3/CD40/CDH23/PPP3CB/YWHAE/P2RX3/TCIRG1/VDR/THADA/PTK2B/ADRA1A/PPP3CC/PLCG1/EDN3/ATP13A4/CHRNA10/APOE/HRC/TRPM4/DLG4/NOL3/PDPK1/AFG3L2/CACNA1A/TRPM2/GPR17/ANK2/JPH2/CACNA2D1/ANKH/NPTN/ATP2B2/STIM1/CACNB3/LETM1/PRKCE/ADCY5/HAP1/PACS2/CDH5/GRIN2A/CCR3/PLA2G6/CCR10/GP1BA/TPCN1/HMGB1/RYR1/FLNA/DMD/GSTM2	60
BP	GO:0006650	glycerophospholipid metabolic process	42/1713	312/21111	0.000819823	0.0203164	ENSG00000007168/ENSG00000014914/ENSG00000025434/ENSG00000078269/ENSG00000087157/ENSG00000090975/ENSG00000100311/ENSG00000100330/ENSG00000100997/ENSG00000102125/ENSG00000105499/ENSG00000108389/ENSG00000108474/ENSG00000112293/ENSG00000113721/ENSG00000123684/ENSG00000124181/ENSG00000129219/ENSG00000130208/ENSG00000130653/ENSG00000133056/ENSG00000134324/ENSG00000136699/ENSG00000149091/ENSG00000153933…	PAFAH1B1/MTMR11/NR1H3/SYNJ2/PGS1/PITPNM2/PDGFB/MTMR3/ABHD12/TAFAZZIN/PLA2G4C/MTMR4/PIGL/GPLD1/PDGFRB/LPGAT1/PLCG1/PLD2/APOC1/PNPLA7/PIK3C2B/LPIN1/SMPD4/DGKZ/DGKE/FAM126B/AGPAT3/PGAP3/LIPH/INPPL1/MTMR10/PIP5KL1/PLCB1/PGP/PLA2G6/INPP5J/PIP5K1C/PLSCR3/PLA2G2C/LCAT/PISD/SOCS7	42
BP	GO:0030038	contractile actin filament bundle assembly	19/1713	106/21111	0.000824649	0.0203164	ENSG00000047648/ENSG00000074054/ENSG00000074964/ENSG00000079337/ENSG00000082781/ENSG00000088280/ENSG00000099250/ENSG00000104728/ENSG00000120896/ENSG00000120899/ENSG00000135723/ENSG00000156735/ENSG00000163539/ENSG00000164741/ENSG00000165699/ENSG00000166317/ENSG00000186635/ENSG00000198793/ENSG00000198844	ARHGAP6/CLASP1/ARHGEF10L/RAPGEF3/ITGB5/ASAP3/NRP1/ARHGEF10/SORBS3/PTK2B/FHOD1/BAG4/CLASP2/DLC1/TSC1/SYNPO2L/ARAP1/MTOR/ARHGEF15	19
BP	GO:0043149	stress fiber assembly	19/1713	106/21111	0.000824649	0.0203164	ENSG00000047648/ENSG00000074054/ENSG00000074964/ENSG00000079337/ENSG00000082781/ENSG00000088280/ENSG00000099250/ENSG00000104728/ENSG00000120896/ENSG00000120899/ENSG00000135723/ENSG00000156735/ENSG00000163539/ENSG00000164741/ENSG00000165699/ENSG00000166317/ENSG00000186635/ENSG00000198793/ENSG00000198844	ARHGAP6/CLASP1/ARHGEF10L/RAPGEF3/ITGB5/ASAP3/NRP1/ARHGEF10/SORBS3/PTK2B/FHOD1/BAG4/CLASP2/DLC1/TSC1/SYNPO2L/ARAP1/MTOR/ARHGEF15	19
BP	GO:0051928	positive regulation of calcium ion transport	22/1713	131/21111	0.000838461	0.0205716	ENSG00000063176/ENSG00000070808/ENSG00000078549/ENSG00000092529/ENSG00000100311/ENSG00000107758/ENSG00000109991/ENSG00000113721/ENSG00000120910/ENSG00000123560/ENSG00000124181/ENSG00000131981/ENSG00000140992/ENSG00000145362/ENSG00000149596/ENSG00000153956/ENSG00000167323/ENSG00000167535/ENSG00000173805/ENSG00000198835/ENSG00000213366/ENSG00000213533	SPHK2/CAMK2A/ADCYAP1R1/CAPN3/PDGFB/PPP3CB/P2RX3/PDGFRB/PPP3CC/PLP1/PLCG1/LGALS3/PDPK1/ANK2/JPH2/CACNA2D1/STIM1/CACNB3/HAP1/GJC2/GSTM2/STIMATE	22
BP	GO:0007254	JNK cascade	30/1713	201/21111	0.000846034	0.0206724	ENSG00000002745/ENSG00000004975/ENSG00000007168/ENSG00000047579/ENSG00000081026/ENSG00000091436/ENSG00000095370/ENSG00000104814/ENSG00000106100/ENSG00000111907/ENSG00000111961/ENSG00000120899/ENSG00000125731/ENSG00000130758/ENSG00000134242/ENSG00000135272/ENSG00000136848/ENSG00000139625/ENSG00000146648/ENSG00000154310/ENSG00000154447/ENSG00000158517/ENSG00000161202/ENSG00000161270/ENSG00000162999…	WNT16/DVL2/PAFAH1B1/DTNBP1/MAGI3/MAP3K20/SH2D3C/MAP4K1/NOD1/TPD52L1/SASH1/PTK2B/SH2D3A/MAP3K10/PTPN22/MDFIC/DAB2IP/MAP3K12/EGFR/TNIK/SH3RF1/NCF1/DVL3/NPHS1/DUSP19/MAP4K2/TNXB/PLCB1/PRKN/HMGB1	30
BP	GO:0048753	pigment granule organization	10/1713	39/21111	0.000861305	0.0209596	ENSG00000047579/ENSG00000065000/ENSG00000100099/ENSG00000101850/ENSG00000107521/ENSG00000115657/ENSG00000135441/ENSG00000137177/ENSG00000146950/ENSG00000152056	DTNBP1/AP3D1/HPS4/GPR143/HPS1/ABCB6/BLOC1S1/KIF13A/SHROOM2/AP1S3	10
BP	GO:0006814	sodium ion transport	35/1713	247/21111	0.000866645	0.0210038	ENSG00000060237/ENSG00000066230/ENSG00000088992/ENSG00000089060/ENSG00000089250/ENSG00000100346/ENSG00000104888/ENSG00000108576/ENSG00000111181/ENSG00000129682/ENSG00000130402/ENSG00000130529/ENSG00000137731/ENSG00000140675/ENSG00000142185/ENSG00000146950/ENSG00000157103/ENSG00000157637/ENSG00000158158/ENSG00000160460/ENSG00000162572/ENSG00000163681/ENSG00000164707/ENSG00000164867/ENSG00000165238…	WNK1/SLC9A3/TESC/SLC8B1/NOS1/CACNA1I/SLC17A7/SLC6A4/SLC6A12/FGF13/ACTN4/TRPM4/FXYD2/SLC5A2/TRPM2/SHROOM2/SLC6A1/SLC38A10/CNNM4/SPTBN4/SCNN1D/SLMAP/SLC13A4/NOS3/WNK2/SLC3A2/SLC20A2/SCN9A/PRKCE/SCN4B/TPCN1/SLC6A9/DMD/ASIC3/FXYD1	35
BP	GO:0035690	cellular response to drug	42/1713	313/21111	0.000874373	0.0211053	ENSG00000001626/ENSG00000003402/ENSG00000063176/ENSG00000084112/ENSG00000088256/ENSG00000100311/ENSG00000102882/ENSG00000104368/ENSG00000104814/ENSG00000106100/ENSG00000109991/ENSG00000110436/ENSG00000114861/ENSG00000116044/ENSG00000119772/ENSG00000126602/ENSG00000128482/ENSG00000129465/ENSG00000130529/ENSG00000132906/ENSG00000134242/ENSG00000142185/ENSG00000155506/ENSG00000156711/ENSG00000162572…	CFTR/CFLAR/SPHK2/SSH1/GNA11/PDGFB/MAPK3/PLAT/MAP4K1/NOD1/P2RX3/SLC1A2/FOXP1/NFE2L2/DNMT3A/TRAP1/RNF112/RIPK3/TRPM4/CASP9/PTPN22/TRPM2/LARP1/MAPK13/SCNN1D/STAT6/GPR37L1/PRKCE/GRK2/RELA/ADCY5/ADCY6/LY6H/PLCB1/PYCR1/HSF1/PRKN/AGRN/RYR1/GSTM2/P2RY11/SULT1A3	42
BP	GO:0043406	positive regulation of MAP kinase activity	20/1713	115/21111	0.000904795	0.0217516	ENSG00000004975/ENSG00000077782/ENSG00000081189/ENSG00000100311/ENSG00000101017/ENSG00000111907/ENSG00000111961/ENSG00000113721/ENSG00000120899/ENSG00000124205/ENSG00000130758/ENSG00000136848/ENSG00000138798/ENSG00000139625/ENSG00000141506/ENSG00000146648/ENSG00000157368/ENSG00000161202/ENSG00000162999/ENSG00000168067	DVL2/FGFR1/MEF2C/PDGFB/CD40/TPD52L1/SASH1/PDGFRB/PTK2B/EDN3/MAP3K10/DAB2IP/EGF/MAP3K12/PIK3R5/EGFR/IL34/DVL3/DUSP19/MAP4K2	20
BP	GO:0051492	regulation of stress fiber assembly	17/1713	91/21111	0.000941163	0.0224742	ENSG00000047648/ENSG00000074054/ENSG00000074964/ENSG00000079337/ENSG00000088280/ENSG00000099250/ENSG00000104728/ENSG00000120896/ENSG00000135723/ENSG00000156735/ENSG00000163539/ENSG00000164741/ENSG00000165699/ENSG00000166317/ENSG00000186635/ENSG00000198793/ENSG00000198844	ARHGAP6/CLASP1/ARHGEF10L/RAPGEF3/ASAP3/NRP1/ARHGEF10/SORBS3/FHOD1/BAG4/CLASP2/DLC1/TSC1/SYNPO2L/ARAP1/MTOR/ARHGEF15	17
BP	GO:0006163	purine nucleotide metabolic process	60/1713	491/21111	0.000942395	0.0224742	ENSG00000008130/ENSG00000010256/ENSG00000063176/ENSG00000069667/ENSG00000073578/ENSG00000081026/ENSG00000087494/ENSG00000088682/ENSG00000089250/ENSG00000099864/ENSG00000100226/ENSG00000102125/ENSG00000105953/ENSG00000108262/ENSG00000108479/ENSG00000108515/ENSG00000110717/ENSG00000115592/ENSG00000115840/ENSG00000116337/ENSG00000116748/ENSG00000117118/ENSG00000119013/ENSG00000119139/ENSG00000125779…	NADK/UQCRC1/SPHK2/RORA/SDHA/MAGI3/PTHLH/COQ9/NOS1/PALM/GTPBP1/TAFAZZIN/OGDH/GIT1/GALK1/ENO3/NDUFS8/PRKAG3/SLC25A12/AMPD2/AMPD1/SDHB/NDUFB3/TJP2/PANK2/CBFA2T3/COX4I2/COX4I1/ATP5MC2/ISCU/PPCDC/PRPSAP2/ALDOA/DLG2/UQCRB/PANK4/PFKFB1/PDE9A/COX7A1/MTHFD2L/GRM2/MOCS2/UQCRQ/NOS3/STIM1/NDUFV1/GPHN/DCAKD/ADCY5/NMNAT1/ADCY6/ZBTB20/UQCR10/ADSS1/PPARA/MTOR/GRM3/PDE7A/CHCHD10/SULT1A3	60
BP	GO:0007265	Ras protein signal transduction	46/1713	353/21111	0.000959885	0.0224838	ENSG00000005884/ENSG00000008256/ENSG00000039523/ENSG00000040608/ENSG00000047648/ENSG00000068831/ENSG00000075275/ENSG00000076928/ENSG00000079337/ENSG00000089820/ENSG00000091428/ENSG00000099250/ENSG00000099331/ENSG00000100055/ENSG00000104728/ENSG00000105443/ENSG00000105767/ENSG00000105808/ENSG00000108352/ENSG00000113721/ENSG00000116688/ENSG00000120907/ENSG00000123595/ENSG00000124356/ENSG00000126217…	ITGA3/CYTH3/RIPOR1/RTN4R/ARHGAP6/RASGRP2/CELSR1/ARHGEF1/RAPGEF3/ARHGAP4/RAPGEF4/NRP1/MYO9B/CYTH4/ARHGEF10/CYTH2/CADM4/RASA4/RAPGEFL1/PDGFRB/MFN2/ADRA1A/RAB9A/STAMBP/MCF2L/APOE/RALGPS1/DAB2IP/RAB30/ARHGDIA/CNKSR1/SETDB1/GPR17/RASGRP3/PSD3/ARHGAP35/ARHGEF3/DLC1/SYNPO2L/EPS8L2/BCR/SYNGAP1/DENND4B/PHACTR4/ADGRG1/RGL3	46
BP	GO:0007431	salivary gland development	9/1713	33/21111	0.000960133	0.0224838	ENSG00000074527/ENSG00000099250/ENSG00000101144/ENSG00000103067/ENSG00000115112/ENSG00000146648/ENSG00000147862/ENSG00000158813/ENSG00000164690	NTN4/NRP1/BMP7/ESRP2/TFCP2L1/EGFR/NFIB/EDA/SHH	9
BP	GO:0010765	positive regulation of sodium ion transport	9/1713	33/21111	0.000960133	0.0224838	ENSG00000060237/ENSG00000088992/ENSG00000089250/ENSG00000130402/ENSG00000137731/ENSG00000165238/ENSG00000177098/ENSG00000198947/ENSG00000266964	WNK1/TESC/NOS1/ACTN4/FXYD2/WNK2/SCN4B/DMD/FXYD1	9
BP	GO:0008090	retrograde axonal transport	7/1713	21/21111	0.000961653	0.0224838	ENSG00000007168/ENSG00000130294/ENSG00000131966/ENSG00000144868/ENSG00000150672/ENSG00000155980/ENSG00000173805	PAFAH1B1/KIF1A/ACTR10/TMEM108/DLG2/KIF5A/HAP1	7
BP	GO:0072111	cell proliferation involved in kidney development	7/1713	21/21111	0.000961653	0.0224838	ENSG00000003402/ENSG00000100311/ENSG00000101144/ENSG00000113721/ENSG00000147257/ENSG00000164690/ENSG00000185920	CFLAR/PDGFB/BMP7/PDGFRB/GPC3/SHH/PTCH1	7
BP	GO:0010038	response to metal ion	47/1713	363/21111	0.000976201	0.0227348	ENSG00000006071/ENSG00000010310/ENSG00000064012/ENSG00000067715/ENSG00000068831/ENSG00000081189/ENSG00000092529/ENSG00000102882/ENSG00000103528/ENSG00000105808/ENSG00000110719/ENSG00000112293/ENSG00000115657/ENSG00000115840/ENSG00000116044/ENSG00000119772/ENSG00000120899/ENSG00000122359/ENSG00000129159/ENSG00000132535/ENSG00000132906/ENSG00000135643/ENSG00000138030/ENSG00000142185/ENSG00000145191…	ABCC8/GIPR/CASP8/SYT1/RASGRP2/MEF2C/CAPN3/MAPK3/SYT17/RASA4/TCIRG1/GPLD1/ABCB6/SLC25A12/NFE2L2/DNMT3A/PTK2B/ANXA11/KCNC1/DLG4/CASP9/KCNMB4/KHK/TRPM2/EIF2B5/EGFR/ALAD/DLG2/TTN/SLC6A1/KCNB1/NCF1/SHH/STIM1/NPTX1/GPHN/EIF2AK3/D2HGDH/ABAT/HSF1/PRKN/ZACN/RYR1/MBP/CRIP1/LCAT/CPNE1	47
BP	GO:0007018	microtubule-based movement	42/1713	315/21111	0.000993169	0.02304	ENSG00000007168/ENSG00000010361/ENSG00000040341/ENSG00000047579/ENSG00000047849/ENSG00000065000/ENSG00000067606/ENSG00000076826/ENSG00000079616/ENSG00000096872/ENSG00000100246/ENSG00000105700/ENSG00000107282/ENSG00000113971/ENSG00000117245/ENSG00000118046/ENSG00000119333/ENSG00000126214/ENSG00000130294/ENSG00000131966/ENSG00000135127/ENSG00000135441/ENSG00000137171/ENSG00000137177/ENSG00000141013…	PAFAH1B1/FUZ/STAU2/DTNBP1/MAP4/AP3D1/PRKCZ/CAMSAP3/KIF22/IFT74/DNAL4/KXD1/APBA1/NPHP3/KIF17/STK11/DYNC2I2/KLC1/KIF1A/ACTR10/BICDL1/BLOC1S1/KLC4/KIF13A/GAS8/CELSR2/TMEM108/DLG2/FMN2/KIF5A/HYDIN/LCA5L/DNAH3/DYNC1I1/FYCO1/SUN1/ODAD2/HAP1/TRAK1/DYNLT2/SPG7/CFAP45	42
BP	GO:0009065	glutamine family amino acid catabolic process	8/1713	27/21111	0.00101061	0.0233538	ENSG00000081181/ENSG00000089250/ENSG00000100033/ENSG00000135423/ENSG00000147576/ENSG00000162174/ENSG00000164867/ENSG00000285077	ARG2/NOS1/PRODH/GLS2/ADHFE1/ASRGL1/NOS3/ARHGAP11B	8
BP	GO:0035773	insulin secretion involved in cellular response to glucose stimulus	13/1713	61/21111	0.00103657	0.0238612	ENSG00000001626/ENSG00000083720/ENSG00000107758/ENSG00000110048/ENSG00000112293/ENSG00000130529/ENSG00000131620/ENSG00000149577/ENSG00000171132/ENSG00000173175/ENSG00000174672/ENSG00000184163/ENSG00000184381	CFTR/OXCT1/PPP3CB/OSBP/GPLD1/TRPM4/ANO1/SIDT2/PRKCE/ADCY5/BRSK2/C1QTNF12/PLA2G6	13
BP	GO:0035249	synaptic transmission, glutamatergic	18/1713	100/21111	0.00106212	0.0241563	ENSG00000047579/ENSG00000067715/ENSG00000081189/ENSG00000104368/ENSG00000104888/ENSG00000120251/ENSG00000120899/ENSG00000128271/ENSG00000139182/ENSG00000149091/ENSG00000164082/ENSG00000183454/ENSG00000184381/ENSG00000185345/ENSG00000196338/ENSG00000198722/ENSG00000198822/ENSG00000251322	DTNBP1/SYT1/MEF2C/PLAT/SLC17A7/GRIA2/PTK2B/ADORA2A/CLSTN3/DGKZ/GRM2/GRIN2A/PLA2G6/PRKN/NLGN3/UNC13B/GRM3/SHANK3	18
BP	GO:0007156	homophilic cell adhesion via plasma membrane adhesion molecules	26/1713	168/21111	0.00106274	0.0241563	ENSG00000008710/ENSG00000075275/ENSG00000076201/ENSG00000079385/ENSG00000102290/ENSG00000107736/ENSG00000124006/ENSG00000138347/ENSG00000139182/ENSG00000143126/ENSG00000144847/ENSG00000146555/ENSG00000154133/ENSG00000154134/ENSG00000156642/ENSG00000165731/ENSG00000166341/ENSG00000171587/ENSG00000179242/ENSG00000179776/ENSG00000240184/ENSG00000240764/ENSG00000253485/ENSG00000254221/ENSG00000262576…	PKD1/CELSR1/PTPN23/CEACAM1/PCDH11X/CDH23/OBSL1/MYPN/CLSTN3/CELSR2/IGSF11/SDK1/ROBO4/ROBO3/NPTN/RET/DCHS1/DSCAM/CDH4/CDH5/PCDHGC3/PCDHGC5/PCDHGA5/PCDHGB1/PCDHGA4/PCDHGB5	26
BP	GO:0071233	cellular response to leucine	5/1713	11/21111	0.0010656	0.0241563	ENSG00000024048/ENSG00000080546/ENSG00000149212/ENSG00000159459/ENSG00000198793	UBR2/SESN1/SESN3/UBR1/MTOR	5
BP	GO:1903365	regulation of fear response	5/1713	11/21111	0.0010656	0.0241563	ENSG00000081189/ENSG00000130203/ENSG00000170485/ENSG00000188191/ENSG00000251322	MEF2C/APOE/NPAS2/PRKAR1B/SHANK3	5
BP	GO:0035641	locomotory exploration behavior	6/1713	16/21111	0.00111115	0.0249048	ENSG00000114062/ENSG00000130203/ENSG00000132535/ENSG00000139637/ENSG00000171132/ENSG00000251322	UBE3A/APOE/DLG4/MYG1/PRKCE/SHANK3	6
BP	GO:1903726	negative regulation of phospholipid metabolic process	6/1713	16/21111	0.00111115	0.0249048	ENSG00000100311/ENSG00000107331/ENSG00000130208/ENSG00000134324/ENSG00000136848/ENSG00000145016	PDGFB/ABCA2/APOC1/LPIN1/DAB2IP/RUBCN	6
BP	GO:2000651	positive regulation of sodium ion transmembrane transporter activity	6/1713	16/21111	0.00111115	0.0249048	ENSG00000060237/ENSG00000088992/ENSG00000130402/ENSG00000137731/ENSG00000165238/ENSG00000198947	WNK1/TESC/ACTN4/FXYD2/WNK2/DMD	6
BP	GO:0001666	response to hypoxia	39/1713	289/21111	0.0011766	0.0262731	ENSG00000003402/ENSG00000068903/ENSG00000069667/ENSG00000089250/ENSG00000101144/ENSG00000103245/ENSG00000104368/ENSG00000106991/ENSG00000108576/ENSG00000109991/ENSG00000116044/ENSG00000117394/ENSG00000119630/ENSG00000119772/ENSG00000120899/ENSG00000124440/ENSG00000129993/ENSG00000130402/ENSG00000134086/ENSG00000136856/ENSG00000137462/ENSG00000139567/ENSG00000140939/ENSG00000143801/ENSG00000148218…	CFLAR/SIRT2/RORA/NOS1/BMP7/CIAO3/PLAT/ENG/SLC6A4/P2RX3/NFE2L2/SLC2A1/PGF/DNMT3A/PTK2B/HIF3A/CBFA2T3/ACTN4/VHL/SLC2A8/TLR2/ACVRL1/NOL3/PSEN2/ALAD/FMN2/ACE/STOX1/HIF1AN/PRKCE/MST1/UCP3/HSD11B2/ABAT/HSF1/PPARA/RYR1/MTOR/CARD16	39
BP	GO:0090162	establishment of epithelial cell polarity	9/1713	34/21111	0.00121286	0.0269815	ENSG00000008256/ENSG00000008710/ENSG00000074054/ENSG00000076826/ENSG00000114541/ENSG00000151474/ENSG00000164690/ENSG00000181392/ENSG00000196535	CYTH3/PKD1/CLASP1/CAMSAP3/FRMD4B/FRMD4A/SHH/SYNE4/MYO18A	9
BP	GO:0051480	regulation of cytosolic calcium ion concentration	47/1713	367/21111	0.00123025	0.0272668	ENSG00000005379/ENSG00000008710/ENSG00000010310/ENSG00000070018/ENSG00000078549/ENSG00000089060/ENSG00000089250/ENSG00000091831/ENSG00000092529/ENSG00000107736/ENSG00000107758/ENSG00000108953/ENSG00000109991/ENSG00000120899/ENSG00000120907/ENSG00000120910/ENSG00000124181/ENSG00000129749/ENSG00000130528/ENSG00000130529/ENSG00000132535/ENSG00000140939/ENSG00000140992/ENSG00000141837/ENSG00000142185…	TSPOAP1/PKD1/GIPR/LRP6/ADCYAP1R1/SLC8B1/NOS1/ESR1/CAPN3/CDH23/PPP3CB/YWHAE/P2RX3/PTK2B/ADRA1A/PPP3CC/PLCG1/CHRNA10/HRC/TRPM4/DLG4/NOL3/PDPK1/CACNA1A/TRPM2/GPR17/ANK2/JPH2/CACNA2D1/NPTN/ATP2B2/CACNB3/LETM1/PRKCE/ADCY5/HAP1/GRIN2A/CCR3/PLA2G6/CCR10/GP1BA/TPCN1/HMGB1/RYR1/FLNA/DMD/GSTM2	47
BP	GO:0060078	regulation of postsynaptic membrane potential	22/1713	135/21111	0.00126121	0.027824	ENSG00000067606/ENSG00000081189/ENSG00000099365/ENSG00000101489/ENSG00000107404/ENSG00000108852/ENSG00000109991/ENSG00000120899/ENSG00000128271/ENSG00000129749/ENSG00000132535/ENSG00000144847/ENSG00000144868/ENSG00000149582/ENSG00000161681/ENSG00000183044/ENSG00000183454/ENSG00000187730/ENSG00000188191/ENSG00000196338/ENSG00000198722/ENSG00000251322	PRKCZ/MEF2C/STX1B/CELF4/DVL1/MPP2/P2RX3/PTK2B/ADORA2A/CHRNA10/DLG4/IGSF11/TMEM108/TMEM25/SHANK1/ABAT/GRIN2A/GABRD/PRKAR1B/NLGN3/UNC13B/SHANK3	22
BP	GO:0006631	fatty acid metabolic process	50/1713	397/21111	0.00126473	0.027824	ENSG00000005882/ENSG00000025434/ENSG00000066813/ENSG00000072778/ENSG00000076555/ENSG00000079385/ENSG00000099797/ENSG00000100997/ENSG00000101473/ENSG00000105135/ENSG00000105499/ENSG00000107897/ENSG00000111271/ENSG00000111725/ENSG00000111863/ENSG00000112531/ENSG00000115592/ENSG00000117480/ENSG00000117528/ENSG00000119688/ENSG00000121310/ENSG00000121897/ENSG00000122971/ENSG00000123560/ENSG00000123684…	PDK2/NR1H3/ACSM2B/ACADVL/ACACB/CEACAM1/TECR/ABHD12/ACOT8/ILVBL/PLA2G4C/ACBD5/ACAD10/PRKAB1/ADTRP/QKI/PRKAG3/FAAH/ABCD3/ABCD4/ECHDC2/LIAS/ACADS/PLP1/LPGAT1/C3/PANK2/IVD/APOC1/LPIN1/DAGLA/ETFA/AIG1/CPT2/SLC45A3/ACOX1/ANKRD23/LIPH/ACSF2/ECI1/ACOX2/TNXB/UCP3/PPARA/ACADSB/ACSL5/ADH5/CPT1B/GSTM2/PLIN5	50
BP	GO:0050885	neuromuscular process controlling balance	12/1713	55/21111	0.00128719	0.0282141	ENSG00000007168/ENSG00000103657/ENSG00000107736/ENSG00000132535/ENSG00000137474/ENSG00000161681/ENSG00000166340/ENSG00000171735/ENSG00000173175/ENSG00000186716/ENSG00000213614/ENSG00000251322	PAFAH1B1/HERC1/CDH23/DLG4/MYO7A/SHANK1/TPP1/CAMTA1/ADCY5/BCR/HEXA/SHANK3	12
BP	GO:1905276	regulation of epithelial tube formation	7/1713	22/21111	0.00131244	0.0286622	ENSG00000004975/ENSG00000075275/ENSG00000107404/ENSG00000113971/ENSG00000138798/ENSG00000161202/ENSG00000173269	DVL2/CELSR1/DVL1/NPHP3/EGF/DVL3/MMRN2	7
BP	GO:0019722	calcium-mediated signaling	32/1713	225/21111	0.00132462	0.0287996	ENSG00000005882/ENSG00000012124/ENSG00000089250/ENSG00000101850/ENSG00000107758/ENSG00000109991/ENSG00000110931/ENSG00000117602/ENSG00000120899/ENSG00000120910/ENSG00000124181/ENSG00000130528/ENSG00000130529/ENSG00000140992/ENSG00000142185/ENSG00000145362/ENSG00000149596/ENSG00000158528/ENSG00000167100/ENSG00000171735/ENSG00000172071/ENSG00000173805/ENSG00000183134/ENSG00000183454/ENSG00000183625…	PDK2/CD22/NOS1/GPR143/PPP3CB/P2RX3/CAMKK2/RCAN3/PTK2B/PPP3CC/PLCG1/HRC/TRPM4/PDPK1/TRPM2/ANK2/JPH2/PPP1R9A/SAMD14/CAMTA1/EIF2AK3/HAP1/PTGDR2/GRIN2A/CCR3/CCR10/MTOR/DMD/GSTM2/STIMATE/P2RY11/SULT1A3	32
BP	GO:0009259	ribonucleotide metabolic process	60/1713	498/21111	0.0013284	0.0287996	ENSG00000008130/ENSG00000010256/ENSG00000063176/ENSG00000069667/ENSG00000073578/ENSG00000081026/ENSG00000087494/ENSG00000088682/ENSG00000089250/ENSG00000099864/ENSG00000100226/ENSG00000102125/ENSG00000105953/ENSG00000108262/ENSG00000108479/ENSG00000108515/ENSG00000110717/ENSG00000115592/ENSG00000115840/ENSG00000116337/ENSG00000116748/ENSG00000117118/ENSG00000119013/ENSG00000119139/ENSG00000125779…	NADK/UQCRC1/SPHK2/RORA/SDHA/MAGI3/PTHLH/COQ9/NOS1/PALM/GTPBP1/TAFAZZIN/OGDH/GIT1/GALK1/ENO3/NDUFS8/PRKAG3/SLC25A12/AMPD2/AMPD1/SDHB/NDUFB3/TJP2/PANK2/CBFA2T3/UCK1/COX4I2/COX4I1/ATP5MC2/ISCU/PPCDC/ALDOA/DLG2/UQCRB/PANK4/PFKFB1/PDE9A/COX7A1/GRM2/MOCS2/UQCRQ/NOS3/STIM1/NDUFV1/GPHN/DCAKD/ADCY5/NMNAT1/ADCY6/ZBTB20/UQCR10/ADSS1/PPARA/UCKL1/MTOR/GRM3/PDE7A/CHCHD10/SULT1A3	60
BP	GO:0071804	cellular potassium ion transport	31/1713	216/21111	0.00134698	0.0289916	ENSG00000006071/ENSG00000060237/ENSG00000066230/ENSG00000069424/ENSG00000077522/ENSG00000104848/ENSG00000107147/ENSG00000108953/ENSG00000116396/ENSG00000124067/ENSG00000124205/ENSG00000127419/ENSG00000129159/ENSG00000135643/ENSG00000137731/ENSG00000140199/ENSG00000145362/ENSG00000150403/ENSG00000158445/ENSG00000162989/ENSG00000164051/ENSG00000165238/ENSG00000169282/ENSG00000169427/ENSG00000173338…	ABCC8/WNK1/SLC9A3/KCNAB2/ACTN2/KCNA7/KCNT1/YWHAE/KCNC4/SLC12A4/EDN3/TMEM175/KCNC1/KCNMB4/FXYD2/SLC12A6/ANK2/TMCO3/KCNB1/KCNJ3/CCDC51/WNK2/KCNAB1/KCNK9/KCNK7/KCNA2/KCNJ14/LRRC55/KCNK12/FLNA/ABCB8	31
BP	GO:0071805	potassium ion transmembrane transport	31/1713	216/21111	0.00134698	0.0289916	ENSG00000006071/ENSG00000060237/ENSG00000066230/ENSG00000069424/ENSG00000077522/ENSG00000104848/ENSG00000107147/ENSG00000108953/ENSG00000116396/ENSG00000124067/ENSG00000124205/ENSG00000127419/ENSG00000129159/ENSG00000135643/ENSG00000137731/ENSG00000140199/ENSG00000145362/ENSG00000150403/ENSG00000158445/ENSG00000162989/ENSG00000164051/ENSG00000165238/ENSG00000169282/ENSG00000169427/ENSG00000173338…	ABCC8/WNK1/SLC9A3/KCNAB2/ACTN2/KCNA7/KCNT1/YWHAE/KCNC4/SLC12A4/EDN3/TMEM175/KCNC1/KCNMB4/FXYD2/SLC12A6/ANK2/TMCO3/KCNB1/KCNJ3/CCDC51/WNK2/KCNAB1/KCNK9/KCNK7/KCNA2/KCNJ14/LRRC55/KCNK12/FLNA/ABCB8	31
BP	GO:0010906	regulation of glucose metabolic process	20/1713	119/21111	0.00139884	0.0299536	ENSG00000005882/ENSG00000049769/ENSG00000069667/ENSG00000071889/ENSG00000076555/ENSG00000106070/ENSG00000112293/ENSG00000115840/ENSG00000118046/ENSG00000138030/ENSG00000146674/ENSG00000158571/ENSG00000158715/ENSG00000167244/ENSG00000171163/ENSG00000176444/ENSG00000184163/ENSG00000184207/ENSG00000185345/ENSG00000186951	PDK2/PPP1R3F/RORA/FAM3A/ACACB/GRB10/GPLD1/SLC25A12/STK11/KHK/IGFBP3/PFKFB1/SLC45A3/IGF2/ZNF692/CLK2/C1QTNF12/PGP/PRKN/PPARA	20
BP	GO:1901652	response to peptide	59/1713	489/21111	0.00140172	0.0299536	ENSG00000003402/ENSG00000005882/ENSG00000006071/ENSG00000050820/ENSG00000067191/ENSG00000067606/ENSG00000070018/ENSG00000070808/ENSG00000077522/ENSG00000079385/ENSG00000084676/ENSG00000101144/ENSG00000103197/ENSG00000103549/ENSG00000103994/ENSG00000104368/ENSG00000106070/ENSG00000106100/ENSG00000111077/ENSG00000112293/ENSG00000115211/ENSG00000115290/ENSG00000116044/ENSG00000117394/ENSG00000118046…	CFLAR/PDK2/ABCC8/BCAR1/CACNB1/PRKCZ/LRP6/CAMK2A/ACTN2/CEACAM1/NCOA1/BMP7/TSC2/RNF40/ZNF106/PLAT/GRB10/NOD1/TNS2/GPLD1/EIF2B4/GRB14/NFE2L2/SLC2A1/STK11/MAX/STAT5A/ANO1/PTPN22/SORT1/LPIN1/APC/SLC2A8/TLR2/KHK/PNPT1/PDPK1/CACNA1A/EIF2B5/SESN3/CACNA2D1/PFKFB1/SHC1/SCNN1D/INPPL1/TSC1/STAT6/IGF2/PTK2/STAT2/RELA/ADCY6/UCP3/HSD11B2/PLCB1/C1QTNF12/HSF1/PPARA/MTOR	59
BP	GO:0009150	purine ribonucleotide metabolic process	58/1713	479/21111	0.0014086	0.0299932	ENSG00000008130/ENSG00000010256/ENSG00000063176/ENSG00000069667/ENSG00000073578/ENSG00000081026/ENSG00000087494/ENSG00000088682/ENSG00000089250/ENSG00000099864/ENSG00000100226/ENSG00000102125/ENSG00000105953/ENSG00000108262/ENSG00000108479/ENSG00000108515/ENSG00000110717/ENSG00000115592/ENSG00000115840/ENSG00000116337/ENSG00000116748/ENSG00000117118/ENSG00000119013/ENSG00000119139/ENSG00000125779…	NADK/UQCRC1/SPHK2/RORA/SDHA/MAGI3/PTHLH/COQ9/NOS1/PALM/GTPBP1/TAFAZZIN/OGDH/GIT1/GALK1/ENO3/NDUFS8/PRKAG3/SLC25A12/AMPD2/AMPD1/SDHB/NDUFB3/TJP2/PANK2/CBFA2T3/COX4I2/COX4I1/ATP5MC2/ISCU/PPCDC/ALDOA/DLG2/UQCRB/PANK4/PFKFB1/PDE9A/COX7A1/GRM2/MOCS2/UQCRQ/NOS3/STIM1/NDUFV1/GPHN/DCAKD/ADCY5/NMNAT1/ADCY6/ZBTB20/UQCR10/ADSS1/PPARA/MTOR/GRM3/PDE7A/CHCHD10/SULT1A3	58
BP	GO:0019395	fatty acid oxidation	19/1713	111/21111	0.00145871	0.0308398	ENSG00000072778/ENSG00000076555/ENSG00000101473/ENSG00000105135/ENSG00000111271/ENSG00000117528/ENSG00000119688/ENSG00000121310/ENSG00000122971/ENSG00000128928/ENSG00000140374/ENSG00000157184/ENSG00000161533/ENSG00000167969/ENSG00000168306/ENSG00000186951/ENSG00000197894/ENSG00000205560/ENSG00000214456	ACADVL/ACACB/ACOT8/ILVBL/ACAD10/ABCD3/ABCD4/ECHDC2/ACADS/IVD/ETFA/CPT2/ACOX1/ECI1/ACOX2/PPARA/ADH5/CPT1B/PLIN5	19
BP	GO:0043473	pigmentation	19/1713	111/21111	0.00145871	0.0308398	ENSG00000047579/ENSG00000058056/ENSG00000065000/ENSG00000081189/ENSG00000088256/ENSG00000100099/ENSG00000101850/ENSG00000103769/ENSG00000107521/ENSG00000115657/ENSG00000124205/ENSG00000124839/ENSG00000135441/ENSG00000137177/ENSG00000137474/ENSG00000146950/ENSG00000152056/ENSG00000158813/ENSG00000175203	DTNBP1/USP13/AP3D1/MEF2C/GNA11/HPS4/GPR143/RAB11A/HPS1/ABCB6/EDN3/RAB17/BLOC1S1/KIF13A/MYO7A/SHROOM2/AP1S3/EDA/DCTN2	19
BP	GO:0061564	axon development	59/1713	490/21111	0.00147091	0.0309878	ENSG00000007168/ENSG00000012171/ENSG00000040608/ENSG00000041982/ENSG00000072518/ENSG00000074660/ENSG00000076356/ENSG00000083290/ENSG00000089820/ENSG00000095539/ENSG00000099250/ENSG00000101144/ENSG00000102572/ENSG00000105429/ENSG00000105649/ENSG00000107404/ENSG00000107758/ENSG00000118046/ENSG00000123560/ENSG00000124205/ENSG00000125753/ENSG00000129682/ENSG00000130203/ENSG00000133067/ENSG00000134986…	PAFAH1B1/SEMA3B/RTN4R/TNC/MARK2/SCARF1/PLXNA2/ULK2/ARHGAP4/SEMA4G/NRP1/BMP7/STK24/MEGF8/RAB3A/DVL1/PPP3CB/STK11/PLP1/EDN3/VASP/FGF13/APOE/LGR6/NREP/SEMA6D/MYPN/AFG3L2/RNF165/NFIB/ROBO4/ROBO3/KIF5A/NPTN/DPYSL5/ARHGAP35/KALRN/SPTBN4/NFASC/CLASP2/SHH/RET/PTK2/FEZ2/NPTX1/DSCAM/BRSK2/ANAPC2/ULK1/CDH4/RGMA/PTCH1/NLGN3/FLNA/SYNGAP1/MBP/TCTN1/TWF2/TBCE	59
BP	GO:0098693	regulation of synaptic vesicle cycle	18/1713	103/21111	0.00150829	0.0316636	ENSG00000008056/ENSG00000047579/ENSG00000067715/ENSG00000091428/ENSG00000099365/ENSG00000104888/ENSG00000105649/ENSG00000107282/ENSG00000107404/ENSG00000107758/ENSG00000108262/ENSG00000120907/ENSG00000120910/ENSG00000128271/ENSG00000167371/ENSG00000174672/ENSG00000188191/ENSG00000198722	SYN1/DTNBP1/SYT1/RAPGEF4/STX1B/SLC17A7/RAB3A/APBA1/DVL1/PPP3CB/GIT1/ADRA1A/PPP3CC/ADORA2A/PRRT2/BRSK2/PRKAR1B/UNC13B	18
BP	GO:0007044	cell-substrate junction assembly	17/1713	95/21111	0.00154334	0.0321728	ENSG00000047648/ENSG00000074054/ENSG00000076826/ENSG00000077522/ENSG00000079308/ENSG00000099250/ENSG00000115109/ENSG00000120899/ENSG00000132470/ENSG00000137076/ENSG00000139567/ENSG00000163539/ENSG00000164741/ENSG00000165699/ENSG00000169398/ENSG00000169756/ENSG00000186716	ARHGAP6/CLASP1/CAMSAP3/ACTN2/TNS1/NRP1/EPB41L5/PTK2B/ITGB4/TLN1/ACVRL1/CLASP2/DLC1/TSC1/PTK2/LIMS1/BCR	17
BP	GO:1902882	regulation of response to oxidative stress	17/1713	95/21111	0.00154334	0.0321728	ENSG00000080546/ENSG00000101144/ENSG00000114861/ENSG00000115317/ENSG00000116044/ENSG00000126602/ENSG00000131067/ENSG00000140939/ENSG00000142082/ENSG00000142185/ENSG00000149212/ENSG00000165699/ENSG00000165730/ENSG00000168306/ENSG00000170075/ENSG00000183010/ENSG00000185345	SESN1/BMP7/FOXP1/HTRA2/NFE2L2/TRAP1/GGT7/NOL3/SIRT3/TRPM2/SESN3/TSC1/STOX1/ACOX2/GPR37L1/PYCR1/PRKN	17
BP	GO:0031333	negative regulation of protein complex assembly	24/1713	155/21111	0.00160961	0.0334372	ENSG00000067606/ENSG00000068903/ENSG00000084112/ENSG00000100106/ENSG00000126351/ENSG00000130787/ENSG00000135407/ENSG00000157540/ENSG00000158427/ENSG00000160460/ENSG00000163157/ENSG00000167371/ENSG00000168675/ENSG00000172830/ENSG00000173898/ENSG00000177169/ENSG00000179776/ENSG00000185122/ENSG00000185133/ENSG00000186994/ENSG00000189403/ENSG00000197321/ENSG00000224051/ENSG00000247596	PRKCZ/SIRT2/SSH1/TRIOBP/THRA/HIP1R/AVIL/DYRK1A/TMSB15B/SPTBN4/TMOD4/PRRT2/LDLRAD4/SSH3/SPTBN2/ULK1/CDH5/HSF1/INPP5J/KANK3/HMGB1/SVIL/CPTP/TWF2	24
BP	GO:0006733	oxidoreduction coenzyme metabolic process	27/1713	182/21111	0.00163693	0.0338867	ENSG00000004139/ENSG00000008130/ENSG00000014641/ENSG00000049239/ENSG00000069424/ENSG00000088682/ENSG00000105953/ENSG00000108262/ENSG00000108479/ENSG00000108515/ENSG00000110871/ENSG00000115159/ENSG00000115592/ENSG00000115840/ENSG00000119723/ENSG00000129993/ENSG00000131781/ENSG00000149925/ENSG00000158571/ENSG00000161513/ENSG00000163864/ENSG00000173614/ENSG00000178685/ENSG00000181722/ENSG00000182054…	SARM1/NADK/MDH1/H6PD/KCNAB2/COQ9/OGDH/GIT1/GALK1/ENO3/COQ5/GPD2/PRKAG3/SLC25A12/COQ6/CBFA2T3/FMO5/ALDOA/PFKFB1/FDXR/NMNAT3/NMNAT1/PARP10/ZBTB20/IDH2/PPARA/MTOR	27
BP	GO:1903052	positive regulation of proteolysis involved in cellular protein catabolic process	22/1713	138/21111	0.00168781	0.0347154	ENSG00000013374/ENSG00000034677/ENSG00000058056/ENSG00000068903/ENSG00000103549/ENSG00000107404/ENSG00000116044/ENSG00000120899/ENSG00000129993/ENSG00000136848/ENSG00000138798/ENSG00000140543/ENSG00000154447/ENSG00000165916/ENSG00000166233/ENSG00000169398/ENSG00000177479/ENSG00000179262/ENSG00000182087/ENSG00000185345/ENSG00000198171/ENSG00000213923	NUB1/RNF19A/USP13/SIRT2/RNF40/DVL1/NFE2L2/PTK2B/CBFA2T3/DAB2IP/EGF/DET1/SH3RF1/PSMC3/ARIH1/PTK2/ARIH2/RAD23A/TMEM259/PRKN/DDRGK1/CSNK1E	22
BP	GO:0035640	exploration behavior	8/1713	29/21111	0.0016886	0.0347154	ENSG00000005884/ENSG00000114062/ENSG00000130203/ENSG00000132535/ENSG00000139637/ENSG00000171132/ENSG00000183044/ENSG00000251322	ITGA3/UBE3A/APOE/DLG4/MYG1/PRKCE/ABAT/SHANK3	8
BP	GO:0048251	elastic fiber assembly	5/1713	12/21111	0.0017051	0.0348145	ENSG00000090006/ENSG00000133392/ENSG00000168056/ENSG00000168477/ENSG00000187720	LTBP4/MYH11/LTBP3/TNXB/THSD4	5
BP	GO:0090179	planar cell polarity pathway involved in neural tube closure	5/1713	12/21111	0.0017051	0.0348145	ENSG00000004975/ENSG00000075275/ENSG00000107404/ENSG00000113971/ENSG00000161202	DVL2/CELSR1/DVL1/NPHP3/DVL3	5
BP	GO:0009063	cellular amino acid catabolic process	20/1713	121/21111	0.00172192	0.0349187	ENSG00000081181/ENSG00000083123/ENSG00000089250/ENSG00000100033/ENSG00000112294/ENSG00000128928/ENSG00000135423/ENSG00000137944/ENSG00000140374/ENSG00000145020/ENSG00000147576/ENSG00000151498/ENSG00000160282/ENSG00000162174/ENSG00000164867/ENSG00000171097/ENSG00000183044/ENSG00000196177/ENSG00000283189/ENSG00000285077	ARG2/BCKDHB/NOS1/PRODH/ALDH5A1/IVD/GLS2/KYAT3/ETFA/AMT/ADHFE1/ACAD8/FTCD/ASRGL1/NOS3/KYAT1/ABAT/ACADSB/--/ARHGAP11B	20
BP	GO:0022904	respiratory electron transport chain	20/1713	121/21111	0.00172192	0.0349187	ENSG00000010256/ENSG00000055917/ENSG00000073578/ENSG00000088682/ENSG00000102125/ENSG00000110717/ENSG00000115159/ENSG00000115840/ENSG00000117118/ENSG00000119013/ENSG00000131055/ENSG00000131143/ENSG00000136003/ENSG00000140374/ENSG00000156467/ENSG00000161281/ENSG00000164405/ENSG00000167792/ENSG00000182902/ENSG00000184076	UQCRC1/PUM2/SDHA/COQ9/TAFAZZIN/NDUFS8/GPD2/SLC25A12/SDHB/NDUFB3/COX4I2/COX4I1/ISCU/ETFA/UQCRB/COX7A1/UQCRQ/NDUFV1/SLC25A18/UQCR10	20
BP	GO:0001738	morphogenesis of a polarized epithelium	17/1713	96/21111	0.00173652	0.0350782	ENSG00000004975/ENSG00000007168/ENSG00000010361/ENSG00000011143/ENSG00000075275/ENSG00000076826/ENSG00000107404/ENSG00000113971/ENSG00000137273/ENSG00000142632/ENSG00000143126/ENSG00000144061/ENSG00000147257/ENSG00000161202/ENSG00000174672/ENSG00000181392/ENSG00000184634	DVL2/PAFAH1B1/FUZ/MKS1/CELSR1/CAMSAP3/DVL1/NPHP3/FOXF2/ARHGEF19/CELSR2/NPHP1/GPC3/DVL3/BRSK2/SYNE4/MED12	17
BP	GO:0007204	positive regulation of cytosolic calcium ion concentration	43/1713	334/21111	0.00174758	0.0350782	ENSG00000008710/ENSG00000010310/ENSG00000070018/ENSG00000078549/ENSG00000089060/ENSG00000089250/ENSG00000091831/ENSG00000092529/ENSG00000107758/ENSG00000109991/ENSG00000120899/ENSG00000120907/ENSG00000120910/ENSG00000124181/ENSG00000129749/ENSG00000130528/ENSG00000130529/ENSG00000132535/ENSG00000140939/ENSG00000140992/ENSG00000141837/ENSG00000142185/ENSG00000144230/ENSG00000145362/ENSG00000149596…	PKD1/GIPR/LRP6/ADCYAP1R1/SLC8B1/NOS1/ESR1/CAPN3/PPP3CB/P2RX3/PTK2B/ADRA1A/PPP3CC/PLCG1/CHRNA10/HRC/TRPM4/DLG4/NOL3/PDPK1/CACNA1A/TRPM2/GPR17/ANK2/JPH2/CACNA2D1/NPTN/CACNB3/LETM1/PRKCE/ADCY5/HAP1/GRIN2A/CCR3/PLA2G6/CCR10/GP1BA/TPCN1/HMGB1/RYR1/FLNA/DMD/GSTM2	43
BP	GO:0008589	regulation of smoothened signaling pathway	16/1713	88/21111	0.00176435	0.0350782	ENSG00000010361/ENSG00000011143/ENSG00000069667/ENSG00000090539/ENSG00000105429/ENSG00000108423/ENSG00000140474/ENSG00000141013/ENSG00000145743/ENSG00000147257/ENSG00000152977/ENSG00000164690/ENSG00000168014/ENSG00000170075/ENSG00000185920/ENSG00000204852	FUZ/MKS1/RORA/CHRD/MEGF8/TUBD1/ULK3/GAS8/FBXL17/GPC3/ZIC1/SHH/C2CD3/GPR37L1/PTCH1/TCTN1	16
BP	GO:0060191	regulation of lipase activity	16/1713	88/21111	0.00176435	0.0350782	ENSG00000025434/ENSG00000047648/ENSG00000067606/ENSG00000077782/ENSG00000078549/ENSG00000091831/ENSG00000099139/ENSG00000113721/ENSG00000120907/ENSG00000130208/ENSG00000134243/ENSG00000140479/ENSG00000140992/ENSG00000146648/ENSG00000167085/ENSG00000214456	NR1H3/ARHGAP6/PRKCZ/FGFR1/ADCYAP1R1/ESR1/PCSK5/PDGFRB/ADRA1A/APOC1/SORT1/PCSK6/PDPK1/EGFR/PHB1/PLIN5	16
BP	GO:0009064	glutamine family amino acid metabolic process	15/1713	80/21111	0.00176509	0.0350782	ENSG00000081181/ENSG00000089250/ENSG00000100033/ENSG00000112294/ENSG00000115840/ENSG00000133943/ENSG00000135423/ENSG00000136877/ENSG00000143811/ENSG00000147576/ENSG00000160282/ENSG00000162174/ENSG00000164867/ENSG00000183010/ENSG00000285077	ARG2/NOS1/PRODH/ALDH5A1/SLC25A12/DGLUCY/GLS2/FPGS/PYCR2/ADHFE1/FTCD/ASRGL1/NOS3/PYCR1/ARHGAP11B	15
BP	GO:0043502	regulation of muscle adaptation	15/1713	80/21111	0.00176509	0.0350782	ENSG00000006704/ENSG00000058404/ENSG00000105048/ENSG00000108823/ENSG00000114861/ENSG00000115592/ENSG00000120907/ENSG00000130700/ENSG00000136807/ENSG00000140939/ENSG00000148660/ENSG00000160191/ENSG00000164867/ENSG00000186951/ENSG00000198947	GTF2IRD1/CAMK2B/TNNT1/SGCA/FOXP1/PRKAG3/ADRA1A/GATA5/CDK9/NOL3/CAMK2G/PDE9A/NOS3/PPARA/DMD	15
BP	GO:0050433	regulation of catecholamine secretion	12/1713	57/21111	0.00178467	0.0353496	ENSG00000047579/ENSG00000067715/ENSG00000103528/ENSG00000105649/ENSG00000128271/ENSG00000158445/ENSG00000164082/ENSG00000173020/ENSG00000173267/ENSG00000177301/ENSG00000183044/ENSG00000185345	DTNBP1/SYT1/SYT17/RAB3A/ADORA2A/KCNB1/GRM2/GRK2/SNCG/KCNA2/ABAT/PRKN	12
BP	GO:0006639	acylglycerol metabolic process	21/1713	130/21111	0.00179774	0.0353734	ENSG00000025434/ENSG00000087157/ENSG00000100997/ENSG00000112293/ENSG00000117480/ENSG00000123684/ENSG00000125730/ENSG00000125779/ENSG00000130203/ENSG00000130208/ENSG00000134324/ENSG00000134780/ENSG00000135407/ENSG00000149091/ENSG00000153933/ENSG00000163898/ENSG00000168477/ENSG00000175826/ENSG00000180316/ENSG00000185000/ENSG00000214456	NR1H3/PGS1/ABHD12/GPLD1/FAAH/LPGAT1/C3/PANK2/APOE/APOC1/LPIN1/DAGLA/AVIL/DGKZ/DGKE/LIPH/TNXB/CTDNEP1/PNPLA1/DGAT1/PLIN5	21
BP	GO:0035303	regulation of dephosphorylation	21/1713	130/21111	0.00179774	0.0353734	ENSG00000081189/ENSG00000100239/ENSG00000100330/ENSG00000105053/ENSG00000108389/ENSG00000108953/ENSG00000112293/ENSG00000113721/ENSG00000115685/ENSG00000129465/ENSG00000131981/ENSG00000134324/ENSG00000155846/ENSG00000156735/ENSG00000164741/ENSG00000165699/ENSG00000165802/ENSG00000171735/ENSG00000179776/ENSG00000198793/ENSG00000198952	MEF2C/PPP6R2/MTMR3/VRK3/MTMR4/YWHAE/GPLD1/PDGFRB/PPP1R7/RIPK3/LGALS3/LPIN1/PPARGC1B/BAG4/DLC1/TSC1/NSMF/CAMTA1/CDH5/MTOR/SMG5	21
BP	GO:2000649	regulation of sodium ion transmembrane transporter activity	11/1713	50/21111	0.00188556	0.0369793	ENSG00000060237/ENSG00000088992/ENSG00000129682/ENSG00000130402/ENSG00000137731/ENSG00000163681/ENSG00000165238/ENSG00000171132/ENSG00000177098/ENSG00000198947/ENSG00000266964	WNK1/TESC/FGF13/ACTN4/FXYD2/SLMAP/WNK2/PRKCE/SCN4B/DMD/FXYD1	11
BP	GO:0007389	pattern specification process	57/1713	475/21111	0.00189193	0.0369825	ENSG00000003137/ENSG00000004975/ENSG00000010361/ENSG00000011143/ENSG00000070018/ENSG00000075275/ENSG00000076356/ENSG00000078399/ENSG00000081189/ENSG00000089094/ENSG00000090539/ENSG00000096872/ENSG00000099139/ENSG00000099250/ENSG00000101144/ENSG00000102977/ENSG00000105429/ENSG00000106006/ENSG00000106991/ENSG00000113971/ENSG00000115109/ENSG00000123388/ENSG00000128917/ENSG00000128918/ENSG00000130700…	CYP26B1/DVL2/FUZ/MKS1/LRP6/CELSR1/PLXNA2/HOXA9/MEF2C/KDM2B/CHRD/IFT74/PCSK5/NRP1/BMP7/ACD/MEGF8/HOXA6/ENG/NPHP3/EPB41L5/HOXC11/DLL4/ALDH1A2/GATA5/WNT2B/APC/ACVRL1/PCSK6/GAS8/CELSR2/DAAM2/GPC3/TBX6/ZIC1/PKD1L1/NBL1/SIM2/NEK8/SHH/DCHS1/C2CD3/ODAD2/HOXB9/TCAP/HES7/HOXC9/HOXC10/MED12/PBX1/PTCH1/HES4/SYNGAP1/HOXC6/TCTN1/ADGRG1/CFAP45	57
BP	GO:0021543	pallium development	27/1713	184/21111	0.00192347	0.0374762	ENSG00000007168/ENSG00000091136/ENSG00000099250/ENSG00000105953/ENSG00000106852/ENSG00000108799/ENSG00000108953/ENSG00000117394/ENSG00000128573/ENSG00000129682/ENSG00000130305/ENSG00000136848/ENSG00000138772/ENSG00000144868/ENSG00000145191/ENSG00000146648/ENSG00000147526/ENSG00000152977/ENSG00000164405/ENSG00000164828/ENSG00000165699/ENSG00000166780/ENSG00000171094/ENSG00000182621/ENSG00000198947…	PAFAH1B1/LAMB1/NRP1/OGDH/LHX6/EZH1/YWHAE/SLC2A1/FOXP2/FGF13/NSUN5/DAB2IP/ANXA3/TMEM108/EIF2B5/EGFR/TACC1/ZIC1/UQCRQ/SUN1/TSC1/BMERB1/ALK/PLCB1/DMD/ADGRG1/ARHGAP11B	27
BP	GO:0097553	calcium ion transmembrane import into cytosol	25/1713	166/21111	0.00193259	0.0375312	ENSG00000089060/ENSG00000089250/ENSG00000092529/ENSG00000107758/ENSG00000120899/ENSG00000120910/ENSG00000124181/ENSG00000130528/ENSG00000140939/ENSG00000140992/ENSG00000141837/ENSG00000142185/ENSG00000145362/ENSG00000149596/ENSG00000153956/ENSG00000168924/ENSG00000171132/ENSG00000173805/ENSG00000183454/ENSG00000185245/ENSG00000186815/ENSG00000196218/ENSG00000196924/ENSG00000198947/ENSG00000213366	SLC8B1/NOS1/CAPN3/PPP3CB/PTK2B/PPP3CC/PLCG1/HRC/NOL3/PDPK1/CACNA1A/TRPM2/ANK2/JPH2/CACNA2D1/LETM1/PRKCE/HAP1/GRIN2A/GP1BA/TPCN1/RYR1/FLNA/DMD/GSTM2	25
BP	GO:0050807	regulation of synapse organization	31/1713	221/21111	0.0019476	0.0376999	ENSG00000004777/ENSG00000007168/ENSG00000040341/ENSG00000047579/ENSG00000058404/ENSG00000066248/ENSG00000081189/ENSG00000088899/ENSG00000114062/ENSG00000114867/ENSG00000117114/ENSG00000124839/ENSG00000130203/ENSG00000130294/ENSG00000132535/ENSG00000136848/ENSG00000137462/ENSG00000139182/ENSG00000156564/ENSG00000160145/ENSG00000165917/ENSG00000168137/ENSG00000171246/ENSG00000174482/ENSG00000176020…	ARHGAP33/PAFAH1B1/STAU2/DTNBP1/CAMK2B/NGEF/MEF2C/LZTS3/UBE3A/EIF4G1/ADGRL2/RAB17/APOE/KIF1A/DLG4/DAB2IP/TLR2/CLSTN3/LRFN2/KALRN/RAPSN/SETD5/NPTX1/LINGO2/AMIGO3/ANAPC2/THBS2/AGRN/NLGN3/ARHGEF15/SHANK3	31
BP	GO:0006638	neutral lipid metabolic process	21/1713	131/21111	0.00198088	0.0380967	ENSG00000025434/ENSG00000087157/ENSG00000100997/ENSG00000112293/ENSG00000117480/ENSG00000123684/ENSG00000125730/ENSG00000125779/ENSG00000130203/ENSG00000130208/ENSG00000134324/ENSG00000134780/ENSG00000135407/ENSG00000149091/ENSG00000153933/ENSG00000163898/ENSG00000168477/ENSG00000175826/ENSG00000180316/ENSG00000185000/ENSG00000214456	NR1H3/PGS1/ABHD12/GPLD1/FAAH/LPGAT1/C3/PANK2/APOE/APOC1/LPIN1/DAGLA/AVIL/DGKZ/DGKE/LIPH/TNXB/CTDNEP1/PNPLA1/DGAT1/PLIN5	21
BP	GO:0009060	aerobic respiration	21/1713	131/21111	0.00198088	0.0380967	ENSG00000010256/ENSG00000014641/ENSG00000073578/ENSG00000100412/ENSG00000105953/ENSG00000110717/ENSG00000117118/ENSG00000117640/ENSG00000119013/ENSG00000125779/ENSG00000129993/ENSG00000131055/ENSG00000131143/ENSG00000135441/ENSG00000136143/ENSG00000142082/ENSG00000148290/ENSG00000156467/ENSG00000161281/ENSG00000167792/ENSG00000182054	UQCRC1/MDH1/SDHA/ACO2/OGDH/NDUFS8/SDHB/MTFR1L/NDUFB3/PANK2/CBFA2T3/COX4I2/COX4I1/BLOC1S1/SUCLA2/SIRT3/SURF1/UQCRB/COX7A1/NDUFV1/IDH2	21
BP	GO:0008361	regulation of cell size	27/1713	185/21111	0.00208219	0.0398806	ENSG00000007168/ENSG00000011021/ENSG00000012171/ENSG00000040608/ENSG00000083290/ENSG00000089820/ENSG00000095539/ENSG00000099250/ENSG00000105429/ENSG00000124067/ENSG00000129682/ENSG00000130203/ENSG00000132359/ENSG00000137872/ENSG00000140199/ENSG00000163539/ENSG00000164051/ENSG00000165699/ENSG00000165731/ENSG00000171587/ENSG00000176248/ENSG00000177169/ENSG00000179242/ENSG00000197150/ENSG00000198793…	PAFAH1B1/CLCN6/SEMA3B/RTN4R/ULK2/ARHGAP4/SEMA4G/NRP1/MEGF8/SLC12A4/FGF13/APOE/RAP1GAP2/SEMA6D/SLC12A6/CLASP2/CCDC51/TSC1/RET/DSCAM/ANAPC2/ULK1/CDH4/ABCB8/MTOR/TWF2/SHANK3	27
BP	GO:0050432	catecholamine secretion	12/1713	58/21111	0.00208701	0.0398806	ENSG00000047579/ENSG00000067715/ENSG00000103528/ENSG00000105649/ENSG00000128271/ENSG00000158445/ENSG00000164082/ENSG00000173020/ENSG00000173267/ENSG00000177301/ENSG00000183044/ENSG00000185345	DTNBP1/SYT1/SYT17/RAB3A/ADORA2A/KCNB1/GRM2/GRK2/SNCG/KCNA2/ABAT/PRKN	12
BP	GO:0007173	epidermal growth factor receptor signaling pathway	18/1713	106/21111	0.00210367	0.039954	ENSG00000007384/ENSG00000050820/ENSG00000079385/ENSG00000120899/ENSG00000124181/ENSG00000127946/ENSG00000129667/ENSG00000130787/ENSG00000136848/ENSG00000138798/ENSG00000140992/ENSG00000146648/ENSG00000148082/ENSG00000158517/ENSG00000160691/ENSG00000169398/ENSG00000173805/ENSG00000196814	RHBDF1/BCAR1/CEACAM1/PTK2B/PLCG1/HIP1/RHBDF2/HIP1R/DAB2IP/EGF/PDPK1/EGFR/SHC3/NCF1/SHC1/PTK2/HAP1/MVB12B	18
BP	GO:0038127	ERBB signaling pathway	20/1713	123/21111	0.00210618	0.039954	ENSG00000007384/ENSG00000050820/ENSG00000072135/ENSG00000079385/ENSG00000120899/ENSG00000124181/ENSG00000127946/ENSG00000129667/ENSG00000130787/ENSG00000136848/ENSG00000138798/ENSG00000140992/ENSG00000146648/ENSG00000148082/ENSG00000158517/ENSG00000160691/ENSG00000169398/ENSG00000169752/ENSG00000173805/ENSG00000196814	RHBDF1/BCAR1/PTPN18/CEACAM1/PTK2B/PLCG1/HIP1/RHBDF2/HIP1R/DAB2IP/EGF/PDPK1/EGFR/SHC3/NCF1/SHC1/PTK2/NRG4/HAP1/MVB12B	20
BP	GO:0031334	positive regulation of protein complex assembly	40/1713	308/21111	0.00211095	0.039954	ENSG00000008838/ENSG00000074054/ENSG00000091831/ENSG00000099917/ENSG00000100151/ENSG00000104872/ENSG00000104973/ENSG00000108262/ENSG00000114867/ENSG00000120899/ENSG00000125753/ENSG00000130699/ENSG00000130787/ENSG00000131981/ENSG00000135116/ENSG00000136848/ENSG00000136861/ENSG00000137413/ENSG00000139737/ENSG00000140105/ENSG00000145703/ENSG00000148297/ENSG00000152944/ENSG00000153317/ENSG00000155816…	MED24/CLASP1/ESR1/MED15/PICK1/PIH1D1/MED25/GIT1/EIF4G1/PTK2B/VASP/TAF4/HIP1R/LGALS3/HRK/DAB2IP/CDK5RAP2/TAF8/SLAIN1/WARS1/IQGAP2/MED22/MED21/ASAP1/FMN2/BAG4/PAXIP1/NPHS1/PRKCE/TPPP2/CDH5/WASH6P/MED12/FAF1/CARMIL3/OCLN/UNC13B/MTOR/ARPIN-AP3S2/ARPC4-TTLL3	40
BP	GO:0046928	regulation of neurotransmitter secretion	17/1713	98/21111	0.00218423	0.04121	ENSG00000008056/ENSG00000047579/ENSG00000067715/ENSG00000070808/ENSG00000081189/ENSG00000099365/ENSG00000105649/ENSG00000107282/ENSG00000107404/ENSG00000108262/ENSG00000120907/ENSG00000128271/ENSG00000135643/ENSG00000167371/ENSG00000173267/ENSG00000185345/ENSG00000198722	SYN1/DTNBP1/SYT1/CAMK2A/MEF2C/STX1B/RAB3A/APBA1/DVL1/GIT1/ADRA1A/ADORA2A/KCNMB4/PRRT2/SNCG/PRKN/UNC13B	17
BP	GO:0014046	dopamine secretion	9/1713	37/21111	0.00230628	0.0431035	ENSG00000047579/ENSG00000067715/ENSG00000103528/ENSG00000105649/ENSG00000164082/ENSG00000173267/ENSG00000177301/ENSG00000183044/ENSG00000185345	DTNBP1/SYT1/SYT17/RAB3A/GRM2/SNCG/KCNA2/ABAT/PRKN	9
BP	GO:0014059	regulation of dopamine secretion	9/1713	37/21111	0.00230628	0.0431035	ENSG00000047579/ENSG00000067715/ENSG00000103528/ENSG00000105649/ENSG00000164082/ENSG00000173267/ENSG00000177301/ENSG00000183044/ENSG00000185345	DTNBP1/SYT1/SYT17/RAB3A/GRM2/SNCG/KCNA2/ABAT/PRKN	9
BP	GO:1901031	regulation of response to reactive oxygen species	9/1713	37/21111	0.00230628	0.0431035	ENSG00000080546/ENSG00000101144/ENSG00000114861/ENSG00000116044/ENSG00000126602/ENSG00000142082/ENSG00000149212/ENSG00000170075/ENSG00000183010	SESN1/BMP7/FOXP1/NFE2L2/TRAP1/SIRT3/SESN3/GPR37L1/PYCR1	9
BP	GO:1901381	positive regulation of potassium ion transmembrane transport	10/1713	44/21111	0.00231755	0.0431635	ENSG00000006071/ENSG00000060237/ENSG00000077522/ENSG00000124205/ENSG00000129159/ENSG00000137731/ENSG00000145362/ENSG00000165238/ENSG00000183908/ENSG00000196924	ABCC8/WNK1/ACTN2/EDN3/KCNC1/FXYD2/ANK2/WNK2/LRRC55/FLNA	10
BP	GO:0048675	axon extension	20/1713	124/21111	0.00232397	0.0431635	ENSG00000007168/ENSG00000012171/ENSG00000040608/ENSG00000083290/ENSG00000089820/ENSG00000095539/ENSG00000099250/ENSG00000105429/ENSG00000107404/ENSG00000107758/ENSG00000124205/ENSG00000130203/ENSG00000137872/ENSG00000163539/ENSG00000171587/ENSG00000176248/ENSG00000177169/ENSG00000179242/ENSG00000196338/ENSG00000247596	PAFAH1B1/SEMA3B/RTN4R/ULK2/ARHGAP4/SEMA4G/NRP1/MEGF8/DVL1/PPP3CB/EDN3/APOE/SEMA6D/CLASP2/DSCAM/ANAPC2/ULK1/CDH4/NLGN3/TWF2	20
BP	GO:0006887	exocytosis	46/1713	369/21111	0.00236662	0.0438192	ENSG00000001626/ENSG00000008056/ENSG00000029534/ENSG00000047579/ENSG00000063176/ENSG00000067715/ENSG00000073350/ENSG00000074054/ENSG00000076944/ENSG00000079385/ENSG00000091428/ENSG00000092929/ENSG00000099365/ENSG00000100346/ENSG00000103528/ENSG00000103769/ENSG00000105514/ENSG00000105649/ENSG00000107282/ENSG00000107404/ENSG00000107758/ENSG00000108262/ENSG00000120907/ENSG00000123595/ENSG00000128271…	CFTR/SYN1/ANK1/DTNBP1/SPHK2/SYT1/LLGL2/CLASP1/STXBP2/CEACAM1/RAPGEF4/UNC13D/STX1B/CACNA1I/SYT17/RAB11A/RAB3D/RAB3A/APBA1/DVL1/PPP3CB/GIT1/ADRA1A/RAB9A/ADORA2A/MICAL1/ANXA3/PDPK1/SYTL1/KCNB1/ITGB2/TMEM79/CLASP2/PRRT2/SEPTIN2/LGALS9/HAP1/BRSK2/SEPTIN1/EXOC3/EXOC7/PLA2G6/PRKN/PIP5K1C/BCR/UNC13B	46
BP	GO:1902305	regulation of sodium ion transmembrane transport	12/1713	59/21111	0.00242996	0.0448527	ENSG00000060237/ENSG00000088992/ENSG00000089250/ENSG00000129682/ENSG00000130402/ENSG00000137731/ENSG00000163681/ENSG00000165238/ENSG00000171132/ENSG00000177098/ENSG00000198947/ENSG00000266964	WNK1/TESC/NOS1/FGF13/ACTN4/FXYD2/SLMAP/WNK2/PRKCE/SCN4B/DMD/FXYD1	12
BP	GO:0034440	lipid oxidation	19/1713	116/21111	0.00246597	0.0453769	ENSG00000072778/ENSG00000076555/ENSG00000101473/ENSG00000105135/ENSG00000111271/ENSG00000117528/ENSG00000119688/ENSG00000121310/ENSG00000122971/ENSG00000128928/ENSG00000140374/ENSG00000157184/ENSG00000161533/ENSG00000167969/ENSG00000168306/ENSG00000186951/ENSG00000197894/ENSG00000205560/ENSG00000214456	ACADVL/ACACB/ACOT8/ILVBL/ACAD10/ABCD3/ABCD4/ECHDC2/ACADS/IVD/ETFA/CPT2/ACOX1/ECI1/ACOX2/PPARA/ADH5/CPT1B/PLIN5	19
BP	GO:0060070	canonical Wnt signaling pathway	39/1713	301/21111	0.00248094	0.0453985	ENSG00000002745/ENSG00000004975/ENSG00000010361/ENSG00000011143/ENSG00000060237/ENSG00000065717/ENSG00000070018/ENSG00000102312/ENSG00000106829/ENSG00000107404/ENSG00000113971/ENSG00000118046/ENSG00000120057/ENSG00000126391/ENSG00000130203/ENSG00000130529/ENSG00000133067/ENSG00000133794/ENSG00000134245/ENSG00000134982/ENSG00000135925/ENSG00000136848/ENSG00000138032/ENSG00000138798/ENSG00000139636…	WNT16/DVL2/FUZ/MKS1/WNK1/TLE2/LRP6/PORCN/TLE4/DVL1/NPHP3/STK11/SFRP5/FRMD8/APOE/TRPM4/LGR6/ARNTL/WNT2B/APC/WNT10A/DAB2IP/PPM1B/EGF/LMBR1L/DAAM2/EGFR/GPC3/EDA/DVL3/PYGO2/SHH/WNK2/USP47/CTDNEP1/NOTUM/PRKN/DACT3/CSNK1E	39
BP	GO:0034614	cellular response to reactive oxygen species	24/1713	160/21111	0.00248238	0.0453985	ENSG00000003402/ENSG00000005882/ENSG00000101144/ENSG00000102882/ENSG00000110931/ENSG00000114861/ENSG00000115204/ENSG00000116044/ENSG00000126602/ENSG00000128482/ENSG00000129465/ENSG00000133612/ENSG00000142082/ENSG00000142185/ENSG00000146648/ENSG00000155846/ENSG00000156711/ENSG00000158517/ENSG00000164867/ENSG00000166888/ENSG00000170075/ENSG00000173039/ENSG00000183010/ENSG00000185122	CFLAR/PDK2/BMP7/MAPK3/CAMKK2/FOXP1/MPV17/NFE2L2/TRAP1/RNF112/RIPK3/AGAP3/SIRT3/TRPM2/EGFR/PPARGC1B/MAPK13/NCF1/NOS3/STAT6/GPR37L1/RELA/PYCR1/HSF1	24
BP	GO:0046503	glycerolipid catabolic process	13/1713	67/21111	0.00254217	0.0461735	ENSG00000100997/ENSG00000105499/ENSG00000112293/ENSG00000117480/ENSG00000130208/ENSG00000130653/ENSG00000134780/ENSG00000136699/ENSG00000163898/ENSG00000180316/ENSG00000182621/ENSG00000184381/ENSG00000214456	ABHD12/PLA2G4C/GPLD1/FAAH/APOC1/PNPLA7/DAGLA/SMPD4/LIPH/PNPLA1/PLCB1/PLA2G6/PLIN5	13
BP	GO:0015844	monoamine transport	15/1713	83/21111	0.0025736	0.0461735	ENSG00000047579/ENSG00000067715/ENSG00000089250/ENSG00000100151/ENSG00000103528/ENSG00000105649/ENSG00000108576/ENSG00000128271/ENSG00000158445/ENSG00000164082/ENSG00000173020/ENSG00000173267/ENSG00000177301/ENSG00000183044/ENSG00000185345	DTNBP1/SYT1/NOS1/PICK1/SYT17/RAB3A/SLC6A4/ADORA2A/KCNB1/GRM2/GRK2/SNCG/KCNA2/ABAT/PRKN	15
BP	GO:0032272	negative regulation of protein polymerization	15/1713	83/21111	0.0025736	0.0461735	ENSG00000084112/ENSG00000100106/ENSG00000130787/ENSG00000135407/ENSG00000157540/ENSG00000158427/ENSG00000160460/ENSG00000163157/ENSG00000172830/ENSG00000173898/ENSG00000179776/ENSG00000185133/ENSG00000186994/ENSG00000197321/ENSG00000247596	SSH1/TRIOBP/HIP1R/AVIL/DYRK1A/TMSB15B/SPTBN4/TMOD4/SSH3/SPTBN2/CDH5/INPP5J/KANK3/SVIL/TWF2	15
BP	GO:1904427	positive regulation of calcium ion transmembrane transport	15/1713	83/21111	0.0025736	0.0461735	ENSG00000092529/ENSG00000107758/ENSG00000120910/ENSG00000123560/ENSG00000124181/ENSG00000140992/ENSG00000145362/ENSG00000149596/ENSG00000153956/ENSG00000167323/ENSG00000167535/ENSG00000173805/ENSG00000198835/ENSG00000213366/ENSG00000213533	CAPN3/PPP3CB/PPP3CC/PLP1/PLCG1/PDPK1/ANK2/JPH2/CACNA2D1/STIM1/CACNB3/HAP1/GJC2/GSTM2/STIMATE	15
BP	GO:0021936	regulation of cerebellar granule cell precursor proliferation	5/1713	13/21111	0.00258671	0.0461735	ENSG00000102935/ENSG00000108576/ENSG00000138798/ENSG00000164690/ENSG00000170075	ZNF423/SLC6A4/EGF/SHH/GPR37L1	5
BP	GO:0051036	regulation of endosome size	5/1713	13/21111	0.00258671	0.0461735	ENSG00000103769/ENSG00000105700/ENSG00000115561/ENSG00000135441/ENSG00000167705	RAB11A/KXD1/CHMP3/BLOC1S1/RILP	5
BP	GO:0061418	regulation of transcription from RNA polymerase II promoter in response to hypoxia	5/1713	13/21111	0.00258671	0.0461735	ENSG00000068903/ENSG00000116044/ENSG00000134086/ENSG00000165730/ENSG00000166135	SIRT2/NFE2L2/VHL/STOX1/HIF1AN	5
BP	GO:0090178	regulation of establishment of planar polarity involved in neural tube closure	5/1713	13/21111	0.00258671	0.0461735	ENSG00000004975/ENSG00000075275/ENSG00000107404/ENSG00000113971/ENSG00000161202	DVL2/CELSR1/DVL1/NPHP3/DVL3	5
BP	GO:0007435	salivary gland morphogenesis	8/1713	31/21111	0.00268322	0.0475165	ENSG00000074527/ENSG00000099250/ENSG00000101144/ENSG00000103067/ENSG00000146648/ENSG00000147862/ENSG00000158813/ENSG00000164690	NTN4/NRP1/BMP7/ESRP2/EGFR/NFIB/EDA/SHH	8
BP	GO:0032232	negative regulation of actin filament bundle assembly	8/1713	31/21111	0.00268322	0.0475165	ENSG00000047648/ENSG00000074054/ENSG00000161681/ENSG00000163539/ENSG00000164741/ENSG00000185345/ENSG00000186635/ENSG00000251322	ARHGAP6/CLASP1/SHANK1/CLASP2/DLC1/PRKN/ARAP1/SHANK3	8
BP	GO:0046328	regulation of JNK cascade	25/1713	170/21111	0.00268705	0.0475165	ENSG00000002745/ENSG00000004975/ENSG00000007168/ENSG00000047579/ENSG00000081026/ENSG00000106100/ENSG00000111907/ENSG00000111961/ENSG00000120899/ENSG00000130758/ENSG00000134242/ENSG00000135272/ENSG00000136848/ENSG00000139625/ENSG00000146648/ENSG00000154310/ENSG00000154447/ENSG00000158517/ENSG00000161202/ENSG00000162999/ENSG00000168067/ENSG00000168477/ENSG00000182621/ENSG00000185345/ENSG00000189403	WNT16/DVL2/PAFAH1B1/DTNBP1/MAGI3/NOD1/TPD52L1/SASH1/PTK2B/MAP3K10/PTPN22/MDFIC/DAB2IP/MAP3K12/EGFR/TNIK/SH3RF1/NCF1/DVL3/DUSP19/MAP4K2/TNXB/PLCB1/PRKN/HMGB1	25
BP	GO:0045834	positive regulation of lipid metabolic process	23/1713	152/21111	0.00269383	0.0475165	ENSG00000025434/ENSG00000063176/ENSG00000069122/ENSG00000100311/ENSG00000101210/ENSG00000102125/ENSG00000112293/ENSG00000113721/ENSG00000120899/ENSG00000123684/ENSG00000130203/ENSG00000130208/ENSG00000142082/ENSG00000149091/ENSG00000158715/ENSG00000169398/ENSG00000171132/ENSG00000175826/ENSG00000181722/ENSG00000184381/ENSG00000186951/ENSG00000198793/ENSG00000214456	NR1H3/SPHK2/ADGRF5/PDGFB/EEF1A2/TAFAZZIN/GPLD1/PDGFRB/PTK2B/LPGAT1/APOE/APOC1/SIRT3/DGKZ/SLC45A3/PTK2/PRKCE/CTDNEP1/ZBTB20/PLA2G6/PPARA/MTOR/PLIN5	23
BP	GO:1903034	regulation of response to wounding	29/1713	207/21111	0.00272021	0.0478403	ENSG00000006071/ENSG00000040608/ENSG00000074054/ENSG00000074660/ENSG00000079385/ENSG00000092529/ENSG00000100311/ENSG00000102572/ENSG00000104368/ENSG00000105649/ENSG00000105767/ENSG00000108262/ENSG00000111863/ENSG00000116044/ENSG00000124942/ENSG00000130203/ENSG00000142512/ENSG00000154175/ENSG00000163539/ENSG00000164867/ENSG00000169398/ENSG00000171132/ENSG00000182175/ENSG00000183044/ENSG00000185245…	ABCC8/RTN4R/CLASP1/SCARF1/CEACAM1/CAPN3/PDGFB/STK24/PLAT/RAB3A/CADM4/GIT1/ADTRP/NFE2L2/AHNAK/APOE/SIGLEC10/ABI3BP/CLASP2/NOS3/PTK2/PRKCE/RGMA/ABAT/GP1BA/FLNA/OCLN/MTOR/SPAAR	29
BP	GO:0035272	exocrine system development	10/1713	45/21111	0.0027667	0.0485149	ENSG00000074527/ENSG00000099250/ENSG00000101144/ENSG00000103067/ENSG00000115112/ENSG00000146648/ENSG00000147862/ENSG00000158813/ENSG00000164690/ENSG00000167244	NTN4/NRP1/BMP7/ESRP2/TFCP2L1/EGFR/NFIB/EDA/SHH/IGF2	10
BP	GO:0051590	positive regulation of neurotransmitter transport	9/1713	38/21111	0.00280786	0.0488303	ENSG00000047579/ENSG00000067715/ENSG00000099365/ENSG00000108576/ENSG00000128271/ENSG00000157103/ENSG00000167371/ENSG00000185345/ENSG00000198722	DTNBP1/SYT1/STX1B/SLC6A4/ADORA2A/SLC6A1/PRRT2/PRKN/UNC13B	9
BP	GO:0051209	release of sequestered calcium ion into cytosol	20/1713	126/21111	0.00281676	0.0488303	ENSG00000089060/ENSG00000089250/ENSG00000092529/ENSG00000120899/ENSG00000124181/ENSG00000130528/ENSG00000140939/ENSG00000140992/ENSG00000142185/ENSG00000145362/ENSG00000149596/ENSG00000168924/ENSG00000171132/ENSG00000173805/ENSG00000185245/ENSG00000186815/ENSG00000196218/ENSG00000196924/ENSG00000198947/ENSG00000213366	SLC8B1/NOS1/CAPN3/PTK2B/PLCG1/HRC/NOL3/PDPK1/TRPM2/ANK2/JPH2/LETM1/PRKCE/HAP1/GP1BA/TPCN1/RYR1/FLNA/DMD/GSTM2	20
BP	GO:0035306	positive regulation of dephosphorylation	12/1713	60/21111	0.00281745	0.0488303	ENSG00000081189/ENSG00000105053/ENSG00000112293/ENSG00000113721/ENSG00000115685/ENSG00000129465/ENSG00000155846/ENSG00000164741/ENSG00000165802/ENSG00000171735/ENSG00000179776/ENSG00000198793	MEF2C/VRK3/GPLD1/PDGFRB/PPP1R7/RIPK3/PPARGC1B/DLC1/NSMF/CAMTA1/CDH5/MTOR	12
BP	GO:0043506	regulation of JUN kinase activity	12/1713	60/21111	0.00281745	0.0488303	ENSG00000004975/ENSG00000047579/ENSG00000111961/ENSG00000120899/ENSG00000130758/ENSG00000134242/ENSG00000136848/ENSG00000139625/ENSG00000161202/ENSG00000162999/ENSG00000168067/ENSG00000168477	DVL2/DTNBP1/SASH1/PTK2B/MAP3K10/PTPN22/DAB2IP/MAP3K12/DVL3/DUSP19/MAP4K2/TNXB	12
BP	GO:0048762	mesenchymal cell differentiation	32/1713	236/21111	0.00286788	0.0494757	ENSG00000002745/ENSG00000010361/ENSG00000012171/ENSG00000070018/ENSG00000074054/ENSG00000077782/ENSG00000081189/ENSG00000095539/ENSG00000099250/ENSG00000101144/ENSG00000102882/ENSG00000106991/ENSG00000108654/ENSG00000115109/ENSG00000124205/ENSG00000128918/ENSG00000130700/ENSG00000135925/ENSG00000136848/ENSG00000137273/ENSG00000137872/ENSG00000145743/ENSG00000163539/ENSG00000164690/ENSG00000165731…	WNT16/FUZ/SEMA3B/LRP6/CLASP1/FGFR1/MEF2C/SEMA4G/NRP1/BMP7/MAPK3/ENG/DDX5/EPB41L5/EDN3/ALDH1A2/GATA5/WNT10A/DAB2IP/FOXF2/SEMA6D/FBXL17/CLASP2/SHH/RET/LDLRAD4/TAPT1/SPRED3/FLNA/DACT3/MTOR/PHACTR4	32
BP	GO:0048017	inositol lipid-mediated signaling	26/1713	180/21111	0.00287792	0.0494757	ENSG00000002745/ENSG00000068903/ENSG00000077782/ENSG00000079385/ENSG00000090975/ENSG00000100311/ENSG00000101850/ENSG00000103197/ENSG00000113721/ENSG00000114062/ENSG00000124356/ENSG00000129219/ENSG00000133056/ENSG00000136848/ENSG00000138798/ENSG00000141506/ENSG00000146648/ENSG00000158517/ENSG00000161714/ENSG00000166924/ENSG00000169398/ENSG00000178538/ENSG00000180353/ENSG00000182621/ENSG00000186111…	WNT16/SIRT2/FGFR1/CEACAM1/PITPNM2/PDGFB/GPR143/TSC2/PDGFRB/UBE3A/STAMBP/PLD2/PIK3C2B/DAB2IP/EGF/PIK3R5/EGFR/NCF1/PLCD3/NYAP1/PTK2/CA8/HCLS1/PLCB1/PIP5K1C/PEAR1	26
BP	GO:0051588	regulation of neurotransmitter transport	21/1713	135/21111	0.00287958	0.0494757	ENSG00000008056/ENSG00000047579/ENSG00000067715/ENSG00000070808/ENSG00000081189/ENSG00000089250/ENSG00000099365/ENSG00000105649/ENSG00000107282/ENSG00000107404/ENSG00000108262/ENSG00000108576/ENSG00000120907/ENSG00000128271/ENSG00000135643/ENSG00000157103/ENSG00000167371/ENSG00000173267/ENSG00000183044/ENSG00000185345/ENSG00000198722	SYN1/DTNBP1/SYT1/CAMK2A/MEF2C/NOS1/STX1B/RAB3A/APBA1/DVL1/GIT1/SLC6A4/ADRA1A/ADORA2A/KCNMB4/SLC6A1/PRRT2/SNCG/ABAT/PRKN/UNC13B	21
BP	GO:1903391	regulation of adherens junction organization	13/1713	68/21111	0.00291424	0.0498343	ENSG00000047648/ENSG00000074054/ENSG00000076201/ENSG00000076826/ENSG00000099250/ENSG00000115109/ENSG00000137076/ENSG00000139567/ENSG00000163539/ENSG00000164741/ENSG00000165699/ENSG00000169398/ENSG00000169756	ARHGAP6/CLASP1/PTPN23/CAMSAP3/NRP1/EPB41L5/TLN1/ACVRL1/CLASP2/DLC1/TSC1/PTK2/LIMS1	13
BP	GO:0001508	action potential	22/1713	144/21111	0.00291717	0.0498343	ENSG00000069424/ENSG00000088256/ENSG00000100346/ENSG00000108953/ENSG00000109991/ENSG00000120907/ENSG00000129682/ENSG00000130529/ENSG00000135643/ENSG00000145362/ENSG00000153956/ENSG00000158445/ENSG00000162989/ENSG00000163681/ENSG00000167535/ENSG00000169432/ENSG00000177098/ENSG00000177301/ENSG00000183230/ENSG00000196924/ENSG00000198793/ENSG00000198947	KCNAB2/GNA11/CACNA1I/YWHAE/P2RX3/ADRA1A/FGF13/TRPM4/KCNMB4/ANK2/CACNA2D1/KCNB1/KCNJ3/SLMAP/CACNB3/SCN9A/SCN4B/KCNA2/CTNNA3/FLNA/MTOR/DMD	22
BP	GO:0050796	regulation of insulin secretion	23/1713	153/21111	0.00293285	0.049959	ENSG00000001626/ENSG00000006071/ENSG00000010310/ENSG00000083720/ENSG00000089060/ENSG00000100151/ENSG00000107758/ENSG00000110048/ENSG00000110719/ENSG00000112293/ENSG00000130529/ENSG00000131620/ENSG00000133794/ENSG00000142185/ENSG00000149577/ENSG00000158445/ENSG00000171132/ENSG00000173175/ENSG00000174672/ENSG00000183044/ENSG00000184163/ENSG00000184381/ENSG00000185345	CFTR/ABCC8/GIPR/OXCT1/SLC8B1/PICK1/PPP3CB/OSBP/TCIRG1/GPLD1/TRPM4/ANO1/ARNTL/TRPM2/SIDT2/KCNB1/PRKCE/ADCY5/BRSK2/ABAT/C1QTNF12/PLA2G6/PRKN	23
CC	GO:0005759	mitochondrial matrix	79/1787	488/21705	4.5402e-09	1.47713e-06	ENSG00000003509/ENSG00000005882/ENSG00000063854/ENSG00000066813/ENSG00000072778/ENSG00000076043/ENSG00000081181/ENSG00000083123/ENSG00000083720/ENSG00000100033/ENSG00000100412/ENSG00000101181/ENSG00000102738/ENSG00000104980/ENSG00000105953/ENSG00000110717/ENSG00000110871/ENSG00000111271/ENSG00000112294/ENSG00000121897/ENSG00000122971/ENSG00000124523/ENSG00000126602/ENSG00000128928/ENSG00000130349…	NDUFAF7/PDK2/HAGH/ACSM2B/ACADVL/REXO2/ARG2/BCKDHB/OXCT1/PRODH/ACO2/MTG2/MRPS31/TIMM44/OGDH/NDUFS8/COQ5/ACAD10/ALDH5A1/LIAS/ACADS/SIRT5/TRAP1/IVD/MTRES1/MRPS25/DHX30/ERAL1/DMGDH/DGLUCY/CARS2/GLS2/BLOC1S1/CYP27A1/ISCU/SUCLA2/FPGS/PNPT1/FASTKD1/MMAB/SUOX/MYG1/ETFA/SIRT3/PYCR2/AMT/ADHFE1/MRPL49/ACAD8/GUF1/MRPL10/FLAD1/SHC1/FDXR/MRPS18C/MTHFD2L/NMNAT3/FASTK/ALDH7A1/TK2/ACSF2/ECI1/QARS1/MRPS22/PHYKPL/D…	79
CC	GO:0098984	neuron to neuron synapse	63/1787	357/21705	6.00222e-09	1.47713e-06	ENSG00000008056/ENSG00000034677/ENSG00000047579/ENSG00000067606/ENSG00000067715/ENSG00000070808/ENSG00000077943/ENSG00000080854/ENSG00000088899/ENSG00000089250/ENSG00000091428/ENSG00000099864/ENSG00000100151/ENSG00000103197/ENSG00000107404/ENSG00000108262/ENSG00000108370/ENSG00000108852/ENSG00000109991/ENSG00000113742/ENSG00000120251/ENSG00000120899/ENSG00000126464/ENSG00000128271/ENSG00000128482…	SYN1/RNF19A/DTNBP1/PRKCZ/SYT1/CAMK2A/ITGA8/IGSF9B/LZTS3/NOS1/RAPGEF4/PALM/PICK1/TSC2/DVL1/GIT1/RGS9/MPP2/P2RX3/CPEB4/GRIA2/PTK2B/PRR12/ADORA2A/RNF112/FXR2/HIP1R/DLG4/DAGLA/ARHGAP32/CLSTN3/PDPK1/IGSF11/TMEM108/CNKSR2/DLG2/TNIK/PSD3/LRFN2/NPTN/ATP2B2/PPP1R9A/KALRN/SHANK1/TSC1/NSMF/SAMD14/PRRT2/GPHN/GRIN2A/PRKN/PTCH1/BCR/PRKAR1B/RPL14/SH2D5/NLGN3/SLC6A9/SYNGAP1/GRM3/DMD/SHISA9/SHANK3	63
CC	GO:0031674	I band	35/1787	146/21705	6.05382e-09	1.47713e-06	ENSG00000077157/ENSG00000077522/ENSG00000092529/ENSG00000107758/ENSG00000117394/ENSG00000118046/ENSG00000120907/ENSG00000120913/ENSG00000122367/ENSG00000124006/ENSG00000128591/ENSG00000130402/ENSG00000130528/ENSG00000138347/ENSG00000143801/ENSG00000145362/ENSG00000149596/ENSG00000149925/ENSG00000154330/ENSG00000154358/ENSG00000155657/ENSG00000160808/ENSG00000163126/ENSG00000165887/ENSG00000166317…	PPP1R12B/ACTN2/CAPN3/PPP3CB/SLC2A1/STK11/ADRA1A/PDLIM2/LDB3/OBSL1/FLNC/ACTN4/HRC/MYPN/PSEN2/ANK2/JPH2/ALDOA/PGM5/OBSCN/TTN/MYL3/ANKRD23/ANKRD2/SYNPO2L/KRT8/TCAP/KY/DES/PARVB/RYR1/FLNA/FBXL22/DMD/PRICKLE4	35
CC	GO:0099572	postsynaptic specialization	60/1787	348/21705	3.29822e-08	3.94243e-06	ENSG00000008056/ENSG00000047579/ENSG00000067606/ENSG00000070808/ENSG00000077943/ENSG00000080854/ENSG00000088899/ENSG00000089250/ENSG00000099864/ENSG00000100151/ENSG00000103197/ENSG00000107404/ENSG00000108262/ENSG00000108370/ENSG00000108852/ENSG00000113742/ENSG00000120251/ENSG00000120899/ENSG00000126464/ENSG00000128271/ENSG00000128482/ENSG00000129245/ENSG00000129749/ENSG00000130787/ENSG00000132535…	SYN1/DTNBP1/PRKCZ/CAMK2A/ITGA8/IGSF9B/LZTS3/NOS1/PALM/PICK1/TSC2/DVL1/GIT1/RGS9/MPP2/CPEB4/GRIA2/PTK2B/PRR12/ADORA2A/RNF112/FXR2/CHRNA10/HIP1R/DLG4/DAGLA/ARHGAP32/CLSTN3/PDPK1/IGSF11/TMEM108/CNKSR2/DLG2/TNIK/PSD3/LRFN2/NPTN/ATP2B2/PPP1R9A/KALRN/SHANK1/TSC1/NSMF/RAPSN/SAMD14/PRRT2/GPHN/GRIN2A/PRKN/PTCH1/BCR/RPL14/SH2D5/NLGN3/SLC6A9/SYNGAP1/GRM3/DMD/SHISA9/SHANK3	60
CC	GO:0032279	asymmetric synapse	58/1787	332/21705	3.45286e-08	3.94243e-06	ENSG00000008056/ENSG00000047579/ENSG00000067606/ENSG00000070808/ENSG00000077943/ENSG00000080854/ENSG00000088899/ENSG00000089250/ENSG00000099864/ENSG00000100151/ENSG00000103197/ENSG00000107404/ENSG00000108262/ENSG00000108370/ENSG00000108852/ENSG00000113742/ENSG00000120251/ENSG00000120899/ENSG00000126464/ENSG00000128271/ENSG00000128482/ENSG00000129245/ENSG00000130787/ENSG00000132535/ENSG00000134780…	SYN1/DTNBP1/PRKCZ/CAMK2A/ITGA8/IGSF9B/LZTS3/NOS1/PALM/PICK1/TSC2/DVL1/GIT1/RGS9/MPP2/CPEB4/GRIA2/PTK2B/PRR12/ADORA2A/RNF112/FXR2/HIP1R/DLG4/DAGLA/ARHGAP32/CLSTN3/PDPK1/IGSF11/TMEM108/CNKSR2/DLG2/TNIK/PSD3/LRFN2/NPTN/ATP2B2/PPP1R9A/KALRN/SHANK1/TSC1/NSMF/SAMD14/PRRT2/GPHN/GRIN2A/PRKN/PTCH1/BCR/RPL14/SH2D5/NLGN3/SLC6A9/SYNGAP1/GRM3/DMD/SHISA9/SHANK3	58
CC	GO:0033267	axon part	64/1787	383/21705	3.94247e-08	3.94243e-06	ENSG00000005379/ENSG00000005884/ENSG00000007168/ENSG00000040608/ENSG00000047579/ENSG00000065000/ENSG00000066248/ENSG00000067606/ENSG00000068903/ENSG00000069424/ENSG00000089820/ENSG00000103549/ENSG00000105443/ENSG00000105649/ENSG00000107404/ENSG00000108262/ENSG00000109991/ENSG00000110436/ENSG00000113742/ENSG00000120899/ENSG00000126214/ENSG00000128271/ENSG00000129159/ENSG00000129245/ENSG00000129682…	TSPOAP1/ITGA3/PAFAH1B1/RTN4R/DTNBP1/AP3D1/NGEF/PRKCZ/SIRT2/KCNAB2/ARHGAP4/RNF40/CYTH2/RAB3A/DVL1/GIT1/P2RX3/SLC1A2/CPEB4/PTK2B/KLC1/ADORA2A/KCNC1/FXR2/FGF13/KIF1A/ACTR10/DLG4/HAPLN2/DAGLA/BLOC1S1/MICAL1/MAP3K12/PSEN2/TMEM108/DLG2/KIF5A/GDPD5/SPTBN4/NFASC/CLASP2/TSC1/NDRG2/PRRT2/KCNAB1/DSCAM/SNCG/HAP1/BRSK2/DCTN2/KCNA2/EXOC3/EXOC7/TRAK1/INPP5J/PTCH1/FLNA/SPG7/MBP/UNC13B/GJC2/CSNK1E/TWF2/PCDHGB1	64
CC	GO:0030016	myofibril	46/1787	238/21705	4.11145e-08	3.94243e-06	ENSG00000029534/ENSG00000077157/ENSG00000077522/ENSG00000092529/ENSG00000101605/ENSG00000105048/ENSG00000107758/ENSG00000117394/ENSG00000118046/ENSG00000120907/ENSG00000120913/ENSG00000122367/ENSG00000122786/ENSG00000124006/ENSG00000124942/ENSG00000125414/ENSG00000128591/ENSG00000130402/ENSG00000130528/ENSG00000133028/ENSG00000138347/ENSG00000143549/ENSG00000143801/ENSG00000145362/ENSG00000149596…	ANK1/PPP1R12B/ACTN2/CAPN3/MYOM1/TNNT1/PPP3CB/SLC2A1/STK11/ADRA1A/PDLIM2/LDB3/CALD1/OBSL1/AHNAK/MYH2/FLNC/ACTN4/HRC/SCO1/MYPN/TPM3/PSEN2/ANK2/JPH2/ALDOA/PGM5/OBSCN/TTN/MYL3/ANKRD23/TMOD4/ANKRD2/SYNPO2L/KRT8/TCAP/KY/DES/PARVB/RYR1/FLNA/SVIL/FBXL22/DMD/TWF2/PRICKLE4	46
CC	GO:0014069	postsynaptic density	57/1787	326/21705	4.38599e-08	3.94243e-06	ENSG00000008056/ENSG00000047579/ENSG00000067606/ENSG00000070808/ENSG00000077943/ENSG00000080854/ENSG00000088899/ENSG00000089250/ENSG00000099864/ENSG00000100151/ENSG00000103197/ENSG00000107404/ENSG00000108262/ENSG00000108370/ENSG00000108852/ENSG00000113742/ENSG00000120251/ENSG00000120899/ENSG00000126464/ENSG00000128271/ENSG00000128482/ENSG00000129245/ENSG00000130787/ENSG00000132535/ENSG00000134780…	SYN1/DTNBP1/PRKCZ/CAMK2A/ITGA8/IGSF9B/LZTS3/NOS1/PALM/PICK1/TSC2/DVL1/GIT1/RGS9/MPP2/CPEB4/GRIA2/PTK2B/PRR12/ADORA2A/RNF112/FXR2/HIP1R/DLG4/DAGLA/ARHGAP32/CLSTN3/PDPK1/IGSF11/TMEM108/CNKSR2/DLG2/TNIK/PSD3/LRFN2/NPTN/ATP2B2/PPP1R9A/KALRN/SHANK1/TSC1/NSMF/SAMD14/PRRT2/GPHN/GRIN2A/PRKN/PTCH1/BCR/RPL14/SH2D5/SLC6A9/SYNGAP1/GRM3/DMD/SHISA9/SHANK3	57
CC	GO:0043292	contractile fiber	47/1787	247/21705	4.84725e-08	3.94243e-06	ENSG00000029534/ENSG00000077157/ENSG00000077522/ENSG00000092529/ENSG00000101605/ENSG00000105048/ENSG00000107758/ENSG00000117394/ENSG00000118046/ENSG00000120907/ENSG00000120913/ENSG00000122367/ENSG00000122786/ENSG00000124006/ENSG00000124942/ENSG00000125414/ENSG00000128591/ENSG00000130402/ENSG00000130528/ENSG00000133028/ENSG00000133392/ENSG00000138347/ENSG00000143549/ENSG00000143801/ENSG00000145362…	ANK1/PPP1R12B/ACTN2/CAPN3/MYOM1/TNNT1/PPP3CB/SLC2A1/STK11/ADRA1A/PDLIM2/LDB3/CALD1/OBSL1/AHNAK/MYH2/FLNC/ACTN4/HRC/SCO1/MYH11/MYPN/TPM3/PSEN2/ANK2/JPH2/ALDOA/PGM5/OBSCN/TTN/MYL3/ANKRD23/TMOD4/ANKRD2/SYNPO2L/KRT8/TCAP/KY/DES/PARVB/RYR1/FLNA/SVIL/FBXL22/DMD/TWF2/PRICKLE4	47
CC	GO:0030018	Z disc	31/1787	132/21705	7.28365e-08	5.33163e-06	ENSG00000077157/ENSG00000077522/ENSG00000092529/ENSG00000107758/ENSG00000117394/ENSG00000118046/ENSG00000120907/ENSG00000120913/ENSG00000122367/ENSG00000124006/ENSG00000128591/ENSG00000130402/ENSG00000130528/ENSG00000138347/ENSG00000143801/ENSG00000145362/ENSG00000149596/ENSG00000154330/ENSG00000154358/ENSG00000155657/ENSG00000166317/ENSG00000170421/ENSG00000173991/ENSG00000174611/ENSG00000175084…	PPP1R12B/ACTN2/CAPN3/PPP3CB/SLC2A1/STK11/ADRA1A/PDLIM2/LDB3/OBSL1/FLNC/ACTN4/HRC/MYPN/PSEN2/ANK2/JPH2/PGM5/OBSCN/TTN/SYNPO2L/KRT8/TCAP/KY/DES/PARVB/RYR1/FLNA/FBXL22/DMD/PRICKLE4	31
CC	GO:0031252	cell leading edge	68/1787	426/21705	9.32709e-08	6.20676e-06	ENSG00000007168/ENSG00000008256/ENSG00000028203/ENSG00000039523/ENSG00000050820/ENSG00000067606/ENSG00000068831/ENSG00000077943/ENSG00000079337/ENSG00000084112/ENSG00000088280/ENSG00000088992/ENSG00000095370/ENSG00000099331/ENSG00000105767/ENSG00000108262/ENSG00000108852/ENSG00000110436/ENSG00000114541/ENSG00000115109/ENSG00000115216/ENSG00000115935/ENSG00000116396/ENSG00000120899/ENSG00000124181…	PAFAH1B1/CYTH3/VEZT/RIPOR1/BCAR1/PRKCZ/RASGRP2/ITGA8/RAPGEF3/SSH1/ASAP3/TESC/SH2D3C/MYO9B/CADM4/GIT1/MPP2/SLC1A2/FRMD4B/EPB41L5/NRBP1/WIPF1/KCNC4/PTK2B/PLCG1/VASP/ADORA2A/KCNC1/HIP1R/ITGB4/MYH10/DAGLA/APC/AVIL/TLN1/FGD4/DPP9/IQGAP2/EGFR/DGKZ/IFIT5/SH3RF1/PSD3/ATP2B2/KCNB1/PDE9A/CLASP2/DLC1/INPPL1/TSC1/JCAD/CDC42BPG/TLN2/ABLIM3/EPS8L2/KCNA2/CTNNA3/INPP5J/PIP5K1C/CARMIL3/PARVB/OCLN/CD2AP/DMD/PHACTR…	68
CC	GO:0005938	cell cortex	55/1787	320/21705	1.35562e-07	7.97971e-06	ENSG00000007168/ENSG00000067606/ENSG00000067840/ENSG00000073350/ENSG00000073910/ENSG00000074054/ENSG00000077522/ENSG00000079337/ENSG00000099331/ENSG00000105499/ENSG00000112782/ENSG00000115216/ENSG00000117394/ENSG00000120756/ENSG00000120899/ENSG00000120913/ENSG00000122786/ENSG00000130402/ENSG00000130787/ENSG00000132535/ENSG00000133026/ENSG00000133710/ENSG00000134909/ENSG00000135835/ENSG00000137474…	PAFAH1B1/PRKCZ/PDZD4/LLGL2/FRY/CLASP1/ACTN2/RAPGEF3/MYO9B/PLA2G4C/CLIC5/NRBP1/SLC2A1/PLS1/PTK2B/PDLIM2/CALD1/ACTN4/HIP1R/DLG4/MYH10/SPINK5/ARHGAP32/KIAA1614/MYO7A/SEPTIN11/CNKSR1/PSEN2/SHROOM2/HMCN2/FMN2/PPP1R9A/CTBP1/SPTBN4/CLASP2/DLC1/TSC1/STOX1/NSMF/STIM1/SEPTIN2/PTK2/SPTBN2/CLTB/SEPTIN1/EXOC3/HCLS1/EXOC7/TRAK1/SEPTIN9/RYR1/FLNA/UNC13B/DMD/STIMATE	55
CC	GO:0044449	contractile fiber part	44/1787	232/21705	1.41716e-07	7.97971e-06	ENSG00000029534/ENSG00000077157/ENSG00000077522/ENSG00000092529/ENSG00000101605/ENSG00000105048/ENSG00000107758/ENSG00000117394/ENSG00000118046/ENSG00000120907/ENSG00000120913/ENSG00000122367/ENSG00000124006/ENSG00000124942/ENSG00000125414/ENSG00000128591/ENSG00000130402/ENSG00000130528/ENSG00000133392/ENSG00000138347/ENSG00000143549/ENSG00000143801/ENSG00000145362/ENSG00000149596/ENSG00000149925…	ANK1/PPP1R12B/ACTN2/CAPN3/MYOM1/TNNT1/PPP3CB/SLC2A1/STK11/ADRA1A/PDLIM2/LDB3/OBSL1/AHNAK/MYH2/FLNC/ACTN4/HRC/MYH11/MYPN/TPM3/PSEN2/ANK2/JPH2/ALDOA/PGM5/OBSCN/TTN/MYL3/ANKRD23/TMOD4/ANKRD2/SYNPO2L/KRT8/TCAP/KY/DES/PARVB/RYR1/FLNA/SVIL/FBXL22/DMD/PRICKLE4	44
CC	GO:0030017	sarcomere	41/1787	217/21705	4.1422e-07	2.16578e-05	ENSG00000029534/ENSG00000077157/ENSG00000077522/ENSG00000092529/ENSG00000101605/ENSG00000105048/ENSG00000107758/ENSG00000117394/ENSG00000118046/ENSG00000120907/ENSG00000120913/ENSG00000122367/ENSG00000124006/ENSG00000125414/ENSG00000128591/ENSG00000130402/ENSG00000130528/ENSG00000138347/ENSG00000143549/ENSG00000143801/ENSG00000145362/ENSG00000149596/ENSG00000149925/ENSG00000154330/ENSG00000154358…	ANK1/PPP1R12B/ACTN2/CAPN3/MYOM1/TNNT1/PPP3CB/SLC2A1/STK11/ADRA1A/PDLIM2/LDB3/OBSL1/MYH2/FLNC/ACTN4/HRC/MYPN/TPM3/PSEN2/ANK2/JPH2/ALDOA/PGM5/OBSCN/TTN/MYL3/ANKRD23/TMOD4/ANKRD2/SYNPO2L/KRT8/TCAP/KY/DES/PARVB/RYR1/FLNA/FBXL22/DMD/PRICKLE4	41
CC	GO:0044309	neuron spine	35/1787	178/21705	1.0875e-06	5.307e-05	ENSG00000004777/ENSG00000047579/ENSG00000070808/ENSG00000077522/ENSG00000077943/ENSG00000088899/ENSG00000089250/ENSG00000099864/ENSG00000107282/ENSG00000107404/ENSG00000108852/ENSG00000109991/ENSG00000113742/ENSG00000116661/ENSG00000120251/ENSG00000120899/ENSG00000129245/ENSG00000130787/ENSG00000132535/ENSG00000134780/ENSG00000134909/ENSG00000138758/ENSG00000153317/ENSG00000157087/ENSG00000158528…	ARHGAP33/DTNBP1/CAMK2A/ACTN2/ITGA8/LZTS3/NOS1/PALM/APBA1/DVL1/MPP2/P2RX3/CPEB4/FBXO2/GRIA2/PTK2B/FXR2/HIP1R/DLG4/DAGLA/ARHGAP32/SEPTIN11/ASAP1/ATP2B2/PPP1R9A/SHANK1/PRRT2/PTK2/HAP1/GRIN2A/PPP1CC/BCR/GRM3/SHISA9/SHANK3	35
CC	GO:0005911	cell-cell junction	62/1787	405/21705	1.46201e-06	6.68868e-05	ENSG00000008256/ENSG00000060138/ENSG00000067606/ENSG00000068903/ENSG00000073150/ENSG00000076826/ENSG00000078549/ENSG00000079385/ENSG00000081026/ENSG00000099330/ENSG00000105443/ENSG00000105767/ENSG00000108823/ENSG00000108852/ENSG00000109099/ENSG00000114541/ENSG00000117394/ENSG00000118898/ENSG00000119139/ENSG00000124006/ENSG00000124181/ENSG00000124942/ENSG00000125414/ENSG00000125753/ENSG00000129682…	CYTH3/YBX3/PRKCZ/SIRT2/PANX2/CAMSAP3/ADCYAP1R1/CEACAM1/MAGI3/OCEL1/CYTH2/CADM4/SGCA/MPP2/PMP22/FRMD4B/SLC2A1/PPL/TJP2/OBSL1/PLCG1/AHNAK/MYH2/VASP/FGF13/DLG4/PATJ/APC/FHOD1/TJAP1/CNKSR1/NPHP1/IGSF11/ANK2/SHROOM2/FRMD4A/PGM5/OBSCN/SPTBN4/FGFR4/NPHS1/NFASC/RHO/MICALL2/JCAD/LIMS1/KRT8/SPTBN2/DES/VSIG10/SCN4B/KCNA2/CDH5/CTNNA3/KAZN/FLNA/OCLN/CD2AP/GJC2/STARD10/AJM1/FXYD1	62
CC	GO:0043197	dendritic spine	34/1787	175/21705	2.04364e-06	8.79968e-05	ENSG00000004777/ENSG00000047579/ENSG00000070808/ENSG00000077522/ENSG00000077943/ENSG00000088899/ENSG00000089250/ENSG00000099864/ENSG00000107282/ENSG00000107404/ENSG00000108852/ENSG00000109991/ENSG00000113742/ENSG00000116661/ENSG00000120251/ENSG00000120899/ENSG00000129245/ENSG00000130787/ENSG00000132535/ENSG00000134780/ENSG00000134909/ENSG00000138758/ENSG00000153317/ENSG00000157087/ENSG00000158528…	ARHGAP33/DTNBP1/CAMK2A/ACTN2/ITGA8/LZTS3/NOS1/PALM/APBA1/DVL1/MPP2/P2RX3/CPEB4/FBXO2/GRIA2/PTK2B/FXR2/HIP1R/DLG4/DAGLA/ARHGAP32/SEPTIN11/ASAP1/ATP2B2/PPP1R9A/SHANK1/PRRT2/PTK2/HAP1/GRIN2A/PPP1CC/BCR/GRM3/SHISA9	34
CC	GO:0030427	site of polarized growth	33/1787	174/21705	4.95087e-06	0.000201335	ENSG00000005884/ENSG00000007168/ENSG00000040608/ENSG00000047579/ENSG00000066248/ENSG00000068903/ENSG00000073910/ENSG00000089820/ENSG00000105443/ENSG00000107404/ENSG00000113742/ENSG00000120899/ENSG00000126214/ENSG00000129245/ENSG00000129682/ENSG00000139625/ENSG00000143801/ENSG00000158555/ENSG00000163539/ENSG00000165699/ENSG00000165795/ENSG00000171587/ENSG00000173805/ENSG00000175203/ENSG00000180104…	ITGA3/PAFAH1B1/RTN4R/DTNBP1/NGEF/SIRT2/FRY/ARHGAP4/CYTH2/DVL1/CPEB4/PTK2B/KLC1/FXR2/FGF13/MAP3K12/PSEN2/GDPD5/CLASP2/TSC1/NDRG2/DSCAM/HAP1/DCTN2/EXOC3/HCLS1/EXOC7/INPP5J/PTCH1/FLNA/CSNK1E/TWF2/PCDHGB1	33
CC	GO:0042383	sarcolemma	28/1787	137/21705	5.79402e-06	0.000223222	ENSG00000006071/ENSG00000047579/ENSG00000067191/ENSG00000089060/ENSG00000089250/ENSG00000092529/ENSG00000107758/ENSG00000108823/ENSG00000117394/ENSG00000120907/ENSG00000124942/ENSG00000128591/ENSG00000129682/ENSG00000136699/ENSG00000145362/ENSG00000153956/ENSG00000154330/ENSG00000154358/ENSG00000158445/ENSG00000160191/ENSG00000162989/ENSG00000163681/ENSG00000167535/ENSG00000170421/ENSG00000175084…	ABCC8/DTNBP1/CACNB1/SLC8B1/NOS1/CAPN3/PPP3CB/SGCA/SLC2A1/ADRA1A/AHNAK/FLNC/FGF13/SMPD4/ANK2/CACNA2D1/PGM5/OBSCN/KCNB1/PDE9A/KCNJ3/SLMAP/CACNB3/KRT8/DES/RYR1/DMD/FXYD1	28
CC	GO:0098978	glutamatergic synapse	52/1787	339/21705	9.44366e-06	0.000345638	ENSG00000005379/ENSG00000034677/ENSG00000040608/ENSG00000047579/ENSG00000065000/ENSG00000067606/ENSG00000067715/ENSG00000099250/ENSG00000102312/ENSG00000103769/ENSG00000104368/ENSG00000107282/ENSG00000107404/ENSG00000107758/ENSG00000108370/ENSG00000108852/ENSG00000110436/ENSG00000117114/ENSG00000120899/ENSG00000120907/ENSG00000120910/ENSG00000124181/ENSG00000127946/ENSG00000128271/ENSG00000130203…	TSPOAP1/RNF19A/RTN4R/DTNBP1/AP3D1/PRKCZ/SYT1/NRP1/PORCN/RAB11A/PLAT/APBA1/DVL1/PPP3CB/RGS9/MPP2/SLC1A2/ADGRL2/PTK2B/ADRA1A/PPP3CC/PLCG1/HIP1/ADORA2A/APOE/DLG4/CLSTN3/ARHGAP39/CNKSR2/DGKE/TNIK/NPTN/ATP2B2/CTBP1/SHANK1/PRRT2/NSG1/NPTX1/RELA/ABLIM3/SPTBN2/PLCB1/GRIN2A/PPP1CC/BCR/PRKAR1B/NLGN3/SYNGAP1/GRM3/PPP2R2A/SHISA9/SHANK3	52
CC	GO:0030426	growth cone	31/1787	168/21705	1.67502e-05	0.000583863	ENSG00000005884/ENSG00000007168/ENSG00000040608/ENSG00000047579/ENSG00000066248/ENSG00000068903/ENSG00000089820/ENSG00000105443/ENSG00000107404/ENSG00000113742/ENSG00000120899/ENSG00000126214/ENSG00000129245/ENSG00000129682/ENSG00000139625/ENSG00000143801/ENSG00000158555/ENSG00000163539/ENSG00000165699/ENSG00000165795/ENSG00000171587/ENSG00000173805/ENSG00000175203/ENSG00000180104/ENSG00000182473…	ITGA3/PAFAH1B1/RTN4R/DTNBP1/NGEF/SIRT2/ARHGAP4/CYTH2/DVL1/CPEB4/PTK2B/KLC1/FXR2/FGF13/MAP3K12/PSEN2/GDPD5/CLASP2/TSC1/NDRG2/DSCAM/HAP1/DCTN2/EXOC3/EXOC7/INPP5J/PTCH1/FLNA/CSNK1E/TWF2/PCDHGB1	31
CC	GO:0150034	distal axon	44/1787	280/21705	2.4482e-05	0.000814584	ENSG00000005379/ENSG00000005884/ENSG00000007168/ENSG00000040608/ENSG00000047579/ENSG00000065000/ENSG00000066248/ENSG00000068903/ENSG00000089820/ENSG00000103549/ENSG00000105443/ENSG00000105649/ENSG00000107404/ENSG00000108262/ENSG00000109991/ENSG00000113742/ENSG00000120899/ENSG00000126214/ENSG00000129159/ENSG00000129245/ENSG00000129682/ENSG00000135596/ENSG00000139625/ENSG00000143801/ENSG00000158555…	TSPOAP1/ITGA3/PAFAH1B1/RTN4R/DTNBP1/AP3D1/NGEF/SIRT2/ARHGAP4/RNF40/CYTH2/RAB3A/DVL1/GIT1/P2RX3/CPEB4/PTK2B/KLC1/KCNC1/FXR2/FGF13/MICAL1/MAP3K12/PSEN2/GDPD5/CLASP2/TSC1/NDRG2/PRRT2/DSCAM/SNCG/HAP1/BRSK2/DCTN2/KCNA2/EXOC3/EXOC7/INPP5J/PTCH1/FLNA/UNC13B/CSNK1E/TWF2/PCDHGB1	44
CC	GO:0044455	mitochondrial membrane part	42/1787	264/21705	2.75552e-05	0.000876973	ENSG00000004139/ENSG00000007923/ENSG00000010256/ENSG00000072778/ENSG00000073578/ENSG00000089060/ENSG00000100347/ENSG00000101247/ENSG00000104381/ENSG00000104980/ENSG00000105341/ENSG00000106603/ENSG00000110717/ENSG00000110871/ENSG00000115657/ENSG00000116688/ENSG00000117118/ENSG00000119013/ENSG00000119723/ENSG00000131055/ENSG00000131143/ENSG00000133028/ENSG00000135390/ENSG00000141385/ENSG00000143224…	SARM1/DNAJC11/UQCRC1/ACADVL/SDHA/SLC8B1/SAMM50/NDUFAF5/GDAP1/TIMM44/DMAC2/COA1/NDUFS8/COQ5/ABCB6/MFN2/SDHB/NDUFB3/COQ6/COX4I2/COX4I1/SCO1/ATP5MC2/AFG3L2/PPOX/SFXN5/TMEM177/SURF1/UQCRB/COX7A1/CCDC51/UQCRQ/PHB1/NDUFV1/MICOS13/COA3/UQCR10/SPG7/DMD/PAM16/PISD/CHCHD10	42
CC	GO:0044224	juxtaparanode region of axon	6/1787	10/21705	4.85108e-05	0.00147958	ENSG00000068903/ENSG00000069424/ENSG00000132535/ENSG00000150672/ENSG00000169282/ENSG00000177301	SIRT2/KCNAB2/DLG4/DLG2/KCNAB1/KCNA2	6
CC	GO:1902495	transmembrane transporter complex	48/1787	325/21705	5.46908e-05	0.00160135	ENSG00000001626/ENSG00000006071/ENSG00000007402/ENSG00000008710/ENSG00000067191/ENSG00000069424/ENSG00000081087/ENSG00000100346/ENSG00000100997/ENSG00000102312/ENSG00000104848/ENSG00000107331/ENSG00000112782/ENSG00000115657/ENSG00000116396/ENSG00000119688/ENSG00000120251/ENSG00000120899/ENSG00000129159/ENSG00000130529/ENSG00000131620/ENSG00000132535/ENSG00000135643/ENSG00000137731/ENSG00000141540…	CFTR/ABCC8/CACNA2D2/PKD1/CACNB1/KCNAB2/OSTM1/CACNA1I/ABHD12/PORCN/KCNA7/ABCA2/CLIC5/ABCB6/KCNC4/ABCD4/GRIA2/PTK2B/KCNC1/TRPM4/ANO1/DLG4/KCNMB4/FXYD2/TTYH2/CACNA1A/DLG2/CACNA2D1/KCNB1/PKD1L1/SCNN1D/KCNJ3/CCDC51/CATSPER2/CACNB3/KCNAB1/SCN9A/SCN4B/KCNA2/KCNJ14/GRIN2A/LRRC55/GABRD/RYR1/ABCB8/SHISA9/FXYD1/PKD1L3	48
CC	GO:0044448	cell cortex part	31/1787	179/21705	5.97029e-05	0.00168087	ENSG00000067606/ENSG00000073350/ENSG00000074054/ENSG00000077522/ENSG00000079337/ENSG00000117394/ENSG00000120756/ENSG00000120913/ENSG00000122786/ENSG00000130402/ENSG00000132535/ENSG00000138758/ENSG00000146950/ENSG00000158528/ENSG00000159692/ENSG00000160460/ENSG00000163539/ENSG00000164741/ENSG00000165802/ENSG00000167323/ENSG00000168385/ENSG00000173898/ENSG00000175416/ENSG00000180096/ENSG00000180104…	PRKCZ/LLGL2/CLASP1/ACTN2/RAPGEF3/SLC2A1/PLS1/PDLIM2/CALD1/ACTN4/DLG4/SEPTIN11/SHROOM2/PPP1R9A/CTBP1/SPTBN4/CLASP2/DLC1/NSMF/STIM1/SEPTIN2/SPTBN2/CLTB/SEPTIN1/EXOC3/HCLS1/EXOC7/SEPTIN9/UNC13B/DMD/STIMATE	31
CC	GO:0005765	lysosomal membrane	58/1787	421/21705	7.40571e-05	0.00193606	ENSG00000001626/ENSG00000011021/ENSG00000033627/ENSG00000063176/ENSG00000065000/ENSG00000078081/ENSG00000081087/ENSG00000083937/ENSG00000088256/ENSG00000100099/ENSG00000101210/ENSG00000101850/ENSG00000105514/ENSG00000105700/ENSG00000107331/ENSG00000110446/ENSG00000110719/ENSG00000112293/ENSG00000115561/ENSG00000115657/ENSG00000116299/ENSG00000119688/ENSG00000124067/ENSG00000124406/ENSG00000124942…	CFTR/CLCN6/ATP6V0A1/SPHK2/AP3D1/LAMP3/OSTM1/CHMP2B/GNA11/HPS4/EEF1A2/GPR143/RAB3D/KXD1/ABCA2/SLC15A3/TCIRG1/GPLD1/CHMP3/ABCB6/ELAPOR1/ABCD4/SLC12A4/ATP8A1/AHNAK/TMEM175/WDR24/SORT1/ACP2/BLOC1S1/SLC2A8/ATP6V1G1/MYO7A/EGF/TRPM2/PSEN2/SIDT2/AP1S3/CYB561A3/TMEM79/BRI3/PLEKHF1/VPS39/RILP/WDR81/SLC3A2/TMEM192/RAB37/TMEM9B/SLC26A11/AP2A2/IFITM1/TPCN1/OCLN/MTOR/HLA-DRA/CPNE1/SPAAR	58
CC	GO:0098852	lytic vacuole membrane	58/1787	421/21705	7.40571e-05	0.00193606	ENSG00000001626/ENSG00000011021/ENSG00000033627/ENSG00000063176/ENSG00000065000/ENSG00000078081/ENSG00000081087/ENSG00000083937/ENSG00000088256/ENSG00000100099/ENSG00000101210/ENSG00000101850/ENSG00000105514/ENSG00000105700/ENSG00000107331/ENSG00000110446/ENSG00000110719/ENSG00000112293/ENSG00000115561/ENSG00000115657/ENSG00000116299/ENSG00000119688/ENSG00000124067/ENSG00000124406/ENSG00000124942…	CFTR/CLCN6/ATP6V0A1/SPHK2/AP3D1/LAMP3/OSTM1/CHMP2B/GNA11/HPS4/EEF1A2/GPR143/RAB3D/KXD1/ABCA2/SLC15A3/TCIRG1/GPLD1/CHMP3/ABCB6/ELAPOR1/ABCD4/SLC12A4/ATP8A1/AHNAK/TMEM175/WDR24/SORT1/ACP2/BLOC1S1/SLC2A8/ATP6V1G1/MYO7A/EGF/TRPM2/PSEN2/SIDT2/AP1S3/CYB561A3/TMEM79/BRI3/PLEKHF1/VPS39/RILP/WDR81/SLC3A2/TMEM192/RAB37/TMEM9B/SLC26A11/AP2A2/IFITM1/TPCN1/OCLN/MTOR/HLA-DRA/CPNE1/SPAAR	58
CC	GO:0005884	actin filament	23/1787	118/21705	8.30066e-05	0.0020952	ENSG00000047648/ENSG00000072518/ENSG00000077522/ENSG00000099331/ENSG00000115935/ENSG00000120756/ENSG00000120913/ENSG00000122367/ENSG00000122574/ENSG00000135407/ENSG00000143549/ENSG00000155816/ENSG00000157540/ENSG00000160460/ENSG00000165699/ENSG00000171475/ENSG00000173442/ENSG00000180353/ENSG00000183963/ENSG00000185340/ENSG00000198087/ENSG00000247596/ENSG00000278224	ARHGAP6/MARK2/ACTN2/MYO9B/WIPF1/PLS1/PDLIM2/LDB3/WIPF3/AVIL/TPM3/FMN2/DYRK1A/SPTBN4/TSC1/WIPF2/EHBP1L1/HCLS1/SMTN/GAS2L1/CD2AP/TWF2/PRICKLE4	23
CC	GO:0030139	endocytic vesicle	49/1787	342/21705	9.9526e-05	0.00242843	ENSG00000001626/ENSG00000004975/ENSG00000024422/ENSG00000033627/ENSG00000058404/ENSG00000067715/ENSG00000070371/ENSG00000070808/ENSG00000072134/ENSG00000074660/ENSG00000082781/ENSG00000090565/ENSG00000100151/ENSG00000103769/ENSG00000106100/ENSG00000106785/ENSG00000110719/ENSG00000116701/ENSG00000118473/ENSG00000120251/ENSG00000122359/ENSG00000123595/ENSG00000124839/ENSG00000130203/ENSG00000132535…	CFTR/DVL2/EHD2/ATP6V0A1/CAMK2B/SYT1/CLTCL1/CAMK2A/EPN2/SCARF1/ITGB5/RAB11FIP3/PICK1/RAB11A/NOD1/TRIM14/TCIRG1/NCF2/SGIP1/GRIA2/ANXA11/RAB9A/RAB17/APOE/DLG4/PIK3C2B/STAB2/DAB2IP/SLC2A8/TLR2/ANXA3/EGF/EGFR/CAMK2G/NCF1/CTSS/NOS3/GAPVD1/AMN/RILP/CLTB/AP2A2/PTCH1/NLGN3/OCLN/CD2AP/MTOR/HLA-DRA/HLA-B	49
CC	GO:0044304	main axon	15/1787	62/21705	0.000116179	0.00266692	ENSG00000068903/ENSG00000069424/ENSG00000110436/ENSG00000128271/ENSG00000129159/ENSG00000132535/ENSG00000132702/ENSG00000134780/ENSG00000150672/ENSG00000160460/ENSG00000163531/ENSG00000169282/ENSG00000177301/ENSG00000197971/ENSG00000198835	SIRT2/KCNAB2/SLC1A2/ADORA2A/KCNC1/DLG4/HAPLN2/DAGLA/DLG2/SPTBN4/NFASC/KCNAB1/KCNA2/MBP/GJC2	15
CC	GO:0031256	leading edge membrane	30/1787	177/21705	0.000116587	0.00266692	ENSG00000028203/ENSG00000068831/ENSG00000077943/ENSG00000088992/ENSG00000095370/ENSG00000108852/ENSG00000110436/ENSG00000115109/ENSG00000116396/ENSG00000124181/ENSG00000125753/ENSG00000128271/ENSG00000129159/ENSG00000130787/ENSG00000134780/ENSG00000134982/ENSG00000137076/ENSG00000146648/ENSG00000152778/ENSG00000156011/ENSG00000157087/ENSG00000158445/ENSG00000160191/ENSG00000163539/ENSG00000164741…	VEZT/RASGRP2/ITGA8/TESC/SH2D3C/MPP2/SLC1A2/EPB41L5/KCNC4/PLCG1/VASP/ADORA2A/KCNC1/HIP1R/DAGLA/APC/TLN1/EGFR/IFIT5/PSD3/ATP2B2/KCNB1/PDE9A/CLASP2/DLC1/JCAD/EPS8L2/KCNA2/PIP5K1C/SHISA9	30
CC	GO:0034703	cation channel complex	36/1787	230/21705	0.000139647	0.00309762	ENSG00000006071/ENSG00000007402/ENSG00000008710/ENSG00000067191/ENSG00000069424/ENSG00000100346/ENSG00000100997/ENSG00000102312/ENSG00000104848/ENSG00000116396/ENSG00000120251/ENSG00000120899/ENSG00000129159/ENSG00000130529/ENSG00000132535/ENSG00000135643/ENSG00000141837/ENSG00000150672/ENSG00000153956/ENSG00000158445/ENSG00000158683/ENSG00000162572/ENSG00000162989/ENSG00000164051/ENSG00000166762…	ABCC8/CACNA2D2/PKD1/CACNB1/KCNAB2/CACNA1I/ABHD12/PORCN/KCNA7/KCNC4/GRIA2/PTK2B/KCNC1/TRPM4/DLG4/KCNMB4/CACNA1A/DLG2/CACNA2D1/KCNB1/PKD1L1/SCNN1D/KCNJ3/CCDC51/CATSPER2/CACNB3/KCNAB1/SCN9A/SCN4B/KCNA2/KCNJ14/GRIN2A/LRRC55/RYR1/SHISA9/PKD1L3	36
CC	GO:0099240	intrinsic component of synaptic membrane	29/1787	171/21705	0.000148647	0.00320028	ENSG00000099250/ENSG00000108576/ENSG00000108852/ENSG00000109991/ENSG00000110436/ENSG00000117114/ENSG00000120907/ENSG00000128271/ENSG00000129159/ENSG00000129749/ENSG00000132535/ENSG00000134780/ENSG00000139182/ENSG00000143801/ENSG00000156564/ENSG00000156642/ENSG00000157087/ENSG00000157103/ENSG00000162989/ENSG00000164082/ENSG00000167371/ENSG00000171723/ENSG00000177301/ENSG00000183454/ENSG00000187730…	NRP1/SLC6A4/MPP2/P2RX3/SLC1A2/ADGRL2/ADRA1A/ADORA2A/KCNC1/CHRNA10/DLG4/DAGLA/CLSTN3/PSEN2/LRFN2/NPTN/ATP2B2/SLC6A1/KCNJ3/GRM2/PRRT2/GPHN/KCNA2/GRIN2A/GABRD/NLGN3/SLC6A9/GRM3/SHISA9	29
CC	GO:0019898	extrinsic component of membrane	46/1787	321/21705	0.000159222	0.00333001	ENSG00000004139/ENSG00000008056/ENSG00000008256/ENSG00000024422/ENSG00000061938/ENSG00000069424/ENSG00000069966/ENSG00000070610/ENSG00000072778/ENSG00000087258/ENSG00000088256/ENSG00000089351/ENSG00000100330/ENSG00000101247/ENSG00000103549/ENSG00000105875/ENSG00000107736/ENSG00000110871/ENSG00000119723/ENSG00000120899/ENSG00000126217/ENSG00000127946/ENSG00000128482/ENSG00000130294/ENSG00000132535…	SARM1/SYN1/CYTH3/EHD2/TNK2/KCNAB2/GNB5/GBA2/ACADVL/GNAO1/GNA11/GRAMD1A/MTMR3/NDUFAF5/RNF40/WDR91/CDH23/COQ5/COQ6/PTK2B/MCF2L/HIP1/RNF112/KIF1A/DLG4/PIK3C2B/APC/MFGE8/PIK3R5/SYTL1/CNKSR2/WIPI2/NCF1/KALRN/DCHS1/WDR81/HID1/KCNAB1/PTK2/ULK1/CDH4/CDH5/INPP5J/PAM16/SHANK3/SOCS7	46
CC	GO:0097060	synaptic membrane	52/1787	378/21705	0.000176648	0.00359185	ENSG00000005884/ENSG00000047579/ENSG00000067715/ENSG00000077943/ENSG00000080854/ENSG00000099250/ENSG00000099365/ENSG00000100151/ENSG00000107282/ENSG00000108370/ENSG00000108576/ENSG00000108852/ENSG00000109991/ENSG00000110436/ENSG00000117114/ENSG00000120251/ENSG00000120907/ENSG00000127946/ENSG00000128271/ENSG00000129159/ENSG00000129749/ENSG00000130787/ENSG00000132535/ENSG00000134780/ENSG00000139182…	ITGA3/DTNBP1/SYT1/ITGA8/IGSF9B/NRP1/STX1B/PICK1/APBA1/RGS9/SLC6A4/MPP2/P2RX3/SLC1A2/ADGRL2/GRIA2/ADRA1A/HIP1/ADORA2A/KCNC1/CHRNA10/HIP1R/DLG4/DAGLA/CLSTN3/PSEN2/ANK2/CNKSR2/DLG2/LRFN2/NPTN/ATP2B2/SLC6A1/KCNB1/SHANK1/KCNJ3/GRM2/RAPSN/PRRT2/NSG1/GPHN/CLTB/KCNA2/EXOC3/GRIN2A/GABRD/NLGN3/SLC6A9/UNC13B/GRM3/DMD/SHISA9	52
CC	GO:1990351	transporter complex	49/1787	351/21705	0.000188301	0.0037253	ENSG00000001626/ENSG00000006071/ENSG00000007402/ENSG00000008710/ENSG00000067191/ENSG00000069424/ENSG00000081087/ENSG00000100346/ENSG00000100997/ENSG00000102312/ENSG00000104848/ENSG00000107331/ENSG00000112782/ENSG00000115657/ENSG00000116396/ENSG00000119688/ENSG00000120251/ENSG00000120899/ENSG00000124406/ENSG00000129159/ENSG00000130529/ENSG00000131620/ENSG00000132535/ENSG00000135643/ENSG00000137731…	CFTR/ABCC8/CACNA2D2/PKD1/CACNB1/KCNAB2/OSTM1/CACNA1I/ABHD12/PORCN/KCNA7/ABCA2/CLIC5/ABCB6/KCNC4/ABCD4/GRIA2/PTK2B/ATP8A1/KCNC1/TRPM4/ANO1/DLG4/KCNMB4/FXYD2/TTYH2/CACNA1A/DLG2/CACNA2D1/KCNB1/PKD1L1/SCNN1D/KCNJ3/CCDC51/CATSPER2/CACNB3/KCNAB1/SCN9A/SCN4B/KCNA2/KCNJ14/GRIN2A/LRRC55/GABRD/RYR1/ABCB8/SHISA9/FXYD1/PKD1L3	49
CC	GO:0032432	actin filament bundle	17/1787	80/21705	0.000231614	0.0044082	ENSG00000067606/ENSG00000120756/ENSG00000120913/ENSG00000122367/ENSG00000130402/ENSG00000133026/ENSG00000135723/ENSG00000138758/ENSG00000143549/ENSG00000154330/ENSG00000164877/ENSG00000169398/ENSG00000173210/ENSG00000184640/ENSG00000185340/ENSG00000196924/ENSG00000278224	PRKCZ/PLS1/PDLIM2/LDB3/ACTN4/MYH10/FHOD1/SEPTIN11/TPM3/PGM5/MICALL2/PTK2/ABLIM3/SEPTIN9/GAS2L1/FLNA/PRICKLE4	17
CC	GO:0043034	costamere	7/1787	17/21705	0.000235237	0.0044082	ENSG00000124942/ENSG00000128591/ENSG00000145362/ENSG00000154330/ENSG00000170421/ENSG00000197321/ENSG00000198947	AHNAK/FLNC/ANK2/PGM5/KRT8/SVIL/DMD	7
CC	GO:0032153	cell division site	16/1787	73/21705	0.000240885	0.0044082	ENSG00000084112/ENSG00000090565/ENSG00000103769/ENSG00000122966/ENSG00000123143/ENSG00000124356/ENSG00000130640/ENSG00000133026/ENSG00000138758/ENSG00000148357/ENSG00000161714/ENSG00000168385/ENSG00000180096/ENSG00000184640/ENSG00000186298/ENSG00000197321	SSH1/RAB11FIP3/RAB11A/CIT/PKN1/STAMBP/TUBGCP2/MYH10/SEPTIN11/HMCN2/PLCD3/SEPTIN2/SEPTIN1/SEPTIN9/PPP1CC/SVIL	16
CC	GO:0031304	intrinsic component of mitochondrial inner membrane	13/1787	53/21705	0.000281876	0.00486098	ENSG00000007923/ENSG00000106603/ENSG00000133028/ENSG00000141385/ENSG00000143224/ENSG00000144040/ENSG00000144120/ENSG00000164051/ENSG00000174917/ENSG00000183978/ENSG00000197912/ENSG00000241878/ENSG00000250479	DNAJC11/COA1/SCO1/AFG3L2/PPOX/SFXN5/TMEM177/CCDC51/MICOS13/COA3/SPG7/PISD/CHCHD10	13
CC	GO:0031312	extrinsic component of organelle membrane	13/1787	53/21705	0.000281876	0.00486098	ENSG00000004139/ENSG00000008056/ENSG00000070610/ENSG00000072778/ENSG00000101247/ENSG00000105875/ENSG00000110871/ENSG00000119723/ENSG00000130294/ENSG00000167716/ENSG00000167861/ENSG00000177169/ENSG00000217930	SARM1/SYN1/GBA2/ACADVL/NDUFAF5/WDR91/COQ5/COQ6/KIF1A/WDR81/HID1/ULK1/PAM16	13
CC	GO:0030055	cell-substrate junction	57/1787	433/21705	0.000285549	0.00486098	ENSG00000005884/ENSG00000011105/ENSG00000041982/ENSG00000050820/ENSG00000065717/ENSG00000074054/ENSG00000076043/ENSG00000076706/ENSG00000077522/ENSG00000077943/ENSG00000079308/ENSG00000082781/ENSG00000088280/ENSG00000099250/ENSG00000100106/ENSG00000100711/ENSG00000102882/ENSG00000106991/ENSG00000108262/ENSG00000108576/ENSG00000108953/ENSG00000111077/ENSG00000113721/ENSG00000115109/ENSG00000120896…	ITGA3/TSPAN9/TNC/BCAR1/TLE2/CLASP1/REXO2/MCAM/ACTN2/ITGA8/TNS1/ITGB5/ASAP3/NRP1/TRIOBP/ZFYVE21/MAPK3/ENG/GIT1/SLC6A4/YWHAE/TNS2/PDGFRB/EPB41L5/SORBS3/PTK2B/AHNAK/VASP/FLNC/CNN1/ACTN4/ITGB4/MPRIP/AVIL/TLN1/ITGA11/PDPK1/HSPG2/ARHGAP26/EGFR/CAPN5/PGM5/ITGB2/NPHS1/NFASC/CLASP2/DLC1/SLC4A2/PTK2/LIMS1/TLN2/PIP5K1C/PPP1CC/PARVB/FLNA/SVIL/DMD	57
CC	GO:0005925	focal adhesion	56/1787	424/21705	0.00029548	0.00491571	ENSG00000005884/ENSG00000011105/ENSG00000041982/ENSG00000050820/ENSG00000065717/ENSG00000074054/ENSG00000076043/ENSG00000076706/ENSG00000077522/ENSG00000077943/ENSG00000079308/ENSG00000082781/ENSG00000088280/ENSG00000099250/ENSG00000100106/ENSG00000100711/ENSG00000102882/ENSG00000106991/ENSG00000108262/ENSG00000108576/ENSG00000108953/ENSG00000111077/ENSG00000113721/ENSG00000115109/ENSG00000120896…	ITGA3/TSPAN9/TNC/BCAR1/TLE2/CLASP1/REXO2/MCAM/ACTN2/ITGA8/TNS1/ITGB5/ASAP3/NRP1/TRIOBP/ZFYVE21/MAPK3/ENG/GIT1/SLC6A4/YWHAE/TNS2/PDGFRB/EPB41L5/SORBS3/PTK2B/AHNAK/VASP/FLNC/CNN1/ACTN4/ITGB4/MPRIP/AVIL/TLN1/ITGA11/PDPK1/HSPG2/ARHGAP26/EGFR/CAPN5/PGM5/ITGB2/NPHS1/NFASC/CLASP2/DLC1/SLC4A2/PTK2/LIMS1/TLN2/PIP5K1C/PPP1CC/PARVB/FLNA/SVIL	56
CC	GO:0005774	vacuolar membrane	60/1787	464/21705	0.000322837	0.00525148	ENSG00000001626/ENSG00000011021/ENSG00000033627/ENSG00000063176/ENSG00000065000/ENSG00000078081/ENSG00000081087/ENSG00000083937/ENSG00000088256/ENSG00000100099/ENSG00000101210/ENSG00000101850/ENSG00000105514/ENSG00000105700/ENSG00000107331/ENSG00000110446/ENSG00000110719/ENSG00000112293/ENSG00000115561/ENSG00000115657/ENSG00000116299/ENSG00000119688/ENSG00000124067/ENSG00000124406/ENSG00000124942…	CFTR/CLCN6/ATP6V0A1/SPHK2/AP3D1/LAMP3/OSTM1/CHMP2B/GNA11/HPS4/EEF1A2/GPR143/RAB3D/KXD1/ABCA2/SLC15A3/TCIRG1/GPLD1/CHMP3/ABCB6/ELAPOR1/ABCD4/SLC12A4/ATP8A1/AHNAK/TMEM175/WDR24/SORT1/ACP2/BLOC1S1/SLC2A8/ATP6V1G1/MYO7A/EGF/TRPM2/PSEN2/TMEM138/SIDT2/AP1S3/CYB561A3/TMEM79/BRI3/PLEKHF1/VPS39/RILP/WDR81/SLC3A2/TMEM192/RAB37/TMEM9B/ULK1/SLC26A11/AP2A2/IFITM1/TPCN1/OCLN/MTOR/HLA-DRA/CPNE1/SPAAR	60
CC	GO:0005924	cell-substrate adherens junction	56/1787	428/21705	0.000374538	0.00596005	ENSG00000005884/ENSG00000011105/ENSG00000041982/ENSG00000050820/ENSG00000065717/ENSG00000074054/ENSG00000076043/ENSG00000076706/ENSG00000077522/ENSG00000077943/ENSG00000079308/ENSG00000082781/ENSG00000088280/ENSG00000099250/ENSG00000100106/ENSG00000100711/ENSG00000102882/ENSG00000106991/ENSG00000108262/ENSG00000108576/ENSG00000108953/ENSG00000111077/ENSG00000113721/ENSG00000115109/ENSG00000120896…	ITGA3/TSPAN9/TNC/BCAR1/TLE2/CLASP1/REXO2/MCAM/ACTN2/ITGA8/TNS1/ITGB5/ASAP3/NRP1/TRIOBP/ZFYVE21/MAPK3/ENG/GIT1/SLC6A4/YWHAE/TNS2/PDGFRB/EPB41L5/SORBS3/PTK2B/AHNAK/VASP/FLNC/CNN1/ACTN4/ITGB4/MPRIP/AVIL/TLN1/ITGA11/PDPK1/HSPG2/ARHGAP26/EGFR/CAPN5/PGM5/ITGB2/NPHS1/NFASC/CLASP2/DLC1/SLC4A2/PTK2/LIMS1/TLN2/PIP5K1C/PPP1CC/PARVB/FLNA/SVIL	56
CC	GO:0042734	presynaptic membrane	25/1787	148/21705	0.000437873	0.00681963	ENSG00000067715/ENSG00000099365/ENSG00000100151/ENSG00000107282/ENSG00000108576/ENSG00000109991/ENSG00000110436/ENSG00000120907/ENSG00000127946/ENSG00000128271/ENSG00000129159/ENSG00000143801/ENSG00000156642/ENSG00000157087/ENSG00000157103/ENSG00000162989/ENSG00000164082/ENSG00000167371/ENSG00000175416/ENSG00000177301/ENSG00000180104/ENSG00000183454/ENSG00000196517/ENSG00000198722/ENSG00000198822	SYT1/STX1B/PICK1/APBA1/SLC6A4/P2RX3/SLC1A2/ADRA1A/HIP1/ADORA2A/KCNC1/PSEN2/NPTN/ATP2B2/SLC6A1/KCNJ3/GRM2/PRRT2/CLTB/KCNA2/EXOC3/GRIN2A/SLC6A9/UNC13B/GRM3	25
CC	GO:0098573	intrinsic component of mitochondrial membrane	17/1787	86/21705	0.000566942	0.00849211	ENSG00000007923/ENSG00000089060/ENSG00000104381/ENSG00000106603/ENSG00000115657/ENSG00000116688/ENSG00000133028/ENSG00000141385/ENSG00000143224/ENSG00000144040/ENSG00000144120/ENSG00000164051/ENSG00000174917/ENSG00000183978/ENSG00000197912/ENSG00000241878/ENSG00000250479	DNAJC11/SLC8B1/GDAP1/COA1/ABCB6/MFN2/SCO1/AFG3L2/PPOX/SFXN5/TMEM177/CCDC51/MICOS13/COA3/SPG7/PISD/CHCHD10	17
CC	GO:0099699	integral component of synaptic membrane	26/1787	159/21705	0.000568461	0.00849211	ENSG00000099250/ENSG00000108576/ENSG00000109991/ENSG00000110436/ENSG00000117114/ENSG00000120907/ENSG00000128271/ENSG00000129159/ENSG00000129749/ENSG00000134780/ENSG00000139182/ENSG00000143801/ENSG00000156564/ENSG00000156642/ENSG00000157087/ENSG00000157103/ENSG00000162989/ENSG00000164082/ENSG00000167371/ENSG00000177301/ENSG00000183454/ENSG00000187730/ENSG00000196338/ENSG00000196517/ENSG00000198822…	NRP1/SLC6A4/P2RX3/SLC1A2/ADGRL2/ADRA1A/ADORA2A/KCNC1/CHRNA10/DAGLA/CLSTN3/PSEN2/LRFN2/NPTN/ATP2B2/SLC6A1/KCNJ3/GRM2/PRRT2/KCNA2/GRIN2A/GABRD/NLGN3/SLC6A9/GRM3/SHISA9	26
CC	GO:0034702	ion channel complex	42/1787	303/21705	0.000604456	0.00871068	ENSG00000001626/ENSG00000006071/ENSG00000007402/ENSG00000008710/ENSG00000067191/ENSG00000069424/ENSG00000081087/ENSG00000100346/ENSG00000100997/ENSG00000102312/ENSG00000104848/ENSG00000112782/ENSG00000116396/ENSG00000120251/ENSG00000120899/ENSG00000129159/ENSG00000130529/ENSG00000131620/ENSG00000132535/ENSG00000135643/ENSG00000141540/ENSG00000141837/ENSG00000150672/ENSG00000153956/ENSG00000158445…	CFTR/ABCC8/CACNA2D2/PKD1/CACNB1/KCNAB2/OSTM1/CACNA1I/ABHD12/PORCN/KCNA7/CLIC5/KCNC4/GRIA2/PTK2B/KCNC1/TRPM4/ANO1/DLG4/KCNMB4/TTYH2/CACNA1A/DLG2/CACNA2D1/KCNB1/PKD1L1/SCNN1D/KCNJ3/CCDC51/CATSPER2/CACNB3/KCNAB1/SCN9A/SCN4B/KCNA2/KCNJ14/GRIN2A/LRRC55/GABRD/RYR1/SHISA9/PKD1L3	42
CC	GO:0008305	integrin complex	9/1787	31/21705	0.000647338	0.00871068	ENSG00000005844/ENSG00000005884/ENSG00000077943/ENSG00000082781/ENSG00000123560/ENSG00000132470/ENSG00000135424/ENSG00000137809/ENSG00000160255	ITGAL/ITGA3/ITGA8/ITGB5/PLP1/ITGB4/ITGA7/ITGA11/ITGB2	9
CC	GO:0001725	stress fiber	15/1787	72/21705	0.000660631	0.00871068	ENSG00000067606/ENSG00000120913/ENSG00000122367/ENSG00000130402/ENSG00000133026/ENSG00000135723/ENSG00000138758/ENSG00000143549/ENSG00000154330/ENSG00000164877/ENSG00000169398/ENSG00000173210/ENSG00000184640/ENSG00000185340/ENSG00000278224	PRKCZ/PDLIM2/LDB3/ACTN4/MYH10/FHOD1/SEPTIN11/TPM3/PGM5/MICALL2/PTK2/ABLIM3/SEPTIN9/GAS2L1/PRICKLE4	15
CC	GO:0097517	contractile actin filament bundle	15/1787	72/21705	0.000660631	0.00871068	ENSG00000067606/ENSG00000120913/ENSG00000122367/ENSG00000130402/ENSG00000133026/ENSG00000135723/ENSG00000138758/ENSG00000143549/ENSG00000154330/ENSG00000164877/ENSG00000169398/ENSG00000173210/ENSG00000184640/ENSG00000185340/ENSG00000278224	PRKCZ/PDLIM2/LDB3/ACTN4/MYH10/FHOD1/SEPTIN11/TPM3/PGM5/MICALL2/PTK2/ABLIM3/SEPTIN9/GAS2L1/PRICKLE4	15
CC	GO:0098936	intrinsic component of postsynaptic membrane	22/1787	127/21705	0.00066239	0.00871068	ENSG00000099250/ENSG00000108576/ENSG00000108852/ENSG00000117114/ENSG00000120907/ENSG00000128271/ENSG00000129159/ENSG00000129749/ENSG00000132535/ENSG00000134780/ENSG00000139182/ENSG00000156564/ENSG00000156642/ENSG00000157087/ENSG00000157103/ENSG00000164082/ENSG00000183454/ENSG00000187730/ENSG00000196338/ENSG00000196517/ENSG00000198822/ENSG00000237515	NRP1/SLC6A4/MPP2/ADGRL2/ADRA1A/ADORA2A/KCNC1/CHRNA10/DLG4/DAGLA/CLSTN3/LRFN2/NPTN/ATP2B2/SLC6A1/GRM2/GRIN2A/GABRD/NLGN3/SLC6A9/GRM3/SHISA9	22
CC	GO:0019867	outer membrane	35/1787	240/21705	0.000665232	0.00871068	ENSG00000004139/ENSG00000007923/ENSG00000064012/ENSG00000076555/ENSG00000088888/ENSG00000100347/ENSG00000102125/ENSG00000104381/ENSG00000106785/ENSG00000115657/ENSG00000116688/ENSG00000121057/ENSG00000134324/ENSG00000135390/ENSG00000136699/ENSG00000148343/ENSG00000154122/ENSG00000156475/ENSG00000160703/ENSG00000163071/ENSG00000172893/ENSG00000174917/ENSG00000175727/ENSG00000177169/ENSG00000177427…	SARM1/DNAJC11/CASP8/ACACB/MAVS/SAMM50/TAFAZZIN/GDAP1/TRIM14/ABCB6/MFN2/AKAP1/LPIN1/ATP5MC2/SMPD4/MIGA2/ANKH/PPP2R2B/NLRX1/SPATA18/DHCR7/MICOS13/MLXIP/ULK1/MIEF2/SYNE4/PRKN/PPP1CC/ACSL5/MTOR/DMD/ARMCX6/CPT1B/QTRT1/CPTP	35
CC	GO:0070775	H3 histone acetyltransferase complex	5/1787	10/21705	0.000666391	0.00871068	ENSG00000096070/ENSG00000111653/ENSG00000156650/ENSG00000156983/ENSG00000168395	BRPF3/ING4/KAT6B/BRPF1/ING5	5
CC	GO:0042641	actomyosin	16/1787	80/21705	0.0007121	0.00914486	ENSG00000067606/ENSG00000120913/ENSG00000122367/ENSG00000130402/ENSG00000133026/ENSG00000135723/ENSG00000138758/ENSG00000143549/ENSG00000154330/ENSG00000164877/ENSG00000169398/ENSG00000173210/ENSG00000184640/ENSG00000185340/ENSG00000196535/ENSG00000278224	PRKCZ/PDLIM2/LDB3/ACTN4/MYH10/FHOD1/SEPTIN11/TPM3/PGM5/MICALL2/PTK2/ABLIM3/SEPTIN9/GAS2L1/MYO18A/PRICKLE4	16
CC	GO:0120111	neuron projection cytoplasm	17/1787	88/21705	0.000746555	0.00941241	ENSG00000007168/ENSG00000040341/ENSG00000047579/ENSG00000065000/ENSG00000100997/ENSG00000117245/ENSG00000130294/ENSG00000130787/ENSG00000131966/ENSG00000132535/ENSG00000135441/ENSG00000144868/ENSG00000150672/ENSG00000155980/ENSG00000173805/ENSG00000182606/ENSG00000197912	PAFAH1B1/STAU2/DTNBP1/AP3D1/ABHD12/KIF17/KIF1A/HIP1R/ACTR10/DLG4/BLOC1S1/TMEM108/DLG2/KIF5A/HAP1/TRAK1/SPG7	17
CC	GO:0031300	intrinsic component of organelle membrane	37/1787	260/21705	0.000758651	0.00941241	ENSG00000007923/ENSG00000008056/ENSG00000067715/ENSG00000089060/ENSG00000099139/ENSG00000104381/ENSG00000104888/ENSG00000105649/ENSG00000106603/ENSG00000109991/ENSG00000113719/ENSG00000115657/ENSG00000116688/ENSG00000121680/ENSG00000127419/ENSG00000128274/ENSG00000133028/ENSG00000135454/ENSG00000141385/ENSG00000143224/ENSG00000144040/ENSG00000144120/ENSG00000147408/ENSG00000157916/ENSG00000164051…	DNAJC11/SYN1/SYT1/SLC8B1/PCSK5/GDAP1/SLC17A7/RAB3A/COA1/P2RX3/ERGIC1/ABCB6/MFN2/PEX16/TMEM175/A4GALT/SCO1/B4GALNT1/AFG3L2/PPOX/SFXN5/TMEM177/CSGALNACT1/RER1/CCDC51/SUN1/MICOS13/SYNE4/COA3/RYR1/SLC6A9/SPG7/SGMS1/SPAAR/PISD/CHCHD10/CUX1	37
CC	GO:0014704	intercalated disc	12/1787	52/21705	0.000864242	0.0103709	ENSG00000117394/ENSG00000124006/ENSG00000129682/ENSG00000135723/ENSG00000145362/ENSG00000154330/ENSG00000154358/ENSG00000160460/ENSG00000175084/ENSG00000177098/ENSG00000183230/ENSG00000266964	SLC2A1/OBSL1/FGF13/FHOD1/ANK2/PGM5/OBSCN/SPTBN4/DES/SCN4B/CTNNA3/FXYD1	12
CC	GO:0031305	integral component of mitochondrial inner membrane	12/1787	52/21705	0.000864242	0.0103709	ENSG00000007923/ENSG00000106603/ENSG00000133028/ENSG00000141385/ENSG00000144040/ENSG00000144120/ENSG00000164051/ENSG00000174917/ENSG00000183978/ENSG00000197912/ENSG00000241878/ENSG00000250479	DNAJC11/COA1/SCO1/AFG3L2/SFXN5/TMEM177/CCDC51/MICOS13/COA3/SPG7/PISD/CHCHD10	12
CC	GO:0044291	cell-cell contact zone	15/1787	74/21705	0.000892497	0.0105372	ENSG00000105767/ENSG00000117394/ENSG00000119139/ENSG00000124006/ENSG00000124942/ENSG00000129682/ENSG00000135723/ENSG00000145362/ENSG00000154330/ENSG00000154358/ENSG00000160460/ENSG00000175084/ENSG00000177098/ENSG00000183230/ENSG00000266964	CADM4/SLC2A1/TJP2/OBSL1/AHNAK/FGF13/FHOD1/ANK2/PGM5/OBSCN/SPTBN4/DES/SCN4B/CTNNA3/FXYD1	15
CC	GO:0098858	actin-based cell projection	32/1787	219/21705	0.00106851	0.0124151	ENSG00000005884/ENSG00000007168/ENSG00000028203/ENSG00000077522/ENSG00000079337/ENSG00000079385/ENSG00000099864/ENSG00000099992/ENSG00000100106/ENSG00000107736/ENSG00000119333/ENSG00000120756/ENSG00000125753/ENSG00000129245/ENSG00000129682/ENSG00000137474/ENSG00000139132/ENSG00000142347/ENSG00000142765/ENSG00000145703/ENSG00000155066/ENSG00000155816/ENSG00000158528/ENSG00000163531/ENSG00000165458…	ITGA3/PAFAH1B1/VEZT/ACTN2/RAPGEF3/CEACAM1/PALM/TBC1D10A/TRIOBP/CDH23/DYNC2I2/PLS1/VASP/FXR2/FGF13/MYO7A/FGD4/MYO1F/SYTL1/IQGAP2/PROM2/FMN2/PPP1R9A/NFASC/INPPL1/AMN/MYO7B/ADCY6/EPS8L2/DMD/STARD10/TWF2	32
CC	GO:0005604	basement membrane	18/1787	99/21705	0.00111264	0.0127258	ENSG00000041982/ENSG00000054179/ENSG00000074527/ENSG00000091136/ENSG00000092758/ENSG00000114270/ENSG00000132470/ENSG00000138759/ENSG00000142798/ENSG00000148357/ENSG00000164318/ENSG00000171812/ENSG00000173269/ENSG00000186340/ENSG00000188153/ENSG00000188157/ENSG00000197565/ENSG00000215018	TNC/ENTPD2/NTN4/LAMB1/COL9A3/COL7A1/ITGB4/FRAS1/HSPG2/HMCN2/EGFLAM/COL8A2/MMRN2/THBS2/COL4A5/AGRN/COL4A6/COL28A1	18
CC	GO:0031968	organelle outer membrane	34/1787	238/21705	0.00113391	0.0127696	ENSG00000004139/ENSG00000007923/ENSG00000064012/ENSG00000076555/ENSG00000088888/ENSG00000100347/ENSG00000102125/ENSG00000104381/ENSG00000106785/ENSG00000115657/ENSG00000116688/ENSG00000121057/ENSG00000134324/ENSG00000135390/ENSG00000136699/ENSG00000148343/ENSG00000156475/ENSG00000160703/ENSG00000163071/ENSG00000172893/ENSG00000174917/ENSG00000175727/ENSG00000177169/ENSG00000177427/ENSG00000181392…	SARM1/DNAJC11/CASP8/ACACB/MAVS/SAMM50/TAFAZZIN/GDAP1/TRIM14/ABCB6/MFN2/AKAP1/LPIN1/ATP5MC2/SMPD4/MIGA2/PPP2R2B/NLRX1/SPATA18/DHCR7/MICOS13/MLXIP/ULK1/MIEF2/SYNE4/PRKN/PPP1CC/ACSL5/MTOR/DMD/ARMCX6/CPT1B/QTRT1/CPTP	34
CC	GO:0099056	integral component of presynaptic membrane	15/1787	76/21705	0.00118973	0.0131952	ENSG00000108576/ENSG00000109991/ENSG00000110436/ENSG00000120907/ENSG00000128271/ENSG00000129159/ENSG00000143801/ENSG00000156642/ENSG00000157087/ENSG00000157103/ENSG00000162989/ENSG00000167371/ENSG00000177301/ENSG00000196517/ENSG00000198822	SLC6A4/P2RX3/SLC1A2/ADRA1A/ADORA2A/KCNC1/PSEN2/NPTN/ATP2B2/SLC6A1/KCNJ3/PRRT2/KCNA2/SLC6A9/GRM3	15
CC	GO:0060076	excitatory synapse	12/1787	54/21705	0.00123215	0.0134617	ENSG00000005884/ENSG00000067715/ENSG00000104888/ENSG00000120251/ENSG00000132535/ENSG00000144847/ENSG00000157087/ENSG00000161681/ENSG00000162989/ENSG00000173898/ENSG00000196338/ENSG00000196517	ITGA3/SYT1/SLC17A7/GRIA2/DLG4/IGSF11/ATP2B2/SHANK1/KCNJ3/SPTBN2/NLGN3/SLC6A9	12
CC	GO:0005874	microtubule	56/1787	451/21705	0.00131988	0.0142081	ENSG00000004139/ENSG00000007168/ENSG00000040341/ENSG00000047849/ENSG00000068903/ENSG00000069424/ENSG00000074054/ENSG00000076826/ENSG00000079616/ENSG00000083937/ENSG00000089820/ENSG00000100246/ENSG00000103769/ENSG00000105514/ENSG00000107404/ENSG00000108423/ENSG00000115561/ENSG00000117245/ENSG00000124074/ENSG00000126214/ENSG00000129422/ENSG00000129682/ENSG00000130294/ENSG00000130640/ENSG00000131351…	SARM1/PAFAH1B1/STAU2/MAP4/SIRT2/KCNAB2/CLASP1/CAMSAP3/KIF22/CHMP2B/ARHGAP4/DNAL4/RAB11A/RAB3D/DVL1/TUBD1/CHMP3/KIF17/ENKD1/KLC1/MTUS1/FGF13/KIF1A/TUBGCP2/HAUS8/REEP2/APC/CDK5RAP2/KLC4/KIF13A/SLAIN1/GAS8/DPP9/IQGAP2/SHROOM2/KIF5A/DYRK1A/DNAH3/DYNC1I1/CLASP2/STIM1/NCKAP5L/HID1/DCTN2/TTLL11/CCDC57/TPPP2/CCDC66/MTA1/TUBA8/SEPTIN9/DYNLT2/GAS2L1/SVIL/DCDC2C/TBCE	56
CC	GO:0032154	cleavage furrow	12/1787	55/21705	0.00145979	0.0154864	ENSG00000084112/ENSG00000090565/ENSG00000103769/ENSG00000122966/ENSG00000123143/ENSG00000124356/ENSG00000133026/ENSG00000148357/ENSG00000161714/ENSG00000168385/ENSG00000186298/ENSG00000197321	SSH1/RAB11FIP3/RAB11A/CIT/PKN1/STAMBP/MYH10/HMCN2/PLCD3/SEPTIN2/PPP1CC/SVIL	12
CC	GO:0031253	cell projection membrane	47/1787	366/21705	0.00156708	0.0163872	ENSG00000005884/ENSG00000008710/ENSG00000028203/ENSG00000066230/ENSG00000068831/ENSG00000077943/ENSG00000079385/ENSG00000088992/ENSG00000095370/ENSG00000099864/ENSG00000108852/ENSG00000110436/ENSG00000115109/ENSG00000116396/ENSG00000124181/ENSG00000125753/ENSG00000128271/ENSG00000129159/ENSG00000130787/ENSG00000134780/ENSG00000134982/ENSG00000137076/ENSG00000142765/ENSG00000146648/ENSG00000152778…	ITGA3/PKD1/VEZT/SLC9A3/RASGRP2/ITGA8/CEACAM1/TESC/SH2D3C/PALM/MPP2/SLC1A2/EPB41L5/KCNC4/PLCG1/VASP/ADORA2A/KCNC1/HIP1R/DAGLA/APC/TLN1/SYTL1/EGFR/IFIT5/ASAP1/PROM2/PSD3/ATP2B2/KCNB1/PKD1L1/ACE/PDE9A/CLASP2/RHO/DLC1/JCAD/AMN/SEPTIN2/GPR37L1/CLTB/EPS8L2/KCNA2/PTCH1/PIP5K1C/DMD/SHISA9	47
CC	GO:0032155	cell division site part	13/1787	63/21705	0.00162047	0.0167069	ENSG00000084112/ENSG00000090565/ENSG00000103769/ENSG00000122966/ENSG00000123143/ENSG00000124356/ENSG00000130640/ENSG00000133026/ENSG00000148357/ENSG00000161714/ENSG00000168385/ENSG00000186298/ENSG00000197321	SSH1/RAB11FIP3/RAB11A/CIT/PKN1/STAMBP/TUBGCP2/MYH10/HMCN2/PLCD3/SEPTIN2/PPP1CC/SVIL	13
CC	GO:0030863	cortical cytoskeleton	19/1787	111/21705	0.00172739	0.0175618	ENSG00000073350/ENSG00000074054/ENSG00000077522/ENSG00000079337/ENSG00000117394/ENSG00000120756/ENSG00000120913/ENSG00000122786/ENSG00000130402/ENSG00000132535/ENSG00000146950/ENSG00000158528/ENSG00000160460/ENSG00000163539/ENSG00000164741/ENSG00000165802/ENSG00000173898/ENSG00000180353/ENSG00000198947	LLGL2/CLASP1/ACTN2/RAPGEF3/SLC2A1/PLS1/PDLIM2/CALD1/ACTN4/DLG4/SHROOM2/PPP1R9A/SPTBN4/CLASP2/DLC1/NSMF/SPTBN2/HCLS1/DMD	19
CC	GO:0045211	postsynaptic membrane	37/1787	273/21705	0.00185074	0.0184073	ENSG00000047579/ENSG00000080854/ENSG00000099250/ENSG00000108370/ENSG00000108576/ENSG00000108852/ENSG00000117114/ENSG00000120251/ENSG00000120907/ENSG00000127946/ENSG00000128271/ENSG00000129159/ENSG00000129749/ENSG00000132535/ENSG00000134780/ENSG00000139182/ENSG00000145362/ENSG00000149970/ENSG00000150672/ENSG00000156564/ENSG00000156642/ENSG00000157087/ENSG00000157103/ENSG00000158445/ENSG00000161681…	DTNBP1/IGSF9B/NRP1/RGS9/SLC6A4/MPP2/ADGRL2/GRIA2/ADRA1A/HIP1/ADORA2A/KCNC1/CHRNA10/DLG4/DAGLA/CLSTN3/ANK2/CNKSR2/DLG2/LRFN2/NPTN/ATP2B2/SLC6A1/KCNB1/SHANK1/GRM2/RAPSN/PRRT2/NSG1/GPHN/GRIN2A/GABRD/NLGN3/SLC6A9/GRM3/DMD/SHISA9	37
CC	GO:0001726	ruffle	27/1787	181/21705	0.00186085	0.0184073	ENSG00000008256/ENSG00000050820/ENSG00000068831/ENSG00000088280/ENSG00000088992/ENSG00000095370/ENSG00000099331/ENSG00000114541/ENSG00000115109/ENSG00000115935/ENSG00000124181/ENSG00000130787/ENSG00000134982/ENSG00000137076/ENSG00000139132/ENSG00000146648/ENSG00000152778/ENSG00000156011/ENSG00000160191/ENSG00000163539/ENSG00000164741/ENSG00000165757/ENSG00000171914/ENSG00000177106/ENSG00000185133…	CYTH3/BCAR1/RASGRP2/ASAP3/TESC/SH2D3C/MYO9B/FRMD4B/EPB41L5/WIPF1/PLCG1/HIP1R/APC/TLN1/FGD4/EGFR/IFIT5/PSD3/PDE9A/CLASP2/DLC1/JCAD/TLN2/EPS8L2/INPP5J/PIP5K1C/CD2AP	27
CC	GO:0099055	integral component of postsynaptic membrane	20/1787	121/21705	0.00204677	0.0199765	ENSG00000099250/ENSG00000108576/ENSG00000117114/ENSG00000120907/ENSG00000128271/ENSG00000129159/ENSG00000129749/ENSG00000134780/ENSG00000139182/ENSG00000156564/ENSG00000156642/ENSG00000157087/ENSG00000157103/ENSG00000164082/ENSG00000183454/ENSG00000187730/ENSG00000196338/ENSG00000196517/ENSG00000198822/ENSG00000237515	NRP1/SLC6A4/ADGRL2/ADRA1A/ADORA2A/KCNC1/CHRNA10/DAGLA/CLSTN3/LRFN2/NPTN/ATP2B2/SLC6A1/GRM2/GRIN2A/GABRD/NLGN3/SLC6A9/GRM3/SHISA9	20
CC	GO:0031301	integral component of organelle membrane	33/1787	238/21705	0.00218538	0.0210487	ENSG00000007923/ENSG00000067715/ENSG00000089060/ENSG00000099139/ENSG00000104381/ENSG00000104888/ENSG00000106603/ENSG00000109991/ENSG00000113719/ENSG00000115657/ENSG00000121680/ENSG00000127419/ENSG00000128274/ENSG00000133028/ENSG00000135454/ENSG00000141385/ENSG00000144040/ENSG00000144120/ENSG00000147408/ENSG00000157916/ENSG00000164051/ENSG00000164828/ENSG00000174917/ENSG00000181392/ENSG00000183978…	DNAJC11/SYT1/SLC8B1/PCSK5/GDAP1/SLC17A7/COA1/P2RX3/ERGIC1/ABCB6/PEX16/TMEM175/A4GALT/SCO1/B4GALNT1/AFG3L2/SFXN5/TMEM177/CSGALNACT1/RER1/CCDC51/SUN1/MICOS13/SYNE4/COA3/RYR1/SLC6A9/SPG7/SGMS1/SPAAR/PISD/CHCHD10/CUX1	33
CC	GO:0032587	ruffle membrane	17/1787	97/21705	0.0022755	0.021439	ENSG00000068831/ENSG00000088992/ENSG00000095370/ENSG00000115109/ENSG00000124181/ENSG00000130787/ENSG00000134982/ENSG00000137076/ENSG00000146648/ENSG00000152778/ENSG00000156011/ENSG00000160191/ENSG00000163539/ENSG00000164741/ENSG00000165757/ENSG00000177106/ENSG00000186111	RASGRP2/TESC/SH2D3C/EPB41L5/PLCG1/HIP1R/APC/TLN1/EGFR/IFIT5/PSD3/PDE9A/CLASP2/DLC1/JCAD/EPS8L2/PIP5K1C	17
CC	GO:0005741	mitochondrial outer membrane	30/1787	211/21705	0.00230576	0.021439	ENSG00000004139/ENSG00000007923/ENSG00000064012/ENSG00000076555/ENSG00000088888/ENSG00000100347/ENSG00000102125/ENSG00000104381/ENSG00000106785/ENSG00000115657/ENSG00000116688/ENSG00000121057/ENSG00000134324/ENSG00000135390/ENSG00000148343/ENSG00000156475/ENSG00000160703/ENSG00000163071/ENSG00000174917/ENSG00000175727/ENSG00000177169/ENSG00000177427/ENSG00000185345/ENSG00000186298/ENSG00000197142…	SARM1/DNAJC11/CASP8/ACACB/MAVS/SAMM50/TAFAZZIN/GDAP1/TRIM14/ABCB6/MFN2/AKAP1/LPIN1/ATP5MC2/MIGA2/PPP2R2B/NLRX1/SPATA18/MICOS13/MLXIP/ULK1/MIEF2/PRKN/PPP1CC/ACSL5/MTOR/DMD/ARMCX6/CPT1B/QTRT1	30
CC	GO:0030864	cortical actin cytoskeleton	15/1787	81/21705	0.00231377	0.021439	ENSG00000073350/ENSG00000077522/ENSG00000079337/ENSG00000117394/ENSG00000120756/ENSG00000120913/ENSG00000122786/ENSG00000130402/ENSG00000146950/ENSG00000158528/ENSG00000160460/ENSG00000164741/ENSG00000173898/ENSG00000180353/ENSG00000198947	LLGL2/ACTN2/RAPGEF3/SLC2A1/PLS1/PDLIM2/CALD1/ACTN4/SHROOM2/PPP1R9A/SPTBN4/DLC1/SPTBN2/HCLS1/DMD	15
CC	GO:0031430	M band	7/1787	24/21705	0.00250806	0.0229488	ENSG00000029534/ENSG00000101605/ENSG00000124006/ENSG00000145362/ENSG00000149925/ENSG00000154358/ENSG00000155657	ANK1/MYOM1/OBSL1/ANK2/ALDOA/OBSCN/TTN	7
CC	GO:1905368	peptidase complex	19/1787	115/21705	0.00262596	0.0237309	ENSG00000009335/ENSG00000068878/ENSG00000108344/ENSG00000108671/ENSG00000114062/ENSG00000115317/ENSG00000118004/ENSG00000127922/ENSG00000132906/ENSG00000135801/ENSG00000141385/ENSG00000159459/ENSG00000162227/ENSG00000165916/ENSG00000166562/ENSG00000169372/ENSG00000175575/ENSG00000179262/ENSG00000197912	UBE3C/PSME4/PSMD3/PSMD11/UBE3A/HTRA2/COLEC11/SEM1/CASP9/TAF5L/AFG3L2/UBR1/TAF6L/PSMC3/SEC11C/CRADD/PAAF1/RAD23A/SPG7	19
CC	GO:0098889	intrinsic component of presynaptic membrane	15/1787	83/21705	0.00296038	0.0264268	ENSG00000108576/ENSG00000109991/ENSG00000110436/ENSG00000120907/ENSG00000128271/ENSG00000129159/ENSG00000143801/ENSG00000156642/ENSG00000157087/ENSG00000157103/ENSG00000162989/ENSG00000167371/ENSG00000177301/ENSG00000196517/ENSG00000198822	SLC6A4/P2RX3/SLC1A2/ADRA1A/ADORA2A/KCNC1/PSEN2/NPTN/ATP2B2/SLC6A1/KCNJ3/PRRT2/KCNA2/SLC6A9/GRM3	15
CC	GO:0098533	ATPase dependent transmembrane transport complex	7/1787	25/21705	0.00323902	0.0285658	ENSG00000006071/ENSG00000107331/ENSG00000115657/ENSG00000119688/ENSG00000137731/ENSG00000197150/ENSG00000266964	ABCC8/ABCA2/ABCB6/ABCD4/FXYD2/ABCB8/FXYD1	7
CC	GO:0032592	integral component of mitochondrial membrane	15/1787	84/21705	0.00333555	0.0286507	ENSG00000007923/ENSG00000089060/ENSG00000104381/ENSG00000106603/ENSG00000115657/ENSG00000133028/ENSG00000141385/ENSG00000144040/ENSG00000144120/ENSG00000164051/ENSG00000174917/ENSG00000183978/ENSG00000197912/ENSG00000241878/ENSG00000250479	DNAJC11/SLC8B1/GDAP1/COA1/ABCB6/SCO1/AFG3L2/SFXN5/TMEM177/CCDC51/MICOS13/COA3/SPG7/PISD/CHCHD10	15
CC	GO:0042470	melanosome	18/1787	109/21705	0.00337233	0.0286507	ENSG00000033627/ENSG00000047579/ENSG00000100099/ENSG00000101850/ENSG00000108953/ENSG00000115657/ENSG00000117394/ENSG00000122359/ENSG00000123595/ENSG00000124839/ENSG00000133392/ENSG00000137474/ENSG00000137880/ENSG00000141258/ENSG00000142765/ENSG00000164733/ENSG00000166340/ENSG00000168003	ATP6V0A1/DTNBP1/HPS4/GPR143/YWHAE/ABCB6/SLC2A1/ANXA11/RAB9A/RAB17/MYH11/MYO7A/GCHFR/SGSM2/SYTL1/CTSB/TPP1/SLC3A2	18
CC	GO:0048770	pigment granule	18/1787	109/21705	0.00337233	0.0286507	ENSG00000033627/ENSG00000047579/ENSG00000100099/ENSG00000101850/ENSG00000108953/ENSG00000115657/ENSG00000117394/ENSG00000122359/ENSG00000123595/ENSG00000124839/ENSG00000133392/ENSG00000137474/ENSG00000137880/ENSG00000141258/ENSG00000142765/ENSG00000164733/ENSG00000166340/ENSG00000168003	ATP6V0A1/DTNBP1/HPS4/GPR143/YWHAE/ABCB6/SLC2A1/ANXA11/RAB9A/RAB17/MYH11/MYO7A/GCHFR/SGSM2/SYTL1/CTSB/TPP1/SLC3A2	18
CC	GO:0098636	protein complex involved in cell adhesion	11/1787	53/21705	0.00344197	0.0286507	ENSG00000005844/ENSG00000005884/ENSG00000041982/ENSG00000077943/ENSG00000082781/ENSG00000091136/ENSG00000123560/ENSG00000132470/ENSG00000135424/ENSG00000137809/ENSG00000160255	ITGAL/ITGA3/TNC/ITGA8/ITGB5/LAMB1/PLP1/ITGB4/ITGA7/ITGA11/ITGB2	11
CC	GO:0000151	ubiquitin ligase complex	40/1787	312/21705	0.00344435	0.0286507	ENSG00000005486/ENSG00000005981/ENSG00000008838/ENSG00000024048/ENSG00000034677/ENSG00000065802/ENSG00000088888/ENSG00000092098/ENSG00000100307/ENSG00000100897/ENSG00000103549/ENSG00000105341/ENSG00000107829/ENSG00000111671/ENSG00000115307/ENSG00000116661/ENSG00000125826/ENSG00000132017/ENSG00000132716/ENSG00000135108/ENSG00000140543/ENSG00000145743/ENSG00000147912/ENSG00000150401/ENSG00000155034…	RHBDD2/ASB4/MED24/UBR2/RNF19A/ASB1/MAVS/RNF31/CBX7/DCAF11/RNF40/DMAC2/FBXW4/SPSB2/AUP1/FBXO2/RBCK1/DCAF15/DCAF8/FBXO21/DET1/FBXL17/FBXO10/DCUN1D2/FBXL18/UBR1/SPSB3/DCAF16/ARIH1/ANAPC16/USP47/ANAPC2/ARIH2/MED12/PRKN/FBXL22/MIB2/ZSWIM8/GAN/FBXO17	40
CC	GO:0098589	membrane region	43/1787	342/21705	0.00357805	0.0294284	ENSG00000003402/ENSG00000024422/ENSG00000040608/ENSG00000064012/ENSG00000067606/ENSG00000070018/ENSG00000078269/ENSG00000078549/ENSG00000082898/ENSG00000089250/ENSG00000100815/ENSG00000102871/ENSG00000102882/ENSG00000108576/ENSG00000108823/ENSG00000109991/ENSG00000110436/ENSG00000111863/ENSG00000117394/ENSG00000120899/ENSG00000120907/ENSG00000124942/ENSG00000128973/ENSG00000131620/ENSG00000137462…	CFLAR/EHD2/RTN4R/CASP8/PRKCZ/LRP6/SYNJ2/ADCYAP1R1/XPO1/NOS1/TRIP11/TRADD/MAPK3/SLC6A4/SGCA/P2RX3/SLC1A2/ADTRP/SLC2A1/PTK2B/ADRA1A/AHNAK/CLN6/ANO1/TLR2/PSEN2/ANK2/EGFR/PROM2/ATP2B2/ITGB2/SHH/DLC1/NOS3/RET/TPP1/STAT6/STIM1/OLR1/PTCH1/DMD/ADGRG1/FXYD1	43
CC	GO:0031672	A band	9/1787	39/21705	0.00374035	0.0304215	ENSG00000029534/ENSG00000077157/ENSG00000101605/ENSG00000124006/ENSG00000145362/ENSG00000149925/ENSG00000154358/ENSG00000155657/ENSG00000160808	ANK1/PPP1R12B/MYOM1/OBSL1/ANK2/ALDOA/OBSCN/TTN/MYL3	9
CC	GO:0031314	extrinsic component of mitochondrial inner membrane	5/1787	14/21705	0.00400341	0.0322033	ENSG00000072778/ENSG00000101247/ENSG00000110871/ENSG00000119723/ENSG00000217930	ACADVL/NDUFAF5/COQ5/COQ6/PAM16	5
CC	GO:1904115	axon cytoplasm	12/1787	62/21705	0.00421144	0.0335084	ENSG00000007168/ENSG00000047579/ENSG00000065000/ENSG00000130294/ENSG00000131966/ENSG00000135441/ENSG00000144868/ENSG00000150672/ENSG00000155980/ENSG00000173805/ENSG00000182606/ENSG00000197912	PAFAH1B1/DTNBP1/AP3D1/KIF1A/ACTR10/BLOC1S1/TMEM108/DLG2/KIF5A/HAP1/TRAK1/SPG7	12
CC	GO:0098685	Schaffer collateral - CA1 synapse	14/1787	78/21705	0.0042824	0.0335761	ENSG00000008056/ENSG00000047579/ENSG00000067606/ENSG00000104368/ENSG00000107282/ENSG00000107404/ENSG00000108852/ENSG00000109991/ENSG00000124181/ENSG00000156564/ENSG00000156642/ENSG00000161681/ENSG00000186716/ENSG00000188191	SYN1/DTNBP1/PRKCZ/PLAT/APBA1/DVL1/MPP2/P2RX3/PLCG1/LRFN2/NPTN/SHANK1/BCR/PRKAR1B	14
CC	GO:0030666	endocytic vesicle membrane	27/1787	192/21705	0.00431169	0.0335761	ENSG00000001626/ENSG00000033627/ENSG00000058404/ENSG00000067715/ENSG00000070808/ENSG00000072134/ENSG00000074660/ENSG00000100151/ENSG00000110719/ENSG00000118473/ENSG00000120251/ENSG00000123595/ENSG00000130203/ENSG00000132535/ENSG00000136011/ENSG00000136856/ENSG00000137462/ENSG00000138772/ENSG00000138798/ENSG00000146648/ENSG00000148660/ENSG00000164867/ENSG00000167705/ENSG00000183020/ENSG00000185920…	CFTR/ATP6V0A1/CAMK2B/SYT1/CAMK2A/EPN2/SCARF1/PICK1/TCIRG1/SGIP1/GRIA2/RAB9A/APOE/DLG4/STAB2/SLC2A8/TLR2/ANXA3/EGF/EGFR/CAMK2G/NOS3/RILP/AP2A2/PTCH1/HLA-DRA/HLA-B	27
CC	GO:0005923	bicellular tight junction	20/1787	129/21705	0.0043792	0.0337429	ENSG00000008256/ENSG00000060138/ENSG00000067606/ENSG00000078549/ENSG00000081026/ENSG00000099330/ENSG00000105443/ENSG00000109099/ENSG00000114541/ENSG00000119139/ENSG00000125753/ENSG00000132849/ENSG00000134982/ENSG00000137221/ENSG00000144061/ENSG00000146950/ENSG00000151474/ENSG00000164877/ENSG00000179776/ENSG00000197822	CYTH3/YBX3/PRKCZ/ADCYAP1R1/MAGI3/OCEL1/CYTH2/PMP22/FRMD4B/TJP2/VASP/PATJ/APC/TJAP1/NPHP1/SHROOM2/FRMD4A/MICALL2/CDH5/OCLN	20
CC	GO:0045121	membrane raft	41/1787	329/21705	0.00509696	0.0388428	ENSG00000003402/ENSG00000024422/ENSG00000040608/ENSG00000064012/ENSG00000067606/ENSG00000070018/ENSG00000078269/ENSG00000078549/ENSG00000089250/ENSG00000102871/ENSG00000102882/ENSG00000108576/ENSG00000108823/ENSG00000109991/ENSG00000110436/ENSG00000111863/ENSG00000117394/ENSG00000120899/ENSG00000120907/ENSG00000124942/ENSG00000128973/ENSG00000131620/ENSG00000137462/ENSG00000143801/ENSG00000145362…	CFLAR/EHD2/RTN4R/CASP8/PRKCZ/LRP6/SYNJ2/ADCYAP1R1/NOS1/TRADD/MAPK3/SLC6A4/SGCA/P2RX3/SLC1A2/ADTRP/SLC2A1/PTK2B/ADRA1A/AHNAK/CLN6/ANO1/TLR2/PSEN2/ANK2/EGFR/PROM2/ATP2B2/ITGB2/SHH/DLC1/NOS3/RET/TPP1/STAT6/STIM1/OLR1/PTCH1/DMD/ADGRG1/FXYD1	41
CC	GO:0032809	neuronal cell body membrane	7/1787	27/21705	0.00517527	0.0388428	ENSG00000012124/ENSG00000116396/ENSG00000129159/ENSG00000136848/ENSG00000157087/ENSG00000158445/ENSG00000177301	CD22/KCNC4/KCNC1/DAB2IP/ATP2B2/KCNB1/KCNA2	7
CC	GO:0030027	lamellipodium	28/1787	204/21705	0.00520027	0.0388428	ENSG00000050820/ENSG00000079337/ENSG00000084112/ENSG00000088992/ENSG00000099331/ENSG00000108262/ENSG00000115216/ENSG00000120899/ENSG00000124181/ENSG00000125753/ENSG00000133026/ENSG00000134982/ENSG00000135407/ENSG00000139132/ENSG00000145703/ENSG00000149091/ENSG00000154447/ENSG00000165458/ENSG00000165699/ENSG00000173210/ENSG00000177301/ENSG00000183230/ENSG00000186648/ENSG00000188677/ENSG00000198947…	BCAR1/RAPGEF3/SSH1/TESC/MYO9B/GIT1/NRBP1/PTK2B/PLCG1/VASP/MYH10/APC/AVIL/FGD4/IQGAP2/DGKZ/SH3RF1/INPPL1/TSC1/ABLIM3/KCNA2/CTNNA3/CARMIL3/PARVB/DMD/PHACTR4/TWF2/ARPIN-AP3S2	28
CC	GO:0098857	membrane microdomain	41/1787	330/21705	0.00536997	0.0397052	ENSG00000003402/ENSG00000024422/ENSG00000040608/ENSG00000064012/ENSG00000067606/ENSG00000070018/ENSG00000078269/ENSG00000078549/ENSG00000089250/ENSG00000102871/ENSG00000102882/ENSG00000108576/ENSG00000108823/ENSG00000109991/ENSG00000110436/ENSG00000111863/ENSG00000117394/ENSG00000120899/ENSG00000120907/ENSG00000124942/ENSG00000128973/ENSG00000131620/ENSG00000137462/ENSG00000143801/ENSG00000145362…	CFLAR/EHD2/RTN4R/CASP8/PRKCZ/LRP6/SYNJ2/ADCYAP1R1/NOS1/TRADD/MAPK3/SLC6A4/SGCA/P2RX3/SLC1A2/ADTRP/SLC2A1/PTK2B/ADRA1A/AHNAK/CLN6/ANO1/TLR2/PSEN2/ANK2/EGFR/PROM2/ATP2B2/ITGB2/SHH/DLC1/NOS3/RET/TPP1/STAT6/STIM1/OLR1/PTCH1/DMD/ADGRG1/FXYD1	41
CC	GO:0044420	extracellular matrix component	20/1787	132/21705	0.00568984	0.0416496	ENSG00000041982/ENSG00000054179/ENSG00000074527/ENSG00000090006/ENSG00000091136/ENSG00000092758/ENSG00000114270/ENSG00000132470/ENSG00000138759/ENSG00000142798/ENSG00000148357/ENSG00000164318/ENSG00000171812/ENSG00000173269/ENSG00000186340/ENSG00000187720/ENSG00000188153/ENSG00000188157/ENSG00000197565/ENSG00000215018	TNC/ENTPD2/NTN4/LTBP4/LAMB1/COL9A3/COL7A1/ITGB4/FRAS1/HSPG2/HMCN2/EGFLAM/COL8A2/MMRN2/THBS2/THSD4/COL4A5/AGRN/COL4A6/COL28A1	20
CC	GO:0016528	sarcoplasm	15/1787	89/21705	0.00584116	0.0423339	ENSG00000029534/ENSG00000047579/ENSG00000058404/ENSG00000074370/ENSG00000081189/ENSG00000089250/ENSG00000130528/ENSG00000130714/ENSG00000140939/ENSG00000148660/ENSG00000149596/ENSG00000153956/ENSG00000167323/ENSG00000196218/ENSG00000213366	ANK1/DTNBP1/CAMK2B/ATP2A3/MEF2C/NOS1/HRC/POMT1/NOL3/CAMK2G/JPH2/CACNA2D1/STIM1/RYR1/GSTM2	15
CC	GO:1905369	endopeptidase complex	14/1787	81/21705	0.00605655	0.0434647	ENSG00000009335/ENSG00000068878/ENSG00000108344/ENSG00000108671/ENSG00000114062/ENSG00000115317/ENSG00000118004/ENSG00000127922/ENSG00000132906/ENSG00000159459/ENSG00000165916/ENSG00000169372/ENSG00000175575/ENSG00000179262	UBE3C/PSME4/PSMD3/PSMD11/UBE3A/HTRA2/COLEC11/SEM1/CASP9/UBR1/PSMC3/CRADD/PAAF1/RAD23A	14
CC	GO:0005578	proteinaceous extracellular matrix	19/1787	124/21705	0.0061293	0.0435597	ENSG00000041982/ENSG00000054179/ENSG00000074527/ENSG00000091136/ENSG00000092758/ENSG00000114270/ENSG00000132470/ENSG00000138759/ENSG00000142798/ENSG00000148357/ENSG00000154175/ENSG00000164318/ENSG00000171812/ENSG00000173269/ENSG00000186340/ENSG00000188153/ENSG00000188157/ENSG00000197565/ENSG00000215018	TNC/ENTPD2/NTN4/LAMB1/COL9A3/COL7A1/ITGB4/FRAS1/HSPG2/HMCN2/ABI3BP/EGFLAM/COL8A2/MMRN2/THBS2/COL4A5/AGRN/COL4A6/COL28A1	19
CC	GO:0016529	sarcoplasmic reticulum	13/1787	73/21705	0.00620349	0.043663	ENSG00000029534/ENSG00000058404/ENSG00000074370/ENSG00000089250/ENSG00000130528/ENSG00000130714/ENSG00000140939/ENSG00000148660/ENSG00000149596/ENSG00000153956/ENSG00000167323/ENSG00000196218/ENSG00000213366	ANK1/CAMK2B/ATP2A3/NOS1/HRC/POMT1/NOL3/CAMK2G/JPH2/CACNA2D1/STIM1/RYR1/GSTM2	13
CC	GO:1990752	microtubule end	8/1787	35/21705	0.00653501	0.0455583	ENSG00000074054/ENSG00000076826/ENSG00000136861/ENSG00000139737/ENSG00000163539/ENSG00000167566/ENSG00000185340/ENSG00000197321	CLASP1/CAMSAP3/CDK5RAP2/SLAIN1/CLASP2/NCKAP5L/GAS2L1/SVIL	8
CC	GO:0070160	occluding junction	20/1787	134/21705	0.00673055	0.0464789	ENSG00000008256/ENSG00000060138/ENSG00000067606/ENSG00000078549/ENSG00000081026/ENSG00000099330/ENSG00000105443/ENSG00000109099/ENSG00000114541/ENSG00000119139/ENSG00000125753/ENSG00000132849/ENSG00000134982/ENSG00000137221/ENSG00000144061/ENSG00000146950/ENSG00000151474/ENSG00000164877/ENSG00000179776/ENSG00000197822	CYTH3/YBX3/PRKCZ/ADCYAP1R1/MAGI3/OCEL1/CYTH2/PMP22/FRMD4B/TJP2/VASP/PATJ/APC/TJAP1/NPHP1/SHROOM2/FRMD4A/MICALL2/CDH5/OCLN	20
MF	GO:0003779	actin binding	87/1780	448/20185	1.365e-12	1.49058e-09	ENSG00000008056/ENSG00000058404/ENSG00000076826/ENSG00000077522/ENSG00000079308/ENSG00000079385/ENSG00000084112/ENSG00000088367/ENSG00000099331/ENSG00000100106/ENSG00000100151/ENSG00000101605/ENSG00000108576/ENSG00000115935/ENSG00000120756/ENSG00000120913/ENSG00000122367/ENSG00000122574/ENSG00000122786/ENSG00000125414/ENSG00000125753/ENSG00000127946/ENSG00000128591/ENSG00000130176/ENSG00000130402…	SYN1/CAMK2B/CAMSAP3/ACTN2/TNS1/CEACAM1/SSH1/EPB41L1/MYO9B/TRIOBP/PICK1/MYOM1/SLC6A4/WIPF1/PLS1/PDLIM2/LDB3/WIPF3/CALD1/MYH2/VASP/HIP1/FLNC/CNN1/ACTN4/HIP1R/MYH10/MPRIP/MYH11/AVIL/MICAL1/FHOD1/TLN1/MYO7A/MYPN/FGD4/MYO1F/TPM3/IQGAP2/DAAM2/EGFR/SHROOM2/MSRB2/ALDOA/TTN/FMN2/DYRK1A/TMSB15B/PPP1R9A/ACE/SPTBN4/MYL3/TMOD4/CLASP2/NOS3/MICALL2/INPPL1/SYNPO2L/SAMD14/PTK2/MYO7B/PRKCE/WIPF2/TLN2/SSH3/ABLIM3/S…	87
MF	GO:0004674	protein serine/threonine kinase activity	78/1780	439/20185	1.58546e-09	8.6566e-07	ENSG00000004660/ENSG00000007047/ENSG00000035664/ENSG00000058404/ENSG00000060237/ENSG00000061938/ENSG00000067177/ENSG00000067606/ENSG00000070808/ENSG00000072195/ENSG00000072518/ENSG00000072786/ENSG00000083290/ENSG00000090006/ENSG00000091436/ENSG00000102572/ENSG00000102882/ENSG00000104814/ENSG00000105053/ENSG00000106991/ENSG00000110931/ENSG00000115592/ENSG00000117266/ENSG00000118046/ENSG00000120899…	CAMKK1/MARK4/DAPK2/CAMK2B/WNK1/TNK2/PHKA1/PRKCZ/CAMK2A/SPEG/MARK2/STK10/ULK2/LTBP4/MAP3K20/STK24/MAPK3/MAP4K1/VRK3/ENG/CAMKK2/PRKAG3/CDK18/STK11/PTK2B/CIT/PKN1/RIPK3/MAP3K10/PNCK/ACVR1B/NEK3/CDK9/PAK6/CDK15/ACVRL1/MAP3K12/ULK3/MYLK3/PDPK1/MAPK4/LMTK3/EGFR/CAMK2G/STK32B/TNIK/OBSCN/TTN/MAPK13/DYRK1A/KALRN/PKN3/NEK8/TSSK3/PHKG1/FASTK/WNK2/CDK12/RSKR/MAP4K2/ANKK1/ALK/PRKCE/CDC42BPG/EIF2AK3/GRK2/BRSK2…	78
MF	GO:0051015	actin filament binding	46/1780	218/20185	1.94313e-08	7.073e-06	ENSG00000076826/ENSG00000077522/ENSG00000099331/ENSG00000100106/ENSG00000100151/ENSG00000101605/ENSG00000108576/ENSG00000120756/ENSG00000125414/ENSG00000127946/ENSG00000128591/ENSG00000130402/ENSG00000130787/ENSG00000133026/ENSG00000133030/ENSG00000133392/ENSG00000135407/ENSG00000135596/ENSG00000135723/ENSG00000137076/ENSG00000137474/ENSG00000142347/ENSG00000143549/ENSG00000145703/ENSG00000146648…	CAMSAP3/ACTN2/MYO9B/TRIOBP/PICK1/MYOM1/SLC6A4/PLS1/MYH2/HIP1/FLNC/ACTN4/HIP1R/MYH10/MPRIP/MYH11/AVIL/MICAL1/FHOD1/TLN1/MYO7A/MYO1F/TPM3/IQGAP2/EGFR/SHROOM2/TTN/PPP1R9A/SPTBN4/TMOD4/CLASP2/MICALL2/SAMD14/MYO7B/TLN2/ABLIM3/SPTBN2/HCLS1/CTNNA3/GAS2L1/MYO18A/FLNA/SVIL/DMD/TWF2/CORO7	46
MF	GO:0005085	guanyl-nucleotide exchange factor activity	46/1780	230/20185	1.06217e-07	2.89972e-05	ENSG00000008256/ENSG00000066248/ENSG00000068831/ENSG00000074964/ENSG00000076928/ENSG00000079337/ENSG00000091428/ENSG00000095370/ENSG00000099992/ENSG00000100055/ENSG00000100099/ENSG00000103657/ENSG00000104728/ENSG00000105443/ENSG00000107185/ENSG00000107521/ENSG00000108352/ENSG00000110237/ENSG00000115211/ENSG00000125731/ENSG00000126217/ENSG00000128731/ENSG00000129158/ENSG00000130158/ENSG00000131370…	CYTH3/NGEF/RASGRP2/ARHGEF10L/ARHGEF1/RAPGEF3/RAPGEF4/SH2D3C/TBC1D10A/CYTH4/HPS4/HERC1/ARHGEF10/CYTH2/RGP1/HPS1/RAPGEFL1/ARHGEF17/EIF2B4/SH2D3A/MCF2L/HERC2/SERGEF/DOCK6/SH3BP5/RALGPS1/EGF/FGD4/ARHGEF19/EIF2B5/DENND2A/DOCK5/RASGRP3/OBSCN/PSD3/KALRN/ARHGEF3/GAPVD1/KNDC1/EPS8L2/RIC8A/BCR/DENND4B/ARHGEF15/RGL3/ARHGEF33	46
MF	GO:0004712	protein serine/threonine/tyrosine kinase activity	73/1780	447/20185	1.85251e-07	4.04587e-05	ENSG00000004660/ENSG00000007047/ENSG00000007264/ENSG00000035664/ENSG00000058404/ENSG00000060237/ENSG00000061938/ENSG00000067606/ENSG00000070808/ENSG00000072195/ENSG00000072518/ENSG00000072786/ENSG00000077782/ENSG00000083290/ENSG00000091436/ENSG00000102572/ENSG00000102882/ENSG00000104814/ENSG00000110931/ENSG00000113721/ENSG00000117266/ENSG00000118046/ENSG00000120899/ENSG00000122966/ENSG00000123143…	CAMKK1/MARK4/MATK/DAPK2/CAMK2B/WNK1/TNK2/PRKCZ/CAMK2A/SPEG/MARK2/STK10/FGFR1/ULK2/MAP3K20/STK24/MAPK3/MAP4K1/CAMKK2/PDGFRB/CDK18/STK11/PTK2B/CIT/PKN1/RIPK3/MAP3K10/PNCK/NEK3/CDK9/PAK6/CDK15/MAP3K12/ULK3/PDPK1/MAPK4/LMTK3/EGFR/CAMK2G/STK32B/TNIK/OBSCN/TTN/MAPK13/DYRK1A/KALRN/PKN3/NEK8/FGFR4/TSSK3/PHKG1/FASTK/WNK2/RET/CDK12/RSKR/MAP4K2/PTK2/ANKK1/ALK/PRKCE/CDC42BPG/EIF2AK3/BRSK2/RPS6KB2/CLK2/ULK1/C…	73
MF	GO:0051020	GTPase binding	77/1780	484/20185	2.56415e-07	4.66675e-05	ENSG00000004975/ENSG00000008256/ENSG00000055163/ENSG00000060138/ENSG00000063176/ENSG00000066248/ENSG00000068831/ENSG00000074964/ENSG00000076928/ENSG00000078549/ENSG00000079337/ENSG00000082898/ENSG00000090565/ENSG00000091428/ENSG00000092929/ENSG00000095370/ENSG00000099331/ENSG00000099992/ENSG00000100055/ENSG00000100099/ENSG00000100106/ENSG00000100815/ENSG00000103197/ENSG00000103657/ENSG00000104728…	DVL2/CYTH3/CYFIP2/YBX3/SPHK2/NGEF/RASGRP2/ARHGEF10L/ARHGEF1/ADCYAP1R1/RAPGEF3/XPO1/RAB11FIP3/RAPGEF4/UNC13D/SH2D3C/MYO9B/TBC1D10A/CYTH4/HPS4/TRIOBP/TRIP11/TSC2/HERC1/ARHGEF10/CYTH2/RGP1/DVL1/HPS1/RAPGEFL1/ARHGEF17/EIF2B4/NCF2/PKN1/SH2D3A/MCF2L/HERC2/SERGEF/DOCK6/SH3BP5/BICDL1/MICAL1/RALGPS1/EGF/FGD4/GAS8/SGSM2/ARHGEF19/SYTL1/EIF2B5/IQGAP2/DAAM2/DENND2A/DOCK5/RASGRP3/OBSCN/PSD3/KALRN/PKN3/DVL3/ARH…	77
MF	GO:0017124	SH3 domain binding	28/1780	124/20185	2.78583e-06	0.000434589	ENSG00000047648/ENSG00000050820/ENSG00000078269/ENSG00000103994/ENSG00000112531/ENSG00000115935/ENSG00000118473/ENSG00000122574/ENSG00000122966/ENSG00000125753/ENSG00000130787/ENSG00000131370/ENSG00000132906/ENSG00000134242/ENSG00000135596/ENSG00000136848/ENSG00000138347/ENSG00000157510/ENSG00000158517/ENSG00000161681/ENSG00000165458/ENSG00000180353/ENSG00000185133/ENSG00000185345/ENSG00000187838…	ARHGAP6/BCAR1/SYNJ2/ZNF106/QKI/WIPF1/SGIP1/WIPF3/CIT/VASP/HIP1R/SH3BP5/CASP9/PTPN22/MICAL1/DAB2IP/MYPN/AFAP1L1/NCF1/SHANK1/INPPL1/HCLS1/INPP5J/PRKN/PLSCR3/SYNGAP1/CD2AP/SOCS7	28
MF	GO:0005096	GTPase activator activity	47/1780	277/20185	9.80837e-06	0.00133884	ENSG00000004777/ENSG00000047648/ENSG00000069966/ENSG00000073350/ENSG00000074964/ENSG00000075884/ENSG00000076344/ENSG00000076928/ENSG00000088280/ENSG00000089820/ENSG00000099250/ENSG00000099331/ENSG00000099992/ENSG00000103197/ENSG00000105808/ENSG00000106351/ENSG00000108262/ENSG00000108370/ENSG00000129204/ENSG00000132359/ENSG00000133612/ENSG00000134909/ENSG00000136848/ENSG00000139835/ENSG00000141258…	ARHGAP33/ARHGAP6/GNB5/LLGL2/ARHGEF10L/ARHGAP15/RGS11/ARHGEF1/ASAP3/ARHGAP4/NRP1/MYO9B/TBC1D10A/TSC2/RASA4/AGFG2/GIT1/RGS9/USP6/RAP1GAP2/AGAP3/ARHGAP32/DAB2IP/GRTP1/SGSM2/ARHGDIA/ARHGEF19/IQGAP2/ARHGAP26/DOCK5/ARHGAP39/ARFGAP2/RASGRP3/ASAP1/ARHGAP35/DLC1/GAPVD1/ALS2CL/PLCB1/ARAP1/BCR/SYNGAP1/ARHGEF15/TBC1D8/SIPA1/ARHGAP23/ARHGAP11B	47
MF	GO:0005516	calmodulin binding	37/1780	203/20185	1.68625e-05	0.00204598	ENSG00000004660/ENSG00000035664/ENSG00000058404/ENSG00000067177/ENSG00000067715/ENSG00000070808/ENSG00000076826/ENSG00000079385/ENSG00000089250/ENSG00000099331/ENSG00000102893/ENSG00000107758/ENSG00000110931/ENSG00000120910/ENSG00000122786/ENSG00000125414/ENSG00000129204/ENSG00000130176/ENSG00000130529/ENSG00000130822/ENSG00000133026/ENSG00000133392/ENSG00000136861/ENSG00000137474/ENSG00000142347…	CAMKK1/DAPK2/CAMK2B/PHKA1/SYT1/CAMK2A/CAMSAP3/CEACAM1/NOS1/MYO9B/PHKB/PPP3CB/CAMKK2/PPP3CC/CALD1/MYH2/USP6/CNN1/TRPM4/PNCK/MYH10/MYH11/CDK5RAP2/MYO7A/MYO1F/IQGAP2/CAMK2G/OBSCN/TTN/ATP2B2/PHKG1/NOS3/PLCB1/PLA2G6/RYR1/MBP/UNC13B	37
MF	GO:0005543	phospholipid binding	69/1780	472/20185	2.04824e-05	0.00216454	ENSG00000004777/ENSG00000008256/ENSG00000048471/ENSG00000067715/ENSG00000071189/ENSG00000072134/ENSG00000077522/ENSG00000090975/ENSG00000100003/ENSG00000100151/ENSG00000103528/ENSG00000104518/ENSG00000105499/ENSG00000105808/ENSG00000110048/ENSG00000115561/ENSG00000117480/ENSG00000118473/ENSG00000122359/ENSG00000125775/ENSG00000126217/ENSG00000126218/ENSG00000127946/ENSG00000128973/ENSG00000129219…	ARHGAP33/CYTH3/SNX29/SYT1/SNX13/EPN2/ACTN2/PITPNM2/SEC14L2/PICK1/SYT17/GSDMD/PLA2G4C/RASA4/OSBP/CHMP3/FAAH/SGIP1/ANXA11/SDCBP2/MCF2L/F10/HIP1/CLN6/PLD2/APOE/APOC1/HIP1R/PIK3C2B/ARHGAP32/AVIL/DAB2IP/TLN1/ANXA3/RLBP1/MFGE8/ZCCHC2/RUBCN/IQGAP2/ARHGAP26/JPH2/ASAP1/PITPNC1/OBSCN/PSD3/WIPI2/PAFAH2/NCF1/ARHGAP35/SPTBN4/SHC1/PLEKHF1/TPP1/PLEKHA2/RNF34/SNX32/SPTBN2/TOM1L2/EXOC7/PLCB1/ARAP1/TPCN1/PLA2G2C/H…	69
MF	GO:0003995	acyl-CoA dehydrogenase activity	7/1780	12/20185	2.1804e-05	0.00216454	ENSG00000072778/ENSG00000099797/ENSG00000111271/ENSG00000122971/ENSG00000128928/ENSG00000151498/ENSG00000196177	ACADVL/TECR/ACAD10/ACADS/IVD/ACAD8/ACADSB	7
MF	GO:0044325	ion channel binding	27/1780	133/20185	3.26219e-05	0.00296859	ENSG00000006071/ENSG00000008710/ENSG00000029534/ENSG00000069424/ENSG00000074370/ENSG00000077522/ENSG00000089250/ENSG00000103194/ENSG00000108852/ENSG00000108953/ENSG00000129159/ENSG00000129682/ENSG00000130402/ENSG00000130528/ENSG00000145362/ENSG00000156642/ENSG00000158445/ENSG00000169282/ENSG00000170379/ENSG00000173805/ENSG00000173991/ENSG00000177098/ENSG00000179364/ENSG00000179776/ENSG00000183908…	ABCC8/PKD1/ANK1/KCNAB2/ATP2A3/ACTN2/NOS1/USP10/MPP2/YWHAE/KCNC1/FGF13/ACTN4/HRC/ANK2/NPTN/KCNB1/KCNAB1/TCAF2/HAP1/TCAP/SCN4B/PACS2/CDH5/LRRC55/FLNA/FXYD1	27
MF	GO:0015077	monovalent inorganic cation transmembrane transporter activity	57/1780	377/20185	4.04561e-05	0.00333735	ENSG00000006071/ENSG00000033627/ENSG00000066230/ENSG00000069424/ENSG00000089060/ENSG00000100346/ENSG00000104848/ENSG00000104888/ENSG00000107147/ENSG00000108576/ENSG00000109667/ENSG00000110436/ENSG00000110446/ENSG00000110628/ENSG00000110719/ENSG00000111181/ENSG00000116396/ENSG00000124067/ENSG00000127419/ENSG00000129159/ENSG00000130529/ENSG00000131055/ENSG00000131143/ENSG00000135390/ENSG00000135643…	ABCC8/ATP6V0A1/SLC9A3/KCNAB2/SLC8B1/CACNA1I/KCNA7/SLC17A7/KCNT1/SLC6A4/SLC2A9/SLC1A2/SLC15A3/SLC22A18/TCIRG1/SLC6A12/KCNC4/SLC12A4/TMEM175/KCNC1/TRPM4/COX4I2/COX4I1/ATP5MC2/KCNMB4/ATP6V1G1/SLC12A6/SLC5A2/TRPM2/SHROOM2/SURF1/TMCO3/SLC6A1/CNNM4/KCNB1/SLC45A3/COX7A1/SCNN1D/KCNJ3/CCDC51/SLC13A4/SLC3A2/SLC20A2/LETM1/KCNAB1/KCNK9/SCN9A/KCNK7/SCN4B/KCNA2/KCNJ14/SLC25A18/LRRC55/KCNK12/TPCN1/SLC6A9/ASIC3	57
MF	GO:0060589	nucleoside-triphosphatase regulator activity	54/1780	352/20185	4.27866e-05	0.00333735	ENSG00000004777/ENSG00000047648/ENSG00000061938/ENSG00000069966/ENSG00000073350/ENSG00000074964/ENSG00000075884/ENSG00000076344/ENSG00000076928/ENSG00000088280/ENSG00000089820/ENSG00000099250/ENSG00000099331/ENSG00000099992/ENSG00000103197/ENSG00000105649/ENSG00000105808/ENSG00000106351/ENSG00000107262/ENSG00000108262/ENSG00000108370/ENSG00000129204/ENSG00000132359/ENSG00000133612/ENSG00000134909…	ARHGAP33/ARHGAP6/TNK2/GNB5/LLGL2/ARHGEF10L/ARHGAP15/RGS11/ARHGEF1/ASAP3/ARHGAP4/NRP1/MYO9B/TBC1D10A/TSC2/RAB3A/RASA4/AGFG2/BAG1/GIT1/RGS9/USP6/RAP1GAP2/AGAP3/ARHGAP32/DAB2IP/FXYD2/GRTP1/SGSM2/ARHGDIA/ARHGEF19/IQGAP2/ARHGAP26/DOCK5/ARHGAP39/ARFGAP2/RASGRP3/ASAP1/BAG4/ARHGAP35/DLC1/GAPVD1/TSC1/BRSK2/ALS2CL/PLCB1/ARAP1/BCR/SYNGAP1/ARHGEF15/TBC1D8/SIPA1/ARHGAP23/ARHGAP11B	54
MF	GO:0004683	calmodulin-dependent protein kinase activity	10/1780	27/20185	5.75546e-05	0.00418997	ENSG00000004660/ENSG00000058404/ENSG00000067177/ENSG00000070808/ENSG00000110931/ENSG00000120899/ENSG00000130822/ENSG00000140795/ENSG00000148660/ENSG00000164776	CAMKK1/CAMK2B/PHKA1/CAMK2A/CAMKK2/PTK2B/PNCK/MYLK3/CAMK2G/PHKG1	10
MF	GO:0030695	GTPase regulator activity	48/1780	308/20185	7.50322e-05	0.00489177	ENSG00000004777/ENSG00000047648/ENSG00000061938/ENSG00000069966/ENSG00000073350/ENSG00000074964/ENSG00000075884/ENSG00000076344/ENSG00000076928/ENSG00000088280/ENSG00000089820/ENSG00000099250/ENSG00000099331/ENSG00000099992/ENSG00000103197/ENSG00000105808/ENSG00000106351/ENSG00000108262/ENSG00000108370/ENSG00000129204/ENSG00000132359/ENSG00000133612/ENSG00000134909/ENSG00000136848/ENSG00000139835…	ARHGAP33/ARHGAP6/TNK2/GNB5/LLGL2/ARHGEF10L/ARHGAP15/RGS11/ARHGEF1/ASAP3/ARHGAP4/NRP1/MYO9B/TBC1D10A/TSC2/RASA4/AGFG2/GIT1/RGS9/USP6/RAP1GAP2/AGAP3/ARHGAP32/DAB2IP/GRTP1/SGSM2/ARHGDIA/ARHGEF19/IQGAP2/ARHGAP26/DOCK5/ARHGAP39/ARFGAP2/RASGRP3/ASAP1/ARHGAP35/DLC1/GAPVD1/ALS2CL/PLCB1/ARAP1/BCR/SYNGAP1/ARHGEF15/TBC1D8/SIPA1/ARHGAP23/ARHGAP11B	48
MF	GO:0050660	flavin adenine dinucleotide binding	20/1780	89/20185	7.61539e-05	0.00489177	ENSG00000072778/ENSG00000073578/ENSG00000089250/ENSG00000100033/ENSG00000105135/ENSG00000111271/ENSG00000119723/ENSG00000122971/ENSG00000128928/ENSG00000131781/ENSG00000135596/ENSG00000140374/ENSG00000143224/ENSG00000151498/ENSG00000161533/ENSG00000164867/ENSG00000168306/ENSG00000180902/ENSG00000184470/ENSG00000196177	ACADVL/SDHA/NOS1/PRODH/ILVBL/ACAD10/COQ6/ACADS/IVD/FMO5/MICAL1/ETFA/PPOX/ACAD8/ACOX1/NOS3/ACOX2/D2HGDH/TXNRD2/ACADSB	20
MF	GO:0046873	metal ion transmembrane transporter activity	61/1780	438/20185	0.000237362	0.0144	ENSG00000005379/ENSG00000006071/ENSG00000007402/ENSG00000008710/ENSG00000066230/ENSG00000067191/ENSG00000069424/ENSG00000074370/ENSG00000089060/ENSG00000100346/ENSG00000104848/ENSG00000104888/ENSG00000107147/ENSG00000108576/ENSG00000110436/ENSG00000111181/ENSG00000116396/ENSG00000124067/ENSG00000127419/ENSG00000129159/ENSG00000129749/ENSG00000130529/ENSG00000135643/ENSG00000140199/ENSG00000140675…	TSPOAP1/ABCC8/CACNA2D2/PKD1/SLC9A3/CACNB1/KCNAB2/ATP2A3/SLC8B1/CACNA1I/KCNA7/SLC17A7/KCNT1/SLC6A4/SLC1A2/SLC6A12/KCNC4/SLC12A4/TMEM175/KCNC1/CHRNA10/TRPM4/KCNMB4/SLC12A6/SLC5A2/CACNA1A/TRPM2/SHROOM2/CNNM2/TMCO3/CACNA2D1/ATP2B2/SLC6A1/CNNM4/KCNB1/PKD1L1/SCNN1D/KCNJ3/CCDC51/SLC13A4/PKD1L2/CATSPER2/CACNB3/SLC3A2/SLC20A2/LETM1/KCNAB1/KCNK9/SCN9A/KCNK7/SCN4B/KCNA2/KCNJ14/GRIN2A/LRRC55/KCNK12/TPCN1/RYR…	61
MF	GO:0050662	coenzyme binding	45/1780	301/20185	0.000322319	0.0185249	ENSG00000049239/ENSG00000068903/ENSG00000072778/ENSG00000073578/ENSG00000076555/ENSG00000087263/ENSG00000089250/ENSG00000100033/ENSG00000105135/ENSG00000105953/ENSG00000107897/ENSG00000111271/ENSG00000115652/ENSG00000119723/ENSG00000122971/ENSG00000124523/ENSG00000128928/ENSG00000131781/ENSG00000133247/ENSG00000135596/ENSG00000137944/ENSG00000138621/ENSG00000139531/ENSG00000140374/ENSG00000142082…	H6PD/SIRT2/ACADVL/SDHA/ACACB/OGFOD1/NOS1/PRODH/ILVBL/OGDH/ACBD5/ACAD10/UXS1/COQ6/ACADS/SIRT5/IVD/FMO5/KMT5C/MICAL1/KYAT3/PPCDC/SUOX/ETFA/SIRT3/PPOX/ACAD8/CTBP1/ACOX1/NOS3/SOAT2/NDUFV1/ACOX2/KCNAB1/KYAT1/GPHN/DHCR7/PHYKPL/HSD11B2/D2HGDH/OGFOD3/IDH2/ABAT/TXNRD2/ACADSB	45
MF	GO:0060090	molecular adaptor activity	47/1780	321/20185	0.000388666	0.0212212	ENSG00000004139/ENSG00000004975/ENSG00000008056/ENSG00000029534/ENSG00000066117/ENSG00000081026/ENSG00000088888/ENSG00000092529/ENSG00000100726/ENSG00000102871/ENSG00000106070/ENSG00000111671/ENSG00000111961/ENSG00000114867/ENSG00000115290/ENSG00000119139/ENSG00000124006/ENSG00000127946/ENSG00000130787/ENSG00000134086/ENSG00000136003/ENSG00000136848/ENSG00000137731/ENSG00000138758/ENSG00000140543…	SARM1/DVL2/SYN1/ANK1/SMARCD1/MAGI3/MAVS/CAPN3/TELO2/TRADD/GRB10/SPSB2/SASH1/EIF4G1/GRB14/TJP2/OBSL1/HIP1/HIP1R/VHL/ISCU/DAB2IP/FXYD2/SEPTIN11/DET1/CNKSR1/ANK2/BIN3/FRMD4A/AP1S3/SH3RF1/SPTBN4/SHC1/DUSP19/SEPTIN2/CRADD/COL8A2/TCAP/SH2B1/SEPTIN1/AP2A2/SEPTIN9/GAS2L1/ARRDC1/ARRDC5/AP1G2/ZSWIM8	47
MF	GO:0019902	phosphatase binding	32/1780	196/20185	0.000490221	0.0242611	ENSG00000012124/ENSG00000029534/ENSG00000049769/ENSG00000060237/ENSG00000079385/ENSG00000100239/ENSG00000100330/ENSG00000102878/ENSG00000102882/ENSG00000103197/ENSG00000105053/ENSG00000105767/ENSG00000107758/ENSG00000108389/ENSG00000108953/ENSG00000117602/ENSG00000131981/ENSG00000132535/ENSG00000136848/ENSG00000142512/ENSG00000146648/ENSG00000160460/ENSG00000162148/ENSG00000166888/ENSG00000169398…	CD22/ANK1/PPP1R3F/WNK1/CEACAM1/PPP6R2/MTMR3/HSF4/MAPK3/TSC2/VRK3/CADM4/PPP3CB/MTMR4/YWHAE/RCAN3/LGALS3/DLG4/DAB2IP/SIGLEC10/EGFR/SPTBN4/PPP1R32/STAT6/PTK2/EIF2AK3/CDH5/FCRL6/PPP1CC/PPARA/SMG5/PHACTR4	32
MF	GO:0030674	protein binding, bridging	31/1780	188/20185	0.000500543	0.0242611	ENSG00000004975/ENSG00000008056/ENSG00000029534/ENSG00000102871/ENSG00000106070/ENSG00000111671/ENSG00000115290/ENSG00000119139/ENSG00000124006/ENSG00000127946/ENSG00000130787/ENSG00000134086/ENSG00000137731/ENSG00000140543/ENSG00000142675/ENSG00000145362/ENSG00000147439/ENSG00000151474/ENSG00000152056/ENSG00000160460/ENSG00000160691/ENSG00000169372/ENSG00000171812/ENSG00000173991/ENSG00000178188…	DVL2/SYN1/ANK1/TRADD/GRB10/SPSB2/GRB14/TJP2/OBSL1/HIP1/HIP1R/VHL/FXYD2/DET1/CNKSR1/ANK2/BIN3/FRMD4A/AP1S3/SPTBN4/SHC1/CRADD/COL8A2/TCAP/SH2B1/AP2A2/GAS2L1/ARRDC1/ARRDC5/AP1G2/ZSWIM8	31
MF	GO:0097110	scaffold protein binding	15/1780	66/20185	0.000510993	0.0242611	ENSG00000064012/ENSG00000089250/ENSG00000105401/ENSG00000108953/ENSG00000122966/ENSG00000132535/ENSG00000161681/ENSG00000164082/ENSG00000164867/ENSG00000168397/ENSG00000170421/ENSG00000173175/ENSG00000196338/ENSG00000198822/ENSG00000251322	CASP8/NOS1/CDC37/YWHAE/CIT/DLG4/SHANK1/GRM2/NOS3/ATG4B/KRT8/ADCY5/NLGN3/GRM3/SHANK3	15
MF	GO:0015267	channel activity	63/1780	471/20185	0.000566895	0.0248685	ENSG00000001626/ENSG00000005379/ENSG00000006071/ENSG00000007402/ENSG00000008710/ENSG00000011021/ENSG00000067191/ENSG00000069424/ENSG00000073150/ENSG00000100346/ENSG00000104518/ENSG00000104848/ENSG00000104888/ENSG00000107147/ENSG00000109991/ENSG00000112782/ENSG00000115204/ENSG00000115685/ENSG00000116396/ENSG00000120251/ENSG00000120899/ENSG00000127419/ENSG00000129159/ENSG00000129749/ENSG00000130529…	CFTR/TSPOAP1/ABCC8/CACNA2D2/PKD1/CLCN6/CACNB1/KCNAB2/PANX2/CACNA1I/GSDMD/KCNA7/SLC17A7/KCNT1/P2RX3/CLIC5/MPV17/PPP1R7/KCNC4/GRIA2/PTK2B/TMEM175/KCNC1/CHRNA10/TRPM4/ANO1/KCNMB4/SLC14A1/TMC6/TTYH2/CACNA1A/TRPM2/SHROOM2/CACNA2D1/PIEZO2/KCNB1/PKD1L1/SCNN1D/KCNJ3/CCDC51/PKD1L2/CATSPER2/CACNB3/KCNAB1/KCNK9/SCN9A/TMC7/KCNK7/SCN4B/KCNA2/KCNJ14/GRIN2A/LRRC55/KCNK12/TPCN1/ZACN/GABRD/TMEM120A/RYR1/GJC2/ASIC…	63
MF	GO:0022836	gated channel activity	49/1780	345/20185	0.000598462	0.0248685	ENSG00000001626/ENSG00000005379/ENSG00000006071/ENSG00000007402/ENSG00000011021/ENSG00000067191/ENSG00000069424/ENSG00000100346/ENSG00000104848/ENSG00000107147/ENSG00000109991/ENSG00000112782/ENSG00000115685/ENSG00000116396/ENSG00000120251/ENSG00000120899/ENSG00000129159/ENSG00000129749/ENSG00000130529/ENSG00000131620/ENSG00000135643/ENSG00000141524/ENSG00000141540/ENSG00000141837/ENSG00000142185…	CFTR/TSPOAP1/ABCC8/CACNA2D2/CLCN6/CACNB1/KCNAB2/CACNA1I/KCNA7/KCNT1/P2RX3/CLIC5/PPP1R7/KCNC4/GRIA2/PTK2B/KCNC1/CHRNA10/TRPM4/ANO1/KCNMB4/TMC6/TTYH2/CACNA1A/TRPM2/SHROOM2/CACNA2D1/PIEZO2/KCNB1/SCNN1D/KCNJ3/CATSPER2/CACNB3/KCNAB1/KCNK9/SCN9A/TMC7/KCNK7/SCN4B/KCNA2/KCNJ14/GRIN2A/LRRC55/KCNK12/TPCN1/ZACN/GABRD/RYR1/ASIC3	49
MF	GO:0022803	passive transmembrane transporter activity	63/1780	472/20185	0.000599319	0.0248685	ENSG00000001626/ENSG00000005379/ENSG00000006071/ENSG00000007402/ENSG00000008710/ENSG00000011021/ENSG00000067191/ENSG00000069424/ENSG00000073150/ENSG00000100346/ENSG00000104518/ENSG00000104848/ENSG00000104888/ENSG00000107147/ENSG00000109991/ENSG00000112782/ENSG00000115204/ENSG00000115685/ENSG00000116396/ENSG00000120251/ENSG00000120899/ENSG00000127419/ENSG00000129159/ENSG00000129749/ENSG00000130529…	CFTR/TSPOAP1/ABCC8/CACNA2D2/PKD1/CLCN6/CACNB1/KCNAB2/PANX2/CACNA1I/GSDMD/KCNA7/SLC17A7/KCNT1/P2RX3/CLIC5/MPV17/PPP1R7/KCNC4/GRIA2/PTK2B/TMEM175/KCNC1/CHRNA10/TRPM4/ANO1/KCNMB4/SLC14A1/TMC6/TTYH2/CACNA1A/TRPM2/SHROOM2/CACNA2D1/PIEZO2/KCNB1/PKD1L1/SCNN1D/KCNJ3/CCDC51/PKD1L2/CATSPER2/CACNB3/KCNAB1/KCNK9/SCN9A/TMC7/KCNK7/SCN4B/KCNA2/KCNJ14/GRIN2A/LRRC55/KCNK12/TPCN1/ZACN/GABRD/TMEM120A/RYR1/GJC2/ASIC…	63
MF	GO:1901981	phosphatidylinositol phosphate binding	30/1780	182/20185	0.00061488	0.0248685	ENSG00000008256/ENSG00000067715/ENSG00000071189/ENSG00000077522/ENSG00000104518/ENSG00000110048/ENSG00000115561/ENSG00000125775/ENSG00000127946/ENSG00000130787/ENSG00000134909/ENSG00000135407/ENSG00000136848/ENSG00000140522/ENSG00000145016/ENSG00000145703/ENSG00000149596/ENSG00000153317/ENSG00000154358/ENSG00000157954/ENSG00000158517/ENSG00000166289/ENSG00000169499/ENSG00000170633/ENSG00000182473…	CYTH3/SYT1/SNX13/ACTN2/GSDMD/OSBP/CHMP3/SDCBP2/HIP1/HIP1R/ARHGAP32/AVIL/DAB2IP/RLBP1/RUBCN/IQGAP2/JPH2/ASAP1/OBSCN/WIPI2/NCF1/PLEKHF1/PLEKHA2/RNF34/EXOC7/PLCB1/ARAP1/TPCN1/SVIL/TWF2	30
MF	GO:0005261	cation channel activity	46/1780	321/20185	0.000713979	0.0278452	ENSG00000005379/ENSG00000006071/ENSG00000007402/ENSG00000008710/ENSG00000067191/ENSG00000069424/ENSG00000100346/ENSG00000104848/ENSG00000107147/ENSG00000109991/ENSG00000116396/ENSG00000120251/ENSG00000120899/ENSG00000127419/ENSG00000129159/ENSG00000129749/ENSG00000130529/ENSG00000131620/ENSG00000135643/ENSG00000141837/ENSG00000142185/ENSG00000146950/ENSG00000153956/ENSG00000154864/ENSG00000158445…	TSPOAP1/ABCC8/CACNA2D2/PKD1/CACNB1/KCNAB2/CACNA1I/KCNA7/KCNT1/P2RX3/KCNC4/GRIA2/PTK2B/TMEM175/KCNC1/CHRNA10/TRPM4/ANO1/KCNMB4/CACNA1A/TRPM2/SHROOM2/CACNA2D1/PIEZO2/KCNB1/PKD1L1/SCNN1D/KCNJ3/CCDC51/PKD1L2/CATSPER2/CACNB3/KCNAB1/KCNK9/SCN9A/KCNK7/SCN4B/KCNA2/KCNJ14/GRIN2A/LRRC55/KCNK12/TPCN1/RYR1/ASIC3/PKD1L3	46
MF	GO:0035091	phosphatidylinositol binding	41/1780	278/20185	0.000764447	0.0287854	ENSG00000004777/ENSG00000008256/ENSG00000048471/ENSG00000067715/ENSG00000071189/ENSG00000077522/ENSG00000090975/ENSG00000104518/ENSG00000110048/ENSG00000115561/ENSG00000125775/ENSG00000126217/ENSG00000127946/ENSG00000129219/ENSG00000130787/ENSG00000133056/ENSG00000134909/ENSG00000135407/ENSG00000136848/ENSG00000137076/ENSG00000140522/ENSG00000141664/ENSG00000145016/ENSG00000145703/ENSG00000149596…	ARHGAP33/CYTH3/SNX29/SYT1/SNX13/ACTN2/PITPNM2/GSDMD/OSBP/CHMP3/SDCBP2/MCF2L/HIP1/PLD2/HIP1R/PIK3C2B/ARHGAP32/AVIL/DAB2IP/TLN1/RLBP1/ZCCHC2/RUBCN/IQGAP2/JPH2/ASAP1/PITPNC1/OBSCN/WIPI2/NCF1/PLEKHF1/PLEKHA2/RNF34/SNX32/TOM1L2/EXOC7/PLCB1/ARAP1/TPCN1/SVIL/TWF2	41
MF	GO:0005244	voltage-gated ion channel activity	32/1780	203/20185	0.000907659	0.0330235	ENSG00000005379/ENSG00000006071/ENSG00000007402/ENSG00000011021/ENSG00000067191/ENSG00000069424/ENSG00000100346/ENSG00000104848/ENSG00000107147/ENSG00000112782/ENSG00000116396/ENSG00000120899/ENSG00000129159/ENSG00000131620/ENSG00000141837/ENSG00000153956/ENSG00000158445/ENSG00000162989/ENSG00000166762/ENSG00000167535/ENSG00000169282/ENSG00000169427/ENSG00000169432/ENSG00000173338/ENSG00000177098…	TSPOAP1/ABCC8/CACNA2D2/CLCN6/CACNB1/KCNAB2/CACNA1I/KCNA7/KCNT1/CLIC5/KCNC4/PTK2B/KCNC1/ANO1/CACNA1A/CACNA2D1/KCNB1/KCNJ3/CATSPER2/CACNB3/KCNAB1/KCNK9/SCN9A/KCNK7/SCN4B/KCNA2/KCNJ14/GRIN2A/LRRC55/KCNK12/TPCN1/RYR1	32
MF	GO:0005216	ion channel activity	56/1780	416/20185	0.000958015	0.0330235	ENSG00000001626/ENSG00000005379/ENSG00000006071/ENSG00000007402/ENSG00000008710/ENSG00000011021/ENSG00000067191/ENSG00000069424/ENSG00000100346/ENSG00000104848/ENSG00000104888/ENSG00000107147/ENSG00000109991/ENSG00000112782/ENSG00000115685/ENSG00000116396/ENSG00000120251/ENSG00000120899/ENSG00000127419/ENSG00000129159/ENSG00000129749/ENSG00000130529/ENSG00000131620/ENSG00000135643/ENSG00000141540…	CFTR/TSPOAP1/ABCC8/CACNA2D2/PKD1/CLCN6/CACNB1/KCNAB2/CACNA1I/KCNA7/SLC17A7/KCNT1/P2RX3/CLIC5/PPP1R7/KCNC4/GRIA2/PTK2B/TMEM175/KCNC1/CHRNA10/TRPM4/ANO1/KCNMB4/TTYH2/CACNA1A/TRPM2/SHROOM2/CACNA2D1/PIEZO2/KCNB1/PKD1L1/SCNN1D/KCNJ3/CCDC51/PKD1L2/CATSPER2/CACNB3/KCNAB1/KCNK9/SCN9A/KCNK7/SCN4B/KCNA2/KCNJ14/GRIN2A/LRRC55/KCNK12/TPCN1/ZACN/GABRD/TMEM120A/RYR1/ASIC3/FXYD1/PKD1L3	56
MF	GO:0008307	structural constituent of muscle	11/1780	43/20185	0.000987291	0.0330235	ENSG00000077522/ENSG00000092529/ENSG00000101605/ENSG00000133392/ENSG00000154358/ENSG00000155657/ENSG00000160808/ENSG00000165887/ENSG00000173991/ENSG00000183963/ENSG00000198947	ACTN2/CAPN3/MYOM1/MYH11/OBSCN/TTN/MYL3/ANKRD2/TCAP/SMTN/DMD	11
MF	GO:0004725	protein tyrosine phosphatase activity	19/1780	100/20185	0.00107132	0.0330235	ENSG00000072135/ENSG00000076201/ENSG00000079393/ENSG00000084112/ENSG00000100330/ENSG00000108389/ENSG00000110786/ENSG00000111077/ENSG00000112319/ENSG00000134242/ENSG00000143851/ENSG00000162999/ENSG00000169398/ENSG00000169410/ENSG00000172830/ENSG00000184207/ENSG00000184489/ENSG00000188716/ENSG00000218305	PTPN18/PTPN23/DUSP13/SSH1/MTMR3/MTMR4/PTPN5/TNS2/EYA4/PTPN22/PTPN7/DUSP19/PTK2/PTPN9/SSH3/PGP/PTP4A3/DUSP29/CDC14C	19
MF	GO:0022832	voltage-gated channel activity	32/1780	205/20185	0.00107345	0.0330235	ENSG00000005379/ENSG00000006071/ENSG00000007402/ENSG00000011021/ENSG00000067191/ENSG00000069424/ENSG00000100346/ENSG00000104848/ENSG00000107147/ENSG00000112782/ENSG00000116396/ENSG00000120899/ENSG00000129159/ENSG00000131620/ENSG00000141837/ENSG00000153956/ENSG00000158445/ENSG00000162989/ENSG00000166762/ENSG00000167535/ENSG00000169282/ENSG00000169427/ENSG00000169432/ENSG00000173338/ENSG00000177098…	TSPOAP1/ABCC8/CACNA2D2/CLCN6/CACNB1/KCNAB2/CACNA1I/KCNA7/KCNT1/CLIC5/KCNC4/PTK2B/KCNC1/ANO1/CACNA1A/CACNA2D1/KCNB1/KCNJ3/CATSPER2/CACNB3/KCNAB1/KCNK9/SCN9A/KCNK7/SCN4B/KCNA2/KCNJ14/GRIN2A/LRRC55/KCNK12/TPCN1/RYR1	32
MF	GO:0004702	signal transducer, downstream of receptor, with serine/threonine kinase activity	12/1780	50/20185	0.00108869	0.0330235	ENSG00000091436/ENSG00000102882/ENSG00000104814/ENSG00000129465/ENSG00000130758/ENSG00000139625/ENSG00000141639/ENSG00000146648/ENSG00000156711/ENSG00000168067/ENSG00000171094/ENSG00000188130	MAP3K20/MAPK3/MAP4K1/RIPK3/MAP3K10/MAP3K12/MAPK4/EGFR/MAPK13/MAP4K2/ALK/MAPK12	12
MF	GO:0005057	signal transducer activity, downstream of receptor	12/1780	50/20185	0.00108869	0.0330235	ENSG00000091436/ENSG00000102882/ENSG00000104814/ENSG00000129465/ENSG00000130758/ENSG00000139625/ENSG00000141639/ENSG00000146648/ENSG00000156711/ENSG00000168067/ENSG00000171094/ENSG00000188130	MAP3K20/MAPK3/MAP4K1/RIPK3/MAP3K10/MAP3K12/MAPK4/EGFR/MAPK13/MAP4K2/ALK/MAPK12	12
MF	GO:0022838	substrate-specific channel activity	57/1780	430/20185	0.00125158	0.0369387	ENSG00000001626/ENSG00000005379/ENSG00000006071/ENSG00000007402/ENSG00000008710/ENSG00000011021/ENSG00000067191/ENSG00000069424/ENSG00000100346/ENSG00000104848/ENSG00000104888/ENSG00000107147/ENSG00000109991/ENSG00000112782/ENSG00000115685/ENSG00000116396/ENSG00000120251/ENSG00000120899/ENSG00000127419/ENSG00000129159/ENSG00000129749/ENSG00000130529/ENSG00000131620/ENSG00000135643/ENSG00000141469…	CFTR/TSPOAP1/ABCC8/CACNA2D2/PKD1/CLCN6/CACNB1/KCNAB2/CACNA1I/KCNA7/SLC17A7/KCNT1/P2RX3/CLIC5/PPP1R7/KCNC4/GRIA2/PTK2B/TMEM175/KCNC1/CHRNA10/TRPM4/ANO1/KCNMB4/SLC14A1/TTYH2/CACNA1A/TRPM2/SHROOM2/CACNA2D1/PIEZO2/KCNB1/PKD1L1/SCNN1D/KCNJ3/CCDC51/PKD1L2/CATSPER2/CACNB3/KCNAB1/KCNK9/SCN9A/KCNK7/SCN4B/KCNA2/KCNJ14/GRIN2A/LRRC55/KCNK12/TPCN1/ZACN/GABRD/TMEM120A/RYR1/ASIC3/FXYD1/PKD1L3	57
MF	GO:0015085	calcium ion transmembrane transporter activity	23/1780	134/20185	0.00145828	0.0414193	ENSG00000005379/ENSG00000007402/ENSG00000008710/ENSG00000067191/ENSG00000074370/ENSG00000089060/ENSG00000100346/ENSG00000129749/ENSG00000130529/ENSG00000141837/ENSG00000142185/ENSG00000153956/ENSG00000157087/ENSG00000158683/ENSG00000166473/ENSG00000166762/ENSG00000167535/ENSG00000168003/ENSG00000168924/ENSG00000183454/ENSG00000186815/ENSG00000196218/ENSG00000277481	TSPOAP1/CACNA2D2/PKD1/CACNB1/ATP2A3/SLC8B1/CACNA1I/CHRNA10/TRPM4/CACNA1A/TRPM2/CACNA2D1/ATP2B2/PKD1L1/PKD1L2/CATSPER2/CACNB3/SLC3A2/LETM1/GRIN2A/TPCN1/RYR1/PKD1L3	23
MF	GO:0051879	Hsp90 protein binding	11/1780	45/20185	0.00147926	0.0414193	ENSG00000100726/ENSG00000103197/ENSG00000105401/ENSG00000108825/ENSG00000133794/ENSG00000140553/ENSG00000165699/ENSG00000170485/ENSG00000172071/ENSG00000185122/ENSG00000267060	TELO2/TSC2/CDC37/PTGES3L-AARSD1/ARNTL/UNC45A/TSC1/NPAS2/EIF2AK3/HSF1/PTGES3L	11
MF	GO:0043236	laminin binding	8/1780	27/20185	0.00173574	0.0464674	ENSG00000005884/ENSG00000074527/ENSG00000131981/ENSG00000135424/ENSG00000163131/ENSG00000164690/ENSG00000187244/ENSG00000188157	ITGA3/NTN4/LGALS3/ITGA7/CTSS/SHH/BCAM/AGRN	8
MF	GO:0022839	ion gated channel activity	46/1780	335/20185	0.00174465	0.0464674	ENSG00000001626/ENSG00000005379/ENSG00000006071/ENSG00000007402/ENSG00000011021/ENSG00000067191/ENSG00000069424/ENSG00000100346/ENSG00000104848/ENSG00000107147/ENSG00000109991/ENSG00000112782/ENSG00000115685/ENSG00000116396/ENSG00000120251/ENSG00000120899/ENSG00000129159/ENSG00000129749/ENSG00000130529/ENSG00000131620/ENSG00000135643/ENSG00000141540/ENSG00000141837/ENSG00000142185/ENSG00000146950…	CFTR/TSPOAP1/ABCC8/CACNA2D2/CLCN6/CACNB1/KCNAB2/CACNA1I/KCNA7/KCNT1/P2RX3/CLIC5/PPP1R7/KCNC4/GRIA2/PTK2B/KCNC1/CHRNA10/TRPM4/ANO1/KCNMB4/TTYH2/CACNA1A/TRPM2/SHROOM2/CACNA2D1/KCNB1/SCNN1D/KCNJ3/CATSPER2/CACNB3/KCNAB1/KCNK9/SCN9A/KCNK7/SCN4B/KCNA2/KCNJ14/GRIN2A/LRRC55/KCNK12/TPCN1/ZACN/GABRD/RYR1/ASIC3	46
MF	GO:0031267	small GTPase binding	39/1780	273/20185	0.0018417	0.0478843	ENSG00000004975/ENSG00000055163/ENSG00000060138/ENSG00000063176/ENSG00000078549/ENSG00000082898/ENSG00000090565/ENSG00000091428/ENSG00000092929/ENSG00000099331/ENSG00000100099/ENSG00000100106/ENSG00000100815/ENSG00000103197/ENSG00000107185/ENSG00000107404/ENSG00000116701/ENSG00000123143/ENSG00000135127/ENSG00000135596/ENSG00000139132/ENSG00000141013/ENSG00000141258/ENSG00000142765/ENSG00000145703…	DVL2/CYFIP2/YBX3/SPHK2/ADCYAP1R1/XPO1/RAB11FIP3/RAPGEF4/UNC13D/MYO9B/HPS4/TRIOBP/TRIP11/TSC2/RGP1/DVL1/NCF2/PKN1/BICDL1/MICAL1/FGD4/GAS8/SGSM2/SYTL1/IQGAP2/DAAM2/DOCK5/RASGRP3/PKN3/DVL3/MICALL2/GAPVD1/RILP/ULK1/IPO4/FLNA/UNC13B/RUSC2/RGL3	39

## Sheet: circRNA_miRNA_mRNA_GOenrich_sig
Supplementary Table 5. Significantly enriched GO terms of DEGs in lncRNA_miRNA_mRNA ceRNA network.
Category	GOID	Description	GeneRatio	BgRatio	pvalue	padj	geneID	geneName	Count
BP	GO:0007015	actin filament organization	92/2098	453/21111	1.87328e-11	1.15712e-07	ENSG00000006210/ENSG00000015285/ENSG00000042493/ENSG00000047648/ENSG00000050820/ENSG00000055163/ENSG00000062598/ENSG00000072110/ENSG00000074054/ENSG00000074964/ENSG00000077522/ENSG00000079337/ENSG00000082781/ENSG00000088280/ENSG00000088756/ENSG00000091536/ENSG00000095637/ENSG00000099250/ENSG00000100106/ENSG00000100151/ENSG00000104728/ENSG00000109265/ENSG00000115306/ENSG00000115935/ENSG00000120756…	CX3CL1/WAS/CAPG/ARHGAP6/BCAR1/CYFIP2/ELMO2/ACTN1/CLASP1/ARHGEF10L/ACTN2/RAPGEF3/ITGB5/ASAP3/ARHGAP28/MYO15A/SORBS1/NRP1/TRIOBP/PICK1/ARHGEF10/CRACD/SPTBN1/WIPF1/PLS1/SORBS3/PTK2B/CALD1/CIT/VASP/HIP1/HIP1R/INPP5K/MPRIP/MICAL1/FHOD1/MYO7A/MYO1F/TPM3/IQGAP2/DAAM2/SHROOM2/BIN3/ALDOA/TTN/FMN2/PPARGC1B/BAG4/MYO1E/RHPN1/TMSB15B/PPP1R9A/ZYX/ARHGAP35/SHANK1/TMOD4/CLASP2/SHROOM1/DLC1/MICALL2/INPPL1/TSC1/SY…	92
BP	GO:0031032	actomyosin structure organization	52/2098	199/21111	4.63873e-11	1.43267e-07	ENSG00000003402/ENSG00000015285/ENSG00000047648/ENSG00000074054/ENSG00000074964/ENSG00000077522/ENSG00000079337/ENSG00000082781/ENSG00000088280/ENSG00000088367/ENSG00000088756/ENSG00000092529/ENSG00000095637/ENSG00000099250/ENSG00000100345/ENSG00000104728/ENSG00000105048/ENSG00000113721/ENSG00000115109/ENSG00000120896/ENSG00000120899/ENSG00000122367/ENSG00000122966/ENSG00000124006/ENSG00000128591…	CFLAR/WAS/ARHGAP6/CLASP1/ARHGEF10L/ACTN2/RAPGEF3/ITGB5/ASAP3/EPB41L1/ARHGAP28/CAPN3/SORBS1/NRP1/MYH9/ARHGEF10/TNNT1/PDGFRB/EPB41L5/SORBS3/PTK2B/LDB3/CIT/OBSL1/FLNC/EPB41L4A/CNN1/INPP5K/MYH10/MYH11/FHOD1/MYPN/MYLK3/PGM5/OBSCN/TTN/BAG4/RHPN1/ZYX/ANKRD23/TMOD4/CLASP2/DLC1/TSC1/SYNPO2L/KRT8/CDC42BPG/TCAP/ARAP1/MYO18A/MTOR/ARHGEF15	52
BP	GO:0051650	establishment of vesicle localization	62/2098	279/21111	9.51891e-10	1.95994e-06	ENSG00000008056/ENSG00000047579/ENSG00000065000/ENSG00000065609/ENSG00000067606/ENSG00000067715/ENSG00000073921/ENSG00000074054/ENSG00000089063/ENSG00000091536/ENSG00000099365/ENSG00000099940/ENSG00000100815/ENSG00000101850/ENSG00000102003/ENSG00000103769/ENSG00000105649/ENSG00000105737/ENSG00000107282/ENSG00000107404/ENSG00000107862/ENSG00000108262/ENSG00000108405/ENSG00000108666/ENSG00000110719…	SYN1/DTNBP1/AP3D1/SNAP91/PRKCZ/SYT1/PICALM/CLASP1/TMEM230/MYO15A/STX1B/SNAP29/TRIP11/GPR143/SYP/RAB11A/RAB3A/GRIK5/APBA1/DVL1/GBF1/GIT1/P2RX1/C17orf75/TCIRG1/STK11/ADRA1A/RAB17/ADORA2A/KIF1A/ACTN4/STARD3/BICDL1/BLOC1S1/KIF13A/MYO7A/CSNK1D/MYO1F/SHROOM2/ARFGAP2/KIF5A/MYO1E/DYNC1I1/SV2A/CLASP2/FYCO1/TRAPPC2L/MAP4K2/MYO7B/HAP1/CTBP2/DCTN2/MYO1D/EXOC3/CACNB4/EXOC7/TRAK1/PRKN/PIP5K1C/BLOC1S3/UNC13B/DC…	62
BP	GO:0031331	positive regulation of cellular catabolic process	80/2098	411/21111	3.07514e-09	3.57357e-06	ENSG00000005007/ENSG00000013374/ENSG00000034677/ENSG00000058056/ENSG00000068903/ENSG00000078687/ENSG00000078747/ENSG00000080493/ENSG00000080546/ENSG00000083290/ENSG00000087088/ENSG00000092098/ENSG00000092148/ENSG00000096717/ENSG00000100226/ENSG00000102225/ENSG00000102882/ENSG00000103148/ENSG00000103197/ENSG00000103363/ENSG00000103549/ENSG00000105325/ENSG00000105401/ENSG00000106100/ENSG00000106785…	UPF1/NUB1/RNF19A/USP13/SIRT2/TNRC6C/ITCH/SLC4A4/SESN1/ULK2/BAX/RNF31/HECTD1/SIRT1/GTPBP1/CDK16/MAPK3/NPRL3/TSC2/ELOB/RNF40/FZR1/CDC37/NOD1/TRIM14/ABCA2/DVL1/SH3D19/CAMKK2/RBM24/GPLD1/NFE2L2/PARK7/ELAPOR1/MFN2/STK11/ATF6/PTK2B/TRIM6/CBFA2T3/DDA1/DAB2IP/EGF/RNF185/DET1/CSNK1D/SESN3/ADAM8/SH3RF1/LARP1/FYCO1/TSC1/PSMC3/ARIH1/PLEKHF1/PTK2/ATG13/ULK1/ARIH2/RAD23A/MEX3D/ZBTB20/TMEM259/RGMA/EIF4ENIF1/HSF…	80
BP	GO:0051648	vesicle localization	63/2098	294/21111	3.21912e-09	3.57357e-06	ENSG00000008056/ENSG00000047579/ENSG00000065000/ENSG00000065609/ENSG00000067606/ENSG00000067715/ENSG00000073921/ENSG00000074054/ENSG00000089063/ENSG00000091536/ENSG00000099365/ENSG00000099940/ENSG00000100815/ENSG00000101850/ENSG00000102003/ENSG00000103769/ENSG00000105649/ENSG00000105737/ENSG00000107282/ENSG00000107404/ENSG00000107862/ENSG00000108262/ENSG00000108405/ENSG00000108666/ENSG00000110719…	SYN1/DTNBP1/AP3D1/SNAP91/PRKCZ/SYT1/PICALM/CLASP1/TMEM230/MYO15A/STX1B/SNAP29/TRIP11/GPR143/SYP/RAB11A/RAB3A/GRIK5/APBA1/DVL1/GBF1/GIT1/P2RX1/C17orf75/TCIRG1/STK11/ADRA1A/RAB17/ADORA2A/KIF1A/ACTN4/STARD3/BICDL1/BLOC1S1/KIF13A/MYO7A/CSNK1D/MYO1F/SHROOM2/ARFGAP2/KIF5A/MYO1E/DYNC1I1/SV2A/CLASP2/FYCO1/TRAPPC2L/MAP4K2/MYO7B/HAP1/BRSK2/CTBP2/DCTN2/MYO1D/EXOC3/CACNB4/EXOC7/TRAK1/PRKN/PIP5K1C/BLOC1S3/UNC…	63
BP	GO:0051056	regulation of small GTPase mediated signal transduction	65/2098	308/21111	3.47117e-09	3.57357e-06	ENSG00000005884/ENSG00000008256/ENSG00000039523/ENSG00000040608/ENSG00000047648/ENSG00000066248/ENSG00000074964/ENSG00000075884/ENSG00000076928/ENSG00000078549/ENSG00000088756/ENSG00000089820/ENSG00000099250/ENSG00000099331/ENSG00000100055/ENSG00000103197/ENSG00000104728/ENSG00000105443/ENSG00000105538/ENSG00000105738/ENSG00000105767/ENSG00000105808/ENSG00000107862/ENSG00000110237/ENSG00000110514…	ITGA3/CYTH3/RIPOR1/RTN4R/ARHGAP6/NGEF/ARHGEF10L/ARHGAP15/ARHGEF1/ADCYAP1R1/ARHGAP28/ARHGAP4/NRP1/MYO9B/CYTH4/TSC2/ARHGEF10/CYTH2/RASIP1/SIPA1L3/CADM4/RASA4/GBF1/ARHGEF17/MADD/PDGFRB/MFN2/ADRA1A/IQSEC2/STAMBP/MCF2L/PLEKHG3/CHN1/RAP1GAP2/RALGPS1/DAB2IP/FGD4/ARHGDIA/ARHGEF19/GPR17/IQSEC1/ARHGAP26/ARHGAP39/OBSCN/PSD3/ARHGAP35/KALRN/ARHGEF3/TAGAP/DLC1/SYNPO2L/PLEKHG5/ARHGAP1/EPS8L2/ARAP1/BCR/SYNGAP1/C…	65
BP	GO:0045862	positive regulation of proteolysis	73/2098	369/21111	7.33968e-09	6.47674e-06	ENSG00000003402/ENSG00000013374/ENSG00000034677/ENSG00000055163/ENSG00000058056/ENSG00000064012/ENSG00000064300/ENSG00000068903/ENSG00000073921/ENSG00000074370/ENSG00000087088/ENSG00000090447/ENSG00000092148/ENSG00000092529/ENSG00000096717/ENSG00000099992/ENSG00000100345/ENSG00000103363/ENSG00000103549/ENSG00000103811/ENSG00000105325/ENSG00000106100/ENSG00000107020/ENSG00000107404/ENSG00000108405…	CFLAR/NUB1/RNF19A/CYFIP2/USP13/CASP8/NGFR/SIRT2/PICALM/ATP2A3/BAX/TFAP4/HECTD1/CAPN3/SIRT1/TBC1D10A/MYH9/ELOB/RNF40/CTSH/FZR1/NOD1/PLGRKT/DVL1/P2RX1/SH3D19/GPLD1/HTRA2/NFE2L2/EPHA4/PTK2B/C3/HIP1/CBFA2T3/DDA1/HIP1R/CASP9/KHDC1/DAB2IP/EGF/RNF185/DET1/CSNK1D/EFNA3/RHBDD1/TNIP1/ADAM8/SH3RF1/FGFR4/DLC1/RET/PSMC3/ARIH1/PHB1/STAT3/LGALS9/CRADD/PTK2/EIF2AK3/MALT1/ARIH2/RAD23A/TMEM259/RGMA/CNTN2/HSF1/PRKN…	73
BP	GO:0001667	ameboidal-type cell migration	81/2098	428/21111	9.32487e-09	7.19996e-06	ENSG00000004399/ENSG00000005884/ENSG00000006638/ENSG00000010319/ENSG00000050820/ENSG00000061273/ENSG00000074054/ENSG00000076201/ENSG00000077782/ENSG00000079308/ENSG00000079385/ENSG00000081189/ENSG00000089820/ENSG00000095539/ENSG00000096717/ENSG00000099250/ENSG00000100146/ENSG00000100311/ENSG00000100345/ENSG00000101017/ENSG00000101144/ENSG00000103769/ENSG00000103811/ENSG00000105429/ENSG00000107485…	PLXND1/ITGA3/TBXA2R/SEMA3G/BCAR1/HDAC7/CLASP1/PTPN23/FGFR1/TNS1/CEACAM1/MEF2C/ARHGAP4/SEMA4G/SIRT1/NRP1/SOX10/PDGFB/MYH9/CD40/BMP7/RAB11A/CTSH/MEGF8/GATA3/ACTA2/ADTRP/SASH1/GPLD1/FOXP1/EPB41L5/NFE2L2/PTK2B/GLIPR2/PKN1/PLCG1/EDN3/BMP4/STAT5A/AAMP/DLL4/LAMA5/ITGB4/ACVR1B/DAB2IP/SEMA6D/ANXA3/EGF/ACVRL1/IQGAP1/PDPK1/EPHA2/IQSEC1/DAAM2/GPC3/DOCK5/BAG4/PAXIP1/RADIL/ITGB2/PKN3/TGFBR2/CLASP2/ADAMTS9/NOS3…	81
BP	GO:0050808	synapse organization	81/2098	431/21111	1.29116e-08	8.86167e-06	ENSG00000004399/ENSG00000004777/ENSG00000005884/ENSG00000006210/ENSG00000008056/ENSG00000040341/ENSG00000041982/ENSG00000047579/ENSG00000058404/ENSG00000065320/ENSG00000066248/ENSG00000067191/ENSG00000072071/ENSG00000072110/ENSG00000081189/ENSG00000087053/ENSG00000088899/ENSG00000099250/ENSG00000099864/ENSG00000100151/ENSG00000105649/ENSG00000107404/ENSG00000108852/ENSG00000113209/ENSG00000113211…	PLXND1/ARHGAP33/ITGA3/CX3CL1/SYN1/STAU2/TNC/DTNBP1/CAMK2B/NTN1/NGEF/CACNB1/ADGRL1/ACTN1/MEF2C/MTMR2/LZTS3/NRP1/PALM/PICK1/RAB3A/DVL1/MPP2/PCDHB5/PCDHB6/UBE3A/EPHA4/DLGAP3/ADGRL2/PCDHB14/OBSL1/RAB17/FGF13/KIF1A/DLG4/DAB2IP/CLSTN3/TMEM108/SDK1/ARHGAP39/NTRK2/CNKSR2/LRFN2/SLC6A1/RER1/KALRN/SHANK1/SHANK2/NFIA/NFASC/TSC1/RAPSN/PPFIBP2/CACNB3/SETD5/NPTX1/DSCAM/GPHN/SNCG/SPTBN2/LINGO2/CTBP2/BAIAP2/AMIGO…	81
BP	GO:0043087	regulation of GTPase activity	70/2098	359/21111	2.73768e-08	1.69106e-05	ENSG00000004399/ENSG00000004975/ENSG00000006210/ENSG00000040608/ENSG00000047648/ENSG00000060237/ENSG00000066248/ENSG00000068831/ENSG00000069966/ENSG00000071189/ENSG00000073921/ENSG00000075884/ENSG00000077585/ENSG00000079337/ENSG00000088280/ENSG00000091428/ENSG00000099992/ENSG00000100241/ENSG00000101017/ENSG00000103197/ENSG00000104728/ENSG00000105538/ENSG00000105738/ENSG00000105808/ENSG00000108352…	PLXND1/DVL2/CX3CL1/RTN4R/ARHGAP6/WNK1/NGEF/RASGRP2/GNB5/SNX13/PICALM/ARHGAP15/GPR137B/RAPGEF3/ASAP3/RAPGEF4/TBC1D10A/SBF1/CD40/TSC2/ARHGEF10/RASIP1/SIPA1L3/RASA4/RAPGEFL1/EPHA4/PTK2B/TBC1D20/CHN1/USP6/DOCK6/TBC1D5/RAP1GAP2/TBC1D14/MTSS2/RALGPS1/DAB2IP/BCAR3/FGD4/GRTP1/IQGAP1/SGSM2/ARRB2/EPHA2/ARHGEF19/IQSEC1/IQGAP2/NTRK2/RASGRP3/ASAP1/PROM2/ARHGAP35/KALRN/DVL3/GAPVD1/TSC1/TBC1D16/PTK2/RGMA/ARAP1/…	70
BP	GO:0061572	actin filament bundle organization	40/2098	162/21111	4.30755e-08	2.37998e-05	ENSG00000006210/ENSG00000015285/ENSG00000047648/ENSG00000072110/ENSG00000074054/ENSG00000074964/ENSG00000079337/ENSG00000082781/ENSG00000088280/ENSG00000088756/ENSG00000095637/ENSG00000099250/ENSG00000104728/ENSG00000120756/ENSG00000120896/ENSG00000120899/ENSG00000122786/ENSG00000132376/ENSG00000135596/ENSG00000135723/ENSG00000155816/ENSG00000156735/ENSG00000158106/ENSG00000159840/ENSG00000161681…	CX3CL1/WAS/ARHGAP6/ACTN1/CLASP1/ARHGEF10L/RAPGEF3/ITGB5/ASAP3/ARHGAP28/SORBS1/NRP1/ARHGEF10/PLS1/SORBS3/PTK2B/CALD1/INPP5K/MICAL1/FHOD1/FMN2/BAG4/RHPN1/ZYX/SHANK1/CLASP2/SHROOM1/DLC1/TSC1/SYNPO2L/MTSS1/BAIAP2/RFLNB/PRKN/ARAP1/FLNA/MTOR/ARHGEF15/DMD/SHANK3	40
BP	GO:0009896	positive regulation of catabolic process	87/2098	488/21111	4.80436e-08	2.37998e-05	ENSG00000005007/ENSG00000013374/ENSG00000034677/ENSG00000058056/ENSG00000068903/ENSG00000078687/ENSG00000078747/ENSG00000080493/ENSG00000080546/ENSG00000083290/ENSG00000085382/ENSG00000087088/ENSG00000092098/ENSG00000092148/ENSG00000096717/ENSG00000100226/ENSG00000102225/ENSG00000102882/ENSG00000103148/ENSG00000103197/ENSG00000103363/ENSG00000103549/ENSG00000105325/ENSG00000105401/ENSG00000106100…	UPF1/NUB1/RNF19A/USP13/SIRT2/TNRC6C/ITCH/SLC4A4/SESN1/ULK2/HACE1/BAX/RNF31/HECTD1/SIRT1/GTPBP1/CDK16/MAPK3/NPRL3/TSC2/ELOB/RNF40/FZR1/CDC37/NOD1/TRIM14/ABCA2/DVL1/SH3D19/CAMKK2/RBM24/GPLD1/NFE2L2/PARK7/ELAPOR1/MFN2/STK11/ATF6/PTK2B/TRIM6/CBFA2T3/DDA1/DAB2IP/EGF/RNF185/DET1/CSNK1D/RHBDD1/GPC3/SESN3/ADAM8/SH3RF1/LARP1/STX5/ADORA1/FYCO1/TSC1/PSMC3/ARIH1/PLEKHF1/PTK2/PRKCE/ATG13/ULK1/ARIH2/RAD23A/MEX…	87
BP	GO:0010631	epithelial cell migration	61/2098	301/21111	5.00886e-08	2.37998e-05	ENSG00000004399/ENSG00000005884/ENSG00000006638/ENSG00000050820/ENSG00000061273/ENSG00000074054/ENSG00000076201/ENSG00000077782/ENSG00000079385/ENSG00000081189/ENSG00000096717/ENSG00000099250/ENSG00000100311/ENSG00000100345/ENSG00000101017/ENSG00000103769/ENSG00000103811/ENSG00000107485/ENSG00000111863/ENSG00000111961/ENSG00000112293/ENSG00000114861/ENSG00000115109/ENSG00000116044/ENSG00000120899…	PLXND1/ITGA3/TBXA2R/BCAR1/HDAC7/CLASP1/PTPN23/FGFR1/CEACAM1/MEF2C/SIRT1/NRP1/PDGFB/MYH9/CD40/RAB11A/CTSH/GATA3/ADTRP/SASH1/GPLD1/FOXP1/EPB41L5/NFE2L2/PTK2B/GLIPR2/PKN1/PLCG1/BMP4/STAT5A/AAMP/DLL4/DAB2IP/ANXA3/EGF/ACVRL1/PDPK1/EPHA2/IQSEC1/DAAM2/DOCK5/PAXIP1/ITGB2/PKN3/TGFBR2/CLASP2/ADAMTS9/NOS3/JCAD/PTK2/ZEB2/PRKCE/PIK3CD/PLEKHG5/MMRN2/PTPN11/CDH5/PTP4A3/HMGB1/EPHB4/MTOR	61
BP	GO:1902903	regulation of supramolecular fiber organization	73/2098	387/21111	5.72463e-08	2.52579e-05	ENSG00000006210/ENSG00000015285/ENSG00000042493/ENSG00000047648/ENSG00000055163/ENSG00000067798/ENSG00000074054/ENSG00000074964/ENSG00000076826/ENSG00000077522/ENSG00000079337/ENSG00000088280/ENSG00000088756/ENSG00000099250/ENSG00000100106/ENSG00000100151/ENSG00000104728/ENSG00000108262/ENSG00000109265/ENSG00000115306/ENSG00000116288/ENSG00000120896/ENSG00000120899/ENSG00000122966/ENSG00000125753…	CX3CL1/WAS/CAPG/ARHGAP6/CYFIP2/NAV3/CLASP1/ARHGEF10L/CAMSAP3/ACTN2/RAPGEF3/ASAP3/ARHGAP28/NRP1/TRIOBP/PICK1/ARHGEF10/GIT1/CRACD/SPTBN1/PARK7/SORBS3/PTK2B/CIT/VASP/FGF13/HIP1R/INPP5K/PSRC1/FHOD1/CDK5RAP2/SLAIN1/MYLK3/IQGAP2/DAAM2/FMN2/BAG4/DYRK1A/RHPN1/TMSB15B/ARHGAP35/SHANK1/ANKRD23/TMOD4/CLASP2/DLC1/TSC1/SYNPO2L/BMERB1/MAP1A/TNXB/MTSS1/PRKCE/SSH3/SPTBN2/BAIAP2/CDH5/HCLS1/INPP5J/PRKN/ARAP1/CARMIL…	73
BP	GO:0090130	tissue migration	62/2098	310/21111	6.46705e-08	2.66313e-05	ENSG00000004399/ENSG00000005884/ENSG00000006638/ENSG00000050820/ENSG00000061273/ENSG00000074054/ENSG00000076201/ENSG00000077782/ENSG00000079385/ENSG00000081189/ENSG00000096717/ENSG00000099250/ENSG00000100311/ENSG00000100345/ENSG00000101017/ENSG00000103769/ENSG00000103811/ENSG00000107485/ENSG00000107796/ENSG00000111863/ENSG00000111961/ENSG00000112293/ENSG00000114861/ENSG00000115109/ENSG00000116044…	PLXND1/ITGA3/TBXA2R/BCAR1/HDAC7/CLASP1/PTPN23/FGFR1/CEACAM1/MEF2C/SIRT1/NRP1/PDGFB/MYH9/CD40/RAB11A/CTSH/GATA3/ACTA2/ADTRP/SASH1/GPLD1/FOXP1/EPB41L5/NFE2L2/PTK2B/GLIPR2/PKN1/PLCG1/BMP4/STAT5A/AAMP/DLL4/DAB2IP/ANXA3/EGF/ACVRL1/PDPK1/EPHA2/IQSEC1/DAAM2/DOCK5/PAXIP1/ITGB2/PKN3/TGFBR2/CLASP2/ADAMTS9/NOS3/JCAD/PTK2/ZEB2/PRKCE/PIK3CD/PLEKHG5/MMRN2/PTPN11/CDH5/PTP4A3/HMGB1/EPHB4/MTOR	62
BP	GO:0090132	epithelium migration	61/2098	304/21111	7.28161e-08	2.78186e-05	ENSG00000004399/ENSG00000005884/ENSG00000006638/ENSG00000050820/ENSG00000061273/ENSG00000074054/ENSG00000076201/ENSG00000077782/ENSG00000079385/ENSG00000081189/ENSG00000096717/ENSG00000099250/ENSG00000100311/ENSG00000100345/ENSG00000101017/ENSG00000103769/ENSG00000103811/ENSG00000107485/ENSG00000111863/ENSG00000111961/ENSG00000112293/ENSG00000114861/ENSG00000115109/ENSG00000116044/ENSG00000120899…	PLXND1/ITGA3/TBXA2R/BCAR1/HDAC7/CLASP1/PTPN23/FGFR1/CEACAM1/MEF2C/SIRT1/NRP1/PDGFB/MYH9/CD40/RAB11A/CTSH/GATA3/ADTRP/SASH1/GPLD1/FOXP1/EPB41L5/NFE2L2/PTK2B/GLIPR2/PKN1/PLCG1/BMP4/STAT5A/AAMP/DLL4/DAB2IP/ANXA3/EGF/ACVRL1/PDPK1/EPHA2/IQSEC1/DAAM2/DOCK5/PAXIP1/ITGB2/PKN3/TGFBR2/CLASP2/ADAMTS9/NOS3/JCAD/PTK2/ZEB2/PRKCE/PIK3CD/PLEKHG5/MMRN2/PTPN11/CDH5/PTP4A3/HMGB1/EPHB4/MTOR	61
BP	GO:0051017	actin filament bundle assembly	39/2098	159/21111	7.65608e-08	2.78186e-05	ENSG00000006210/ENSG00000015285/ENSG00000047648/ENSG00000072110/ENSG00000074054/ENSG00000074964/ENSG00000079337/ENSG00000082781/ENSG00000088280/ENSG00000088756/ENSG00000095637/ENSG00000099250/ENSG00000104728/ENSG00000120756/ENSG00000120896/ENSG00000120899/ENSG00000122786/ENSG00000132376/ENSG00000135596/ENSG00000135723/ENSG00000155816/ENSG00000156735/ENSG00000158106/ENSG00000159840/ENSG00000161681…	CX3CL1/WAS/ARHGAP6/ACTN1/CLASP1/ARHGEF10L/RAPGEF3/ITGB5/ASAP3/ARHGAP28/SORBS1/NRP1/ARHGEF10/PLS1/SORBS3/PTK2B/CALD1/INPP5K/MICAL1/FHOD1/FMN2/BAG4/RHPN1/ZYX/SHANK1/CLASP2/SHROOM1/DLC1/TSC1/SYNPO2L/MTSS1/BAIAP2/PRKN/ARAP1/FLNA/MTOR/ARHGEF15/DMD/SHANK3	39
BP	GO:0050804	modulation of chemical synaptic transmission	83/2098	467/21111	1.11708e-07	3.68329e-05	ENSG00000006210/ENSG00000008056/ENSG00000034677/ENSG00000040341/ENSG00000047579/ENSG00000058404/ENSG00000067606/ENSG00000067715/ENSG00000070808/ENSG00000081189/ENSG00000087053/ENSG00000099365/ENSG00000100151/ENSG00000101489/ENSG00000102003/ENSG00000104368/ENSG00000105649/ENSG00000105737/ENSG00000107282/ENSG00000107404/ENSG00000107758/ENSG00000108262/ENSG00000108405/ENSG00000108576/ENSG00000108852…	CX3CL1/SYN1/RNF19A/STAU2/DTNBP1/CAMK2B/PRKCZ/SYT1/CAMK2A/MEF2C/MTMR2/STX1B/PICK1/CELF4/SYP/PLAT/RAB3A/GRIK5/APBA1/DVL1/PPP3CB/GIT1/P2RX1/SLC6A4/MPP2/P2RX3/GNAI2/EPHA4/DLGAP3/KMT2A/PTK2B/ADRA1A/PLCG1/IQSEC2/ADORA2A/DLG4/PTPRA/KCNMB4/SERPINE2/CLSTN3/ARRB2/CACNA1A/IGSF11/TMEM108/NTRK2/DGKZ/TMEM25/DGKE/LRFN2/SLC6A1/KCNB1/PPP1R9A/SHANK1/TBC1D24/SHANK2/ADORA1/GRM2/NSMF/RAPSN/MAP1A/NSG1/PRKCE/NPTX1/SNCG…	83
BP	GO:0044282	small molecule catabolic process	75/2098	408/21111	1.13295e-07	3.68329e-05	ENSG00000063854/ENSG00000072778/ENSG00000074660/ENSG00000076555/ENSG00000078269/ENSG00000081181/ENSG00000083123/ENSG00000083720/ENSG00000084110/ENSG00000087053/ENSG00000089250/ENSG00000093072/ENSG00000100033/ENSG00000100116/ENSG00000101473/ENSG00000103253/ENSG00000105135/ENSG00000108381/ENSG00000108479/ENSG00000108515/ENSG00000111271/ENSG00000111863/ENSG00000112294/ENSG00000113552/ENSG00000115159…	HAGH/ACADVL/SCARF1/ACACB/SYNJ2/ARG2/BCKDHB/OXCT1/HAL/MTMR2/NOS1/ADA2/PRODH/GCAT/ACOT8/HAGHL/ILVBL/ASPA/GALK1/ENO3/ACAD10/ADTRP/ALDH5A1/GNPDA1/GPD2/ACADL/SLC25A12/PARK7/GALE/FAAH/ABCD3/ABCD4/GOT1/ECHDC2/ACADS/IDUA/APOBEC3A/IVD/INPP5K/LPIN1/GLS2/CYP27A1/KYAT3/ETFA/THNSL2/AMT/AIG1/ADHFE1/ALDH4A1/CBS/FTCD/ACOX1/AMDHD2/ASRGL1/NOS3/ECI1/GLYCTK/ACOX2/ADAL/KYAT1/PIPOX/ABAT/INPP5J/CYP4F12/PPARA/HYKK/ACADS…	75
BP	GO:0099177	regulation of trans-synaptic signaling	83/2098	468/21111	1.22841e-07	3.79394e-05	ENSG00000006210/ENSG00000008056/ENSG00000034677/ENSG00000040341/ENSG00000047579/ENSG00000058404/ENSG00000067606/ENSG00000067715/ENSG00000070808/ENSG00000081189/ENSG00000087053/ENSG00000099365/ENSG00000100151/ENSG00000101489/ENSG00000102003/ENSG00000104368/ENSG00000105649/ENSG00000105737/ENSG00000107282/ENSG00000107404/ENSG00000107758/ENSG00000108262/ENSG00000108405/ENSG00000108576/ENSG00000108852…	CX3CL1/SYN1/RNF19A/STAU2/DTNBP1/CAMK2B/PRKCZ/SYT1/CAMK2A/MEF2C/MTMR2/STX1B/PICK1/CELF4/SYP/PLAT/RAB3A/GRIK5/APBA1/DVL1/PPP3CB/GIT1/P2RX1/SLC6A4/MPP2/P2RX3/GNAI2/EPHA4/DLGAP3/KMT2A/PTK2B/ADRA1A/PLCG1/IQSEC2/ADORA2A/DLG4/PTPRA/KCNMB4/SERPINE2/CLSTN3/ARRB2/CACNA1A/IGSF11/TMEM108/NTRK2/DGKZ/TMEM25/DGKE/LRFN2/SLC6A1/KCNB1/PPP1R9A/SHANK1/TBC1D24/SHANK2/ADORA1/GRM2/NSMF/RAPSN/MAP1A/NSG1/PRKCE/NPTX1/SNCG…	83
BP	GO:0016311	dephosphorylation	68/2098	360/21111	1.53004e-07	4.5005e-05	ENSG00000011304/ENSG00000014914/ENSG00000074211/ENSG00000076201/ENSG00000078269/ENSG00000079393/ENSG00000080031/ENSG00000081189/ENSG00000087053/ENSG00000100239/ENSG00000100241/ENSG00000100330/ENSG00000101413/ENSG00000105053/ENSG00000107758/ENSG00000108389/ENSG00000110786/ENSG00000111077/ENSG00000111679/ENSG00000112293/ENSG00000112319/ENSG00000113721/ENSG00000114353/ENSG00000115685/ENSG00000118046…	PTBP1/MTMR11/PPP2R2C/PTPN23/SYNJ2/DUSP13/PTPRH/MEF2C/MTMR2/PPP6R2/SBF1/MTMR3/RPRD1B/VRK3/PPP3CB/MTMR4/PTPN5/TNS2/PTPN6/GPLD1/EYA4/PDGFRB/GNAI2/PPP1R7/STK11/PPP3CC/EPHX2/RIPK3/LGALS3/INPP5K/PTPRA/PTPN22/LPIN1/ACP2/PPM1B/IQGAP1/PTPN7/THNSL2/CTDSP1/UBASH3B/PPARGC1B/PPP2R2B/BAG4/DUSP23/ADORA1/DLC1/INPPL1/TSC1/PIP4P1/NSMF/PPP2R3B/PTPN9/CAMTA1/SSH3/PDP2/CTDSP2/CTDNEP1/PTPN11/CDH5/PGP/PTP4A3/INPP5J/PPP1…	68
BP	GO:0043491	protein kinase B signaling	44/2098	198/21111	2.49397e-07	7.00239e-05	ENSG00000006210/ENSG00000068903/ENSG00000077782/ENSG00000090534/ENSG00000096717/ENSG00000100302/ENSG00000101017/ENSG00000103197/ENSG00000106991/ENSG00000107485/ENSG00000111846/ENSG00000111863/ENSG00000116288/ENSG00000118046/ENSG00000120057/ENSG00000126218/ENSG00000127946/ENSG00000132376/ENSG00000133056/ENSG00000138798/ENSG00000141480/ENSG00000141506/ENSG00000142627/ENSG00000146648/ENSG00000148053…	CX3CL1/SIRT2/FGFR1/THPO/SIRT1/RASD2/CD40/TSC2/ENG/GATA3/GCNT2/ADTRP/PARK7/STK11/SFRP5/F10/HIP1/INPP5K/PIK3C2B/EGF/ARRB2/PIK3R5/EPHA2/EGFR/NTRK2/SESN3/AKR1C2/ADAM8/BAG4/GRM2/MYORG/STOX1/RET/PHB1/IGF2/PTK2/PIK3CD/VEGFB/HCLS1/C1QTNF12/PPARA/PEAR1/MTOR/CPNE1	44
BP	GO:0010634	positive regulation of epithelial cell migration	36/2098	148/21111	2.98165e-07	7.86944e-05	ENSG00000005884/ENSG00000050820/ENSG00000061273/ENSG00000074054/ENSG00000077782/ENSG00000096717/ENSG00000099250/ENSG00000100311/ENSG00000101017/ENSG00000103769/ENSG00000103811/ENSG00000107485/ENSG00000111961/ENSG00000112293/ENSG00000114861/ENSG00000115109/ENSG00000116044/ENSG00000120899/ENSG00000122694/ENSG00000124181/ENSG00000125378/ENSG00000126561/ENSG00000127837/ENSG00000138772/ENSG00000138798…	ITGA3/BCAR1/HDAC7/CLASP1/FGFR1/SIRT1/NRP1/PDGFB/CD40/RAB11A/CTSH/GATA3/SASH1/GPLD1/FOXP1/EPB41L5/NFE2L2/PTK2B/GLIPR2/PLCG1/BMP4/STAT5A/AAMP/ANXA3/EGF/PDPK1/IQSEC1/DOCK5/TGFBR2/CLASP2/NOS3/JCAD/PRKCE/PIK3CD/HMGB1/MTOR	36
BP	GO:0051896	regulation of protein kinase B signaling	39/2098	167/21111	3.05758e-07	7.86944e-05	ENSG00000006210/ENSG00000077782/ENSG00000090534/ENSG00000096717/ENSG00000100302/ENSG00000103197/ENSG00000106991/ENSG00000107485/ENSG00000111846/ENSG00000116288/ENSG00000118046/ENSG00000120057/ENSG00000126218/ENSG00000127946/ENSG00000132376/ENSG00000138798/ENSG00000141480/ENSG00000141506/ENSG00000142627/ENSG00000146648/ENSG00000148053/ENSG00000149212/ENSG00000151632/ENSG00000151651/ENSG00000156735…	CX3CL1/FGFR1/THPO/SIRT1/RASD2/TSC2/ENG/GATA3/GCNT2/PARK7/STK11/SFRP5/F10/HIP1/INPP5K/EGF/ARRB2/PIK3R5/EPHA2/EGFR/NTRK2/SESN3/AKR1C2/ADAM8/BAG4/GRM2/MYORG/STOX1/RET/PHB1/IGF2/PTK2/PIK3CD/VEGFB/HCLS1/C1QTNF12/PPARA/MTOR/CPNE1	39
BP	GO:0060562	epithelial tube morphogenesis	64/2098	338/21111	3.21343e-07	7.90852e-05	ENSG00000004399/ENSG00000004975/ENSG00000006451/ENSG00000008710/ENSG00000010361/ENSG00000011143/ENSG00000065320/ENSG00000075275/ENSG00000081189/ENSG00000091831/ENSG00000092148/ENSG00000099250/ENSG00000101144/ENSG00000103067/ENSG00000103197/ENSG00000103811/ENSG00000105429/ENSG00000105538/ENSG00000106571/ENSG00000106991/ENSG00000107404/ENSG00000107485/ENSG00000111424/ENSG00000113971/ENSG00000114861…	PLXND1/DVL2/RALA/PKD1/FUZ/MKS1/NTN1/CELSR1/MEF2C/ESR1/HECTD1/NRP1/BMP7/ESRP2/TSC2/CTSH/MEGF8/RASIP1/GLI3/ENG/DVL1/GATA3/VDR/NPHP3/FOXP1/EPHA4/LIAS/BMP4/VASP/DLL4/LAMA5/WNT2B/EGF/SEC24B/ACVRL1/EPHA2/GPC3/TBX6/ARHGAP35/DVL3/TGFBR2/DLC1/TSC1/STOX1/RET/SPINT1/DCHS1/CCDC103/C2CD3/MTSS1/PIK3CD/MMRN2/MST1/TCAP/RGMA/MED12/PBX1/PTCH1/PLXNB2/PHACTR4/BRD2/FKBPL/TCTN1/SHANK3	64
BP	GO:0016054	organic acid catabolic process	53/2098	261/21111	3.45686e-07	7.90852e-05	ENSG00000072778/ENSG00000076555/ENSG00000081181/ENSG00000083123/ENSG00000084110/ENSG00000089250/ENSG00000100033/ENSG00000100116/ENSG00000101473/ENSG00000105135/ENSG00000108381/ENSG00000111271/ENSG00000111863/ENSG00000112294/ENSG00000113552/ENSG00000115361/ENSG00000117480/ENSG00000117528/ENSG00000119688/ENSG00000120053/ENSG00000121310/ENSG00000122971/ENSG00000127415/ENSG00000128928/ENSG00000134324…	ACADVL/ACACB/ARG2/BCKDHB/HAL/NOS1/PRODH/GCAT/ACOT8/ILVBL/ASPA/ACAD10/ADTRP/ALDH5A1/GNPDA1/ACADL/FAAH/ABCD3/ABCD4/GOT1/ECHDC2/ACADS/IDUA/IVD/LPIN1/GLS2/KYAT3/ETFA/THNSL2/AMT/AIG1/ADHFE1/ALDH4A1/CBS/FTCD/ACOX1/AMDHD2/ASRGL1/NOS3/ECI1/ACOX2/KYAT1/PIPOX/ABAT/CYP4F12/PPARA/HYKK/ACADSB/CPT1B/PLIN5/AMACR/--/ARHGAP11B	53
BP	GO:0046395	carboxylic acid catabolic process	53/2098	261/21111	3.45686e-07	7.90852e-05	ENSG00000072778/ENSG00000076555/ENSG00000081181/ENSG00000083123/ENSG00000084110/ENSG00000089250/ENSG00000100033/ENSG00000100116/ENSG00000101473/ENSG00000105135/ENSG00000108381/ENSG00000111271/ENSG00000111863/ENSG00000112294/ENSG00000113552/ENSG00000115361/ENSG00000117480/ENSG00000117528/ENSG00000119688/ENSG00000120053/ENSG00000121310/ENSG00000122971/ENSG00000127415/ENSG00000128928/ENSG00000134324…	ACADVL/ACACB/ARG2/BCKDHB/HAL/NOS1/PRODH/GCAT/ACOT8/ILVBL/ASPA/ACAD10/ADTRP/ALDH5A1/GNPDA1/ACADL/FAAH/ABCD3/ABCD4/GOT1/ECHDC2/ACADS/IDUA/IVD/LPIN1/GLS2/KYAT3/ETFA/THNSL2/AMT/AIG1/ADHFE1/ALDH4A1/CBS/FTCD/ACOX1/AMDHD2/ASRGL1/NOS3/ECI1/ACOX2/KYAT1/PIPOX/ABAT/CYP4F12/PPARA/HYKK/ACADSB/CPT1B/PLIN5/AMACR/--/ARHGAP11B	53
BP	GO:0099565	chemical synaptic transmission, postsynaptic	28/2098	105/21111	8.40832e-07	0.000185493	ENSG00000067606/ENSG00000081189/ENSG00000087053/ENSG00000099365/ENSG00000101489/ENSG00000105737/ENSG00000107404/ENSG00000108405/ENSG00000108852/ENSG00000109991/ENSG00000112038/ENSG00000120899/ENSG00000128271/ENSG00000129749/ENSG00000132535/ENSG00000141480/ENSG00000144847/ENSG00000144868/ENSG00000149582/ENSG00000161681/ENSG00000162065/ENSG00000163485/ENSG00000175866/ENSG00000183044/ENSG00000196338…	PRKCZ/MEF2C/MTMR2/STX1B/CELF4/GRIK5/DVL1/P2RX1/MPP2/P2RX3/OPRM1/PTK2B/ADORA2A/CHRNA10/DLG4/ARRB2/IGSF11/TMEM108/TMEM25/SHANK1/TBC1D24/ADORA1/BAIAP2/ABAT/NLGN3/TRPV1/UNC13B/SHANK3	28
BP	GO:0010632	regulation of epithelial cell migration	47/2098	227/21111	8.77114e-07	0.000186825	ENSG00000005884/ENSG00000006638/ENSG00000050820/ENSG00000061273/ENSG00000074054/ENSG00000076201/ENSG00000077782/ENSG00000079385/ENSG00000081189/ENSG00000096717/ENSG00000099250/ENSG00000100311/ENSG00000101017/ENSG00000103769/ENSG00000103811/ENSG00000107485/ENSG00000111961/ENSG00000112293/ENSG00000114861/ENSG00000115109/ENSG00000116044/ENSG00000120899/ENSG00000122694/ENSG00000124181/ENSG00000125378…	ITGA3/TBXA2R/BCAR1/HDAC7/CLASP1/PTPN23/FGFR1/CEACAM1/MEF2C/SIRT1/NRP1/PDGFB/CD40/RAB11A/CTSH/GATA3/SASH1/GPLD1/FOXP1/EPB41L5/NFE2L2/PTK2B/GLIPR2/PLCG1/BMP4/STAT5A/AAMP/DLL4/DAB2IP/ANXA3/EGF/ACVRL1/PDPK1/EPHA2/IQSEC1/DOCK5/TGFBR2/CLASP2/ADAMTS9/NOS3/JCAD/PTK2/PRKCE/PIK3CD/MMRN2/HMGB1/MTOR	47
BP	GO:0110053	regulation of actin filament organization	55/2098	283/21111	9.11233e-07	0.000187623	ENSG00000006210/ENSG00000015285/ENSG00000042493/ENSG00000047648/ENSG00000055163/ENSG00000074054/ENSG00000074964/ENSG00000077522/ENSG00000079337/ENSG00000088280/ENSG00000088756/ENSG00000099250/ENSG00000100106/ENSG00000100151/ENSG00000104728/ENSG00000109265/ENSG00000115306/ENSG00000120896/ENSG00000120899/ENSG00000122966/ENSG00000125753/ENSG00000130787/ENSG00000132376/ENSG00000135723/ENSG00000145703…	CX3CL1/WAS/CAPG/ARHGAP6/CYFIP2/CLASP1/ARHGEF10L/ACTN2/RAPGEF3/ASAP3/ARHGAP28/NRP1/TRIOBP/PICK1/ARHGEF10/CRACD/SPTBN1/SORBS3/PTK2B/CIT/VASP/HIP1R/INPP5K/FHOD1/IQGAP2/DAAM2/FMN2/BAG4/RHPN1/TMSB15B/ARHGAP35/SHANK1/TMOD4/CLASP2/DLC1/TSC1/SYNPO2L/MTSS1/PRKCE/SSH3/SPTBN2/BAIAP2/HCLS1/PRKN/ARAP1/CARMIL3/KANK3/FLNA/SVIL/MTOR/ARHGEF15/TWF2/ARPIN-AP3S2/ARPC4-TTLL3/SHANK3	55
BP	GO:0035148	tube formation	36/2098	156/21111	1.16261e-06	0.000231659	ENSG00000004975/ENSG00000006451/ENSG00000010361/ENSG00000011143/ENSG00000075275/ENSG00000092148/ENSG00000101144/ENSG00000103197/ENSG00000107404/ENSG00000107485/ENSG00000113971/ENSG00000121897/ENSG00000125378/ENSG00000125753/ENSG00000136848/ENSG00000138798/ENSG00000138802/ENSG00000147862/ENSG00000158813/ENSG00000160007/ENSG00000161202/ENSG00000164741/ENSG00000165699/ENSG00000165731/ENSG00000166145…	DVL2/RALA/FUZ/MKS1/CELSR1/HECTD1/BMP7/TSC2/DVL1/GATA3/NPHP3/LIAS/BMP4/VASP/DAB2IP/EGF/SEC24B/NFIB/EDA/ARHGAP35/DVL3/DLC1/TSC1/RET/SPINT1/PIK3CD/MMRN2/TCAP/RGMA/MED12/PTCH1/PLXNB2/PHACTR4/BRD2/TCTN1/SHANK3	36
BP	GO:0006816	calcium ion transport	75/2098	434/21111	1.36899e-06	0.000264259	ENSG00000006210/ENSG00000007402/ENSG00000008710/ENSG00000058404/ENSG00000063176/ENSG00000067191/ENSG00000069966/ENSG00000070808/ENSG00000074370/ENSG00000078549/ENSG00000087088/ENSG00000089060/ENSG00000089250/ENSG00000092529/ENSG00000100311/ENSG00000100346/ENSG00000107736/ENSG00000107758/ENSG00000108405/ENSG00000109991/ENSG00000111424/ENSG00000111679/ENSG00000112038/ENSG00000113721/ENSG00000114353…	CX3CL1/CACNA2D2/PKD1/CAMK2B/SPHK2/CACNB1/GNB5/CAMK2A/ATP2A3/ADCYAP1R1/BAX/SLC8B1/NOS1/CAPN3/PDGFB/CACNA1I/CDH23/PPP3CB/P2RX1/P2RX3/VDR/PTPN6/OPRM1/PDGFRB/GNAI2/SLC25A12/PTK2B/ADRA1A/PPP3CC/PLP1/PLCG1/AHNAK/ADORA2A/CHRNA10/HRC/LGALS3/RAMP1/INPP5K/PTPN22/EGF/NOL3/PDPK1/ARRB2/CACNA1A/TRPM2/PSEN2/ANK2/CAMK2G/JPH2/CACNA2D1/UBASH3B/ATP2B2/PKD1L1/NOS3/PKD1L2/CATSPER2/STIM1/CACNB3/SLC3A2/LETM1/PRKCE/HAP1…	75
BP	GO:1990778	protein localization to cell periphery	62/2098	340/21111	1.83136e-06	0.000342798	ENSG00000005884/ENSG00000008277/ENSG00000024422/ENSG00000029534/ENSG00000064201/ENSG00000067606/ENSG00000070018/ENSG00000073921/ENSG00000077522/ENSG00000088992/ENSG00000092148/ENSG00000095637/ENSG00000099365/ENSG00000099864/ENSG00000100023/ENSG00000103769/ENSG00000105649/ENSG00000107331/ENSG00000115306/ENSG00000120756/ENSG00000124313/ENSG00000125149/ENSG00000126391/ENSG00000129667/ENSG00000129682…	ITGA3/ADAM22/EHD2/ANK1/TSPAN32/PRKCZ/LRP6/PICALM/ACTN2/TESC/HECTD1/SORBS1/STX1B/PALM/PPIL2/RAB11A/RAB3A/ABCA2/SPTBN1/PLS1/IQSEC2/PHAF1/FRMD8/RHBDF2/FGF13/LAMA5/LGALS3/RAMP1/INPP5K/DLG4/FLOT2/KIF13A/PDPK1/RAB40B/EPHA2/ANK2/EGFR/PID1/TNIK/ZFYVE27/FAM126B/BAG4/RER1/KCNB1/NFASC/CLASP2/SLMAP/LZTFL1/RAPSN/AMN/PLEKHF1/DCHS1/CACNB3/NSG1/PTPN9/PRKCE/NPTX1/BBS1/PACS2/ZDHHC23/PTCH1/FLNA	62
BP	GO:0032231	regulation of actin filament bundle assembly	27/2098	104/21111	2.30647e-06	0.000419031	ENSG00000006210/ENSG00000015285/ENSG00000047648/ENSG00000074054/ENSG00000074964/ENSG00000079337/ENSG00000088280/ENSG00000088756/ENSG00000099250/ENSG00000104728/ENSG00000120896/ENSG00000132376/ENSG00000135723/ENSG00000156735/ENSG00000158106/ENSG00000161681/ENSG00000163539/ENSG00000164741/ENSG00000165699/ENSG00000166317/ENSG00000170873/ENSG00000185345/ENSG00000186635/ENSG00000196924/ENSG00000198793…	CX3CL1/WAS/ARHGAP6/CLASP1/ARHGEF10L/RAPGEF3/ASAP3/ARHGAP28/NRP1/ARHGEF10/SORBS3/INPP5K/FHOD1/BAG4/RHPN1/SHANK1/CLASP2/DLC1/TSC1/SYNPO2L/MTSS1/PRKN/ARAP1/FLNA/MTOR/ARHGEF15/SHANK3	27
BP	GO:0099518	vesicle cytoskeletal trafficking	21/2098	70/21111	2.51043e-06	0.000443054	ENSG00000047579/ENSG00000065000/ENSG00000067606/ENSG00000091536/ENSG00000118046/ENSG00000130294/ENSG00000130402/ENSG00000135127/ENSG00000135441/ENSG00000137177/ENSG00000137474/ENSG00000142347/ENSG00000155980/ENSG00000157483/ENSG00000158560/ENSG00000163820/ENSG00000169994/ENSG00000173805/ENSG00000176658/ENSG00000182606/ENSG00000189114	DTNBP1/AP3D1/PRKCZ/MYO15A/STK11/KIF1A/ACTN4/BICDL1/BLOC1S1/KIF13A/MYO7A/MYO1F/KIF5A/MYO1E/DYNC1I1/FYCO1/MYO7B/HAP1/MYO1D/TRAK1/BLOC1S3	21
BP	GO:0010769	regulation of cell morphogenesis involved in differentiation	57/2098	307/21111	2.64006e-06	0.00045299	ENSG00000004139/ENSG00000004399/ENSG00000004777/ENSG00000010319/ENSG00000040341/ENSG00000040608/ENSG00000044090/ENSG00000047579/ENSG00000058404/ENSG00000065320/ENSG00000066248/ENSG00000072518/ENSG00000083290/ENSG00000088899/ENSG00000089820/ENSG00000092929/ENSG00000092964/ENSG00000095539/ENSG00000099250/ENSG00000100106/ENSG00000105429/ENSG00000114062/ENSG00000116106/ENSG00000118046/ENSG00000124006…	SARM1/PLXND1/ARHGAP33/SEMA3G/STAU2/RTN4R/CUL7/DTNBP1/CAMK2B/NTN1/NGEF/MARK2/ULK2/LZTS3/ARHGAP4/UNC13D/DPYSL2/SEMA4G/NRP1/TRIOBP/MEGF8/UBE3A/EPHA4/STK11/OBSL1/CHN1/FGF13/KIF1A/ACTN4/SEMA6D/DOCK5/NTRK2/TNIK/ZFYVE27/DPYSL5/ARHGAP35/KALRN/TBC1D24/CLASP2/RET/NSMF/PTK2/DSCAM/KNDC1/BRSK2/BAIAP2/ANAPC2/ULK1/CDH4/CNTN2/PLXNB2/FLNA/SYNGAP1/MBP/TWF2/SHANK3/CUX1	57
BP	GO:0060079	excitatory postsynaptic potential	26/2098	99/21111	2.79526e-06	0.000460741	ENSG00000067606/ENSG00000081189/ENSG00000087053/ENSG00000099365/ENSG00000101489/ENSG00000105737/ENSG00000107404/ENSG00000108405/ENSG00000108852/ENSG00000109991/ENSG00000112038/ENSG00000120899/ENSG00000128271/ENSG00000129749/ENSG00000132535/ENSG00000141480/ENSG00000144847/ENSG00000144868/ENSG00000149582/ENSG00000161681/ENSG00000162065/ENSG00000163485/ENSG00000175866/ENSG00000196338/ENSG00000196689…	PRKCZ/MEF2C/MTMR2/STX1B/CELF4/GRIK5/DVL1/P2RX1/MPP2/P2RX3/OPRM1/PTK2B/ADORA2A/CHRNA10/DLG4/ARRB2/IGSF11/TMEM108/TMEM25/SHANK1/TBC1D24/ADORA1/BAIAP2/NLGN3/TRPV1/SHANK3	26
BP	GO:0032970	regulation of actin filament-based process	71/2098	412/21111	2.87362e-06	0.000460741	ENSG00000006210/ENSG00000015285/ENSG00000040341/ENSG00000042493/ENSG00000047648/ENSG00000055163/ENSG00000074054/ENSG00000074964/ENSG00000075275/ENSG00000077522/ENSG00000079337/ENSG00000088280/ENSG00000088756/ENSG00000099250/ENSG00000100106/ENSG00000100151/ENSG00000100345/ENSG00000104728/ENSG00000107796/ENSG00000109265/ENSG00000113721/ENSG00000115306/ENSG00000120896/ENSG00000120899/ENSG00000122966…	CX3CL1/WAS/STAU2/CAPG/ARHGAP6/CYFIP2/CLASP1/ARHGEF10L/CELSR1/ACTN2/RAPGEF3/ASAP3/ARHGAP28/NRP1/TRIOBP/PICK1/MYH9/ARHGEF10/ACTA2/CRACD/PDGFRB/SPTBN1/SORBS3/PTK2B/CIT/VASP/FGF13/HIP1R/INPP5K/FHOD1/IQGAP1/MYLK3/ARHGDIA/TRPM2/ARHGEF19/ANK2/IQGAP2/DAAM2/FMN2/BAG4/RHPN1/TMSB15B/ARHGAP35/SHANK1/ANKRD23/TMOD4/ADORA1/CLASP2/DLC1/TSC1/SYNPO2L/MTSS1/PRKCE/SSH3/SPTBN2/BAIAP2/HCLS1/CTNNA3/PRKN/ARAP1/CARMIL3/K…	71
BP	GO:0062012	regulation of small molecule metabolic process	69/2098	397/21111	2.909e-06	0.000460741	ENSG00000005882/ENSG00000025434/ENSG00000049239/ENSG00000049769/ENSG00000063176/ENSG00000071889/ENSG00000072778/ENSG00000076555/ENSG00000078549/ENSG00000079385/ENSG00000080493/ENSG00000089250/ENSG00000095637/ENSG00000096717/ENSG00000099864/ENSG00000100003/ENSG00000100311/ENSG00000102125/ENSG00000103254/ENSG00000106070/ENSG00000106153/ENSG00000108179/ENSG00000108262/ENSG00000109320/ENSG00000111424…	PDK2/NR1H3/H6PD/PPP1R3F/SPHK2/FAM3A/ACADVL/ACACB/ADCYAP1R1/CEACAM1/SLC4A4/NOS1/SORBS1/SIRT1/PALM/SEC14L2/PDGFB/TAFAZZIN/ANTKMT/GRB10/CHCHD2/PPIF/GIT1/NFKB1/VDR/GPLD1/GNAI2/SCAP/ACADL/SLC25A12/PARK7/STK11/PTK2B/EPHX2/LPGAT1/SIRT5/PANK2/CBFA2T3/APOC1/FMO5/INPP5K/ISCU/UQCC2/KHK/EGF/IGFBP3/PID1/PFKFB1/FGFR4/COX7A1/GRM2/NOS3/IGF2/STIM1/STAT3/PRKCE/ZNF692/DHCR7/CLK2/ZBTB20/C1QTNF12/PGP/PRKN/PPARA/NCOR2…	69
BP	GO:1904062	regulation of cation transmembrane transport	64/2098	360/21111	3.0509e-06	0.000460958	ENSG00000006071/ENSG00000006210/ENSG00000060237/ENSG00000063176/ENSG00000067191/ENSG00000069424/ENSG00000069966/ENSG00000077522/ENSG00000081189/ENSG00000087088/ENSG00000088992/ENSG00000089250/ENSG00000092529/ENSG00000103254/ENSG00000107758/ENSG00000108179/ENSG00000108405/ENSG00000110719/ENSG00000111679/ENSG00000112038/ENSG00000116288/ENSG00000120899/ENSG00000120910/ENSG00000123560/ENSG00000124181…	ABCC8/CX3CL1/WNK1/SPHK2/CACNB1/KCNAB2/GNB5/ACTN2/MEF2C/BAX/TESC/NOS1/CAPN3/ANTKMT/PPP3CB/PPIF/P2RX1/TCIRG1/PTPN6/OPRM1/PARK7/PTK2B/PPP3CC/PLP1/PLCG1/EDN3/AHNAK/KCNC1/FGF13/ACTN4/HRC/DLG4/PTPN22/ISCU/FXYD2/PDPK1/PSEN2/ANK2/JPH2/CACNA2D1/UBASH3B/SHANK1/SLMAP/WNK2/STIM1/CACNB3/SLC43A2/KCNAB1/PRKCE/HAP1/SCN4B/KCNIP1/CACNB4/LRRC55/PLA2G6/NLGN3/SLC6A9/FLNA/GJC2/DMD/GSTM2/SHISA9/SHANK3/FXYD1	64
BP	GO:0072659	protein localization to plasma membrane	54/2098	287/21111	3.17581e-06	0.000460958	ENSG00000005884/ENSG00000024422/ENSG00000029534/ENSG00000064201/ENSG00000067606/ENSG00000070018/ENSG00000073921/ENSG00000077522/ENSG00000088992/ENSG00000092148/ENSG00000095637/ENSG00000099864/ENSG00000100023/ENSG00000103769/ENSG00000105649/ENSG00000115306/ENSG00000120756/ENSG00000125149/ENSG00000126391/ENSG00000129667/ENSG00000129682/ENSG00000130702/ENSG00000131981/ENSG00000132329/ENSG00000132376…	ITGA3/EHD2/ANK1/TSPAN32/PRKCZ/LRP6/PICALM/ACTN2/TESC/HECTD1/SORBS1/PALM/PPIL2/RAB11A/RAB3A/SPTBN1/PLS1/PHAF1/FRMD8/RHBDF2/FGF13/LAMA5/LGALS3/RAMP1/INPP5K/FLOT2/KIF13A/PDPK1/RAB40B/EPHA2/ANK2/EGFR/PID1/TNIK/ZFYVE27/FAM126B/BAG4/RER1/KCNB1/NFASC/CLASP2/SLMAP/AMN/PLEKHF1/DCHS1/CACNB3/NSG1/PTPN9/PRKCE/BBS1/PACS2/ZDHHC23/PTCH1/FLNA	54
BP	GO:0072175	epithelial tube formation	33/2098	143/21111	3.19067e-06	0.000460958	ENSG00000004975/ENSG00000006451/ENSG00000010361/ENSG00000011143/ENSG00000075275/ENSG00000092148/ENSG00000101144/ENSG00000103197/ENSG00000107404/ENSG00000107485/ENSG00000113971/ENSG00000121897/ENSG00000125378/ENSG00000125753/ENSG00000138798/ENSG00000138802/ENSG00000160007/ENSG00000161202/ENSG00000164741/ENSG00000165699/ENSG00000165731/ENSG00000166145/ENSG00000171608/ENSG00000173269/ENSG00000173991…	DVL2/RALA/FUZ/MKS1/CELSR1/HECTD1/BMP7/TSC2/DVL1/GATA3/NPHP3/LIAS/BMP4/VASP/EGF/SEC24B/ARHGAP35/DVL3/DLC1/TSC1/RET/SPINT1/PIK3CD/MMRN2/TCAP/RGMA/MED12/PTCH1/PLXNB2/PHACTR4/BRD2/TCTN1/SHANK3	33
BP	GO:0032956	regulation of actin cytoskeleton organization	65/2098	368/21111	3.20887e-06	0.000460958	ENSG00000006210/ENSG00000015285/ENSG00000040341/ENSG00000042493/ENSG00000047648/ENSG00000055163/ENSG00000074054/ENSG00000074964/ENSG00000075275/ENSG00000077522/ENSG00000079337/ENSG00000088280/ENSG00000088756/ENSG00000099250/ENSG00000100106/ENSG00000100151/ENSG00000104728/ENSG00000109265/ENSG00000113721/ENSG00000115306/ENSG00000120896/ENSG00000120899/ENSG00000122966/ENSG00000125753/ENSG00000130787…	CX3CL1/WAS/STAU2/CAPG/ARHGAP6/CYFIP2/CLASP1/ARHGEF10L/CELSR1/ACTN2/RAPGEF3/ASAP3/ARHGAP28/NRP1/TRIOBP/PICK1/ARHGEF10/CRACD/PDGFRB/SPTBN1/SORBS3/PTK2B/CIT/VASP/HIP1R/INPP5K/FHOD1/IQGAP1/MYLK3/ARHGDIA/TRPM2/ARHGEF19/IQGAP2/DAAM2/FMN2/BAG4/RHPN1/TMSB15B/ARHGAP35/SHANK1/ANKRD23/TMOD4/CLASP2/DLC1/TSC1/SYNPO2L/MTSS1/PRKCE/SSH3/SPTBN2/BAIAP2/HCLS1/PRKN/ARAP1/CARMIL3/KANK3/FLNA/SVIL/CD2AP/MTOR/ARHGEF15/T…	65
BP	GO:1904064	positive regulation of cation transmembrane transport	36/2098	163/21111	3.45946e-06	0.000485662	ENSG00000006071/ENSG00000006210/ENSG00000060237/ENSG00000077522/ENSG00000087088/ENSG00000088992/ENSG00000089250/ENSG00000092529/ENSG00000103254/ENSG00000107758/ENSG00000108405/ENSG00000116288/ENSG00000120910/ENSG00000123560/ENSG00000124181/ENSG00000124205/ENSG00000129159/ENSG00000130402/ENSG00000137731/ENSG00000140992/ENSG00000145362/ENSG00000149596/ENSG00000153956/ENSG00000165238/ENSG00000167323…	ABCC8/CX3CL1/WNK1/ACTN2/BAX/TESC/NOS1/CAPN3/ANTKMT/PPP3CB/P2RX1/PARK7/PPP3CC/PLP1/PLCG1/EDN3/KCNC1/ACTN4/FXYD2/PDPK1/ANK2/JPH2/CACNA2D1/WNK2/STIM1/CACNB3/HAP1/CACNB4/LRRC55/NLGN3/FLNA/GJC2/DMD/GSTM2/SHANK3/FXYD1	36
BP	GO:0034764	positive regulation of transmembrane transport	45/2098	225/21111	3.94017e-06	0.000533406	ENSG00000006071/ENSG00000006210/ENSG00000060237/ENSG00000070371/ENSG00000077522/ENSG00000087088/ENSG00000088992/ENSG00000089250/ENSG00000092529/ENSG00000095637/ENSG00000103254/ENSG00000107758/ENSG00000108405/ENSG00000110436/ENSG00000116044/ENSG00000116288/ENSG00000120910/ENSG00000123560/ENSG00000124181/ENSG00000124205/ENSG00000125730/ENSG00000129159/ENSG00000130402/ENSG00000137731/ENSG00000140992…	ABCC8/CX3CL1/WNK1/CLTCL1/ACTN2/BAX/TESC/NOS1/CAPN3/SORBS1/ANTKMT/PPP3CB/P2RX1/SLC1A2/NFE2L2/PARK7/PPP3CC/PLP1/PLCG1/EDN3/C3/KCNC1/ACTN4/FXYD2/PDPK1/ANK2/GPC3/JPH2/CACNA2D1/WNK2/STIM1/CACNB3/HAP1/PTPN11/CACNB4/LRRC55/C1QTNF12/NLGN3/FLNA/OCLN/GJC2/DMD/GSTM2/SHANK3/FXYD1	45
BP	GO:0070838	divalent metal ion transport	80/2098	485/21111	3.97226e-06	0.000533406	ENSG00000006210/ENSG00000007402/ENSG00000008710/ENSG00000058404/ENSG00000063176/ENSG00000067191/ENSG00000069966/ENSG00000070808/ENSG00000074370/ENSG00000078549/ENSG00000087088/ENSG00000089060/ENSG00000089250/ENSG00000092529/ENSG00000100311/ENSG00000100346/ENSG00000107736/ENSG00000107758/ENSG00000108405/ENSG00000109991/ENSG00000111424/ENSG00000111679/ENSG00000112038/ENSG00000113721/ENSG00000114353…	CX3CL1/CACNA2D2/PKD1/CAMK2B/SPHK2/CACNB1/GNB5/CAMK2A/ATP2A3/ADCYAP1R1/BAX/SLC8B1/NOS1/CAPN3/PDGFB/CACNA1I/CDH23/PPP3CB/P2RX1/P2RX3/VDR/PTPN6/OPRM1/PDGFRB/GNAI2/SLC25A12/PTK2B/ADRA1A/PPP3CC/PLP1/PLCG1/AHNAK/ADORA2A/CHRNA10/HRC/LGALS3/RAMP1/INPP5K/PTPN22/ISCU/SLC41A2/EGF/NOL3/PDPK1/ARRB2/CACNA1A/TRPM2/PSEN2/ANK2/SLC39A4/CAMK2G/CNNM2/JPH2/CACNA2D1/UBASH3B/ATP2B2/CNNM4/PKD1L1/NOS3/PKD1L2/CATSPER2/STI…	80
BP	GO:0051897	positive regulation of protein kinase B signaling	28/2098	113/21111	4.06378e-06	0.000534085	ENSG00000006210/ENSG00000077782/ENSG00000090534/ENSG00000100302/ENSG00000106991/ENSG00000107485/ENSG00000111846/ENSG00000116288/ENSG00000126218/ENSG00000127946/ENSG00000138798/ENSG00000141480/ENSG00000141506/ENSG00000146648/ENSG00000151632/ENSG00000151651/ENSG00000156735/ENSG00000164976/ENSG00000165730/ENSG00000165731/ENSG00000167085/ENSG00000167244/ENSG00000169398/ENSG00000171608/ENSG00000173511…	CX3CL1/FGFR1/THPO/RASD2/ENG/GATA3/GCNT2/PARK7/F10/HIP1/EGF/ARRB2/PIK3R5/EGFR/AKR1C2/ADAM8/BAG4/MYORG/STOX1/RET/PHB1/IGF2/PTK2/PIK3CD/VEGFB/HCLS1/C1QTNF12/CPNE1	28
BP	GO:0045666	positive regulation of neuron differentiation	63/2098	356/21111	4.23882e-06	0.000545483	ENSG00000003402/ENSG00000004399/ENSG00000004975/ENSG00000005884/ENSG00000006210/ENSG00000040341/ENSG00000044090/ENSG00000058404/ENSG00000064961/ENSG00000065320/ENSG00000067715/ENSG00000071564/ENSG00000072518/ENSG00000074660/ENSG00000077782/ENSG00000081189/ENSG00000084676/ENSG00000099250/ENSG00000101144/ENSG00000102572/ENSG00000103528/ENSG00000104897/ENSG00000105429/ENSG00000107404/ENSG00000116044…	CFLAR/PLXND1/DVL2/ITGA3/CX3CL1/STAU2/CUL7/CAMK2B/HMG20B/NTN1/SYT1/TCF3/MARK2/SCARF1/FGFR1/MEF2C/NCOA1/NRP1/BMP7/STK24/SYT17/SF3A2/MEGF8/DVL1/NFE2L2/EPHA4/STK11/TGIF2/PTK2B/OBSL1/BMP4/RNF112/DLG4/KIDINS220/DAB2IP/CSNK1D/DLX1/NTRK2/ZFYVE27/GDPD5/NBL1/ARHGAP35/KALRN/DVL3/SHANK1/TBC1D24/RET/CYB5D2/ALK/DSCAM/BAIAP2/ANAPC2/CDH4/ADRA2C/PRKN/PLXNB2/FLNA/DMD/NCKIPSD/CPNE1/TWF2/SHANK3/CUX1	63
BP	GO:0042391	regulation of membrane potential	72/2098	425/21111	4.58855e-06	0.000578438	ENSG00000067606/ENSG00000069424/ENSG00000077522/ENSG00000080493/ENSG00000081189/ENSG00000087053/ENSG00000087088/ENSG00000088256/ENSG00000089060/ENSG00000099365/ENSG00000100346/ENSG00000101489/ENSG00000105737/ENSG00000107404/ENSG00000108405/ENSG00000108852/ENSG00000109991/ENSG00000112038/ENSG00000114120/ENSG00000116288/ENSG00000118058/ENSG00000120899/ENSG00000120907/ENSG00000125779/ENSG00000128271…	PRKCZ/KCNAB2/ACTN2/SLC4A4/MEF2C/MTMR2/BAX/GNA11/SLC8B1/STX1B/CACNA1I/CELF4/GRIK5/DVL1/P2RX1/MPP2/P2RX3/OPRM1/SLC25A36/PARK7/KMT2A/PTK2B/ADRA1A/PANK2/ADORA2A/KCNC1/FGF13/CHRNA10/DLG4/KCNMB4/ARRB2/IGSF11/TMEM108/ANK2/USP53/GABRR1/NTRK2/TMEM25/PID1/CACNA2D1/PIEZO2/KCNB1/SHANK1/TBC1D24/ADORA1/SLMAP/STOX1/PIP5KL1/CACNB3/KCNK9/KCNK7/BAIAP2/SCN4B/KCNA2/CACNB4/PYCR1/ABAT/CTNNA3/KCNK12/PRKN/ZACN/NLGN3/CAC…	72
BP	GO:0030705	cytoskeleton-dependent intracellular transport	42/2098	206/21111	4.93094e-06	0.000598581	ENSG00000010361/ENSG00000040341/ENSG00000047579/ENSG00000054654/ENSG00000065000/ENSG00000067606/ENSG00000076826/ENSG00000091536/ENSG00000096872/ENSG00000105700/ENSG00000107282/ENSG00000117245/ENSG00000118046/ENSG00000119333/ENSG00000126214/ENSG00000130294/ENSG00000130402/ENSG00000131966/ENSG00000132589/ENSG00000135127/ENSG00000135441/ENSG00000137177/ENSG00000137474/ENSG00000140983/ENSG00000142347…	FUZ/STAU2/DTNBP1/SYNE2/AP3D1/PRKCZ/CAMSAP3/MYO15A/IFT74/KXD1/APBA1/KIF17/STK11/DYNC2I2/KLC1/KIF1A/ACTN4/ACTR10/FLOT2/BICDL1/BLOC1S1/KIF13A/MYO7A/RHOT2/MYO1F/TMEM108/DLG2/KIF5A/MYO1E/LCA5L/DYNC1I1/FYCO1/SUN1/MAP1A/MYO7B/HAP1/MYO1D/TRAK1/BLOC1S3/SPG7/HSBP1/BORCS8	42
BP	GO:0016358	dendrite development	47/2098	241/21111	4.98559e-06	0.000598581	ENSG00000004139/ENSG00000004777/ENSG00000040341/ENSG00000044090/ENSG00000047579/ENSG00000058404/ENSG00000065320/ENSG00000066248/ENSG00000070808/ENSG00000073921/ENSG00000074660/ENSG00000081189/ENSG00000088899/ENSG00000099250/ENSG00000101144/ENSG00000107404/ENSG00000114062/ENSG00000116106/ENSG00000118046/ENSG00000124006/ENSG00000124839/ENSG00000130294/ENSG00000132535/ENSG00000134313/ENSG00000136848…	SARM1/ARHGAP33/STAU2/CUL7/DTNBP1/CAMK2B/NTN1/NGEF/CAMK2A/PICALM/SCARF1/MEF2C/LZTS3/NRP1/BMP7/DVL1/UBE3A/EPHA4/STK11/OBSL1/RAB17/KIF1A/DLG4/KIDINS220/DAB2IP/CARM1/RERE/CELSR2/IQSEC1/SDK1/ASAP1/TNIK/DPYSL5/KALRN/SHANK1/TBC1D24/NSMF/MAP1A/ALK/DSCAM/KNDC1/BBS1/BAIAP2/ANAPC2/SYNGAP1/SHANK3/CUX1	47
BP	GO:0072511	divalent inorganic cation transport	80/2098	488/21111	5.03905e-06	0.000598581	ENSG00000006210/ENSG00000007402/ENSG00000008710/ENSG00000058404/ENSG00000063176/ENSG00000067191/ENSG00000069966/ENSG00000070808/ENSG00000074370/ENSG00000078549/ENSG00000087088/ENSG00000089060/ENSG00000089250/ENSG00000092529/ENSG00000100311/ENSG00000100346/ENSG00000107736/ENSG00000107758/ENSG00000108405/ENSG00000109991/ENSG00000111424/ENSG00000111679/ENSG00000112038/ENSG00000113721/ENSG00000114353…	CX3CL1/CACNA2D2/PKD1/CAMK2B/SPHK2/CACNB1/GNB5/CAMK2A/ATP2A3/ADCYAP1R1/BAX/SLC8B1/NOS1/CAPN3/PDGFB/CACNA1I/CDH23/PPP3CB/P2RX1/P2RX3/VDR/PTPN6/OPRM1/PDGFRB/GNAI2/SLC25A12/PTK2B/ADRA1A/PPP3CC/PLP1/PLCG1/AHNAK/ADORA2A/CHRNA10/HRC/LGALS3/RAMP1/INPP5K/PTPN22/ISCU/SLC41A2/EGF/NOL3/PDPK1/ARRB2/CACNA1A/TRPM2/PSEN2/ANK2/SLC39A4/CAMK2G/CNNM2/JPH2/CACNA2D1/UBASH3B/ATP2B2/CNNM4/PKD1L1/NOS3/PKD1L2/CATSPER2/STI…	80
BP	GO:0010959	regulation of metal ion transport	68/2098	398/21111	6.23662e-06	0.00071361	ENSG00000006071/ENSG00000006210/ENSG00000058404/ENSG00000060237/ENSG00000063176/ENSG00000067191/ENSG00000069424/ENSG00000069966/ENSG00000070808/ENSG00000077522/ENSG00000078549/ENSG00000087088/ENSG00000088992/ENSG00000089060/ENSG00000089250/ENSG00000092529/ENSG00000100311/ENSG00000107758/ENSG00000108405/ENSG00000109991/ENSG00000111679/ENSG00000113721/ENSG00000114353/ENSG00000120899/ENSG00000120910…	ABCC8/CX3CL1/CAMK2B/WNK1/SPHK2/CACNB1/KCNAB2/GNB5/CAMK2A/ACTN2/ADCYAP1R1/BAX/TESC/SLC8B1/NOS1/CAPN3/PDGFB/PPP3CB/P2RX1/P2RX3/PTPN6/PDGFRB/GNAI2/PTK2B/PPP3CC/PLP1/PLCG1/EDN3/AHNAK/ADORA2A/KCNC1/FGF13/ACTN4/HRC/LGALS3/INPP5K/PTPN22/SERPINE2/ISCU/FXYD2/EGF/PDPK1/ARRB2/PSEN2/ANK2/CAMK2G/JPH2/CACNA2D1/UBASH3B/ADORA1/SLMAP/NOS3/WNK2/STIM1/CACNB3/KCNAB1/PRKCE/HAP1/SCN4B/KCNIP1/CACNB4/LRRC55/PLA2G6/FLNA/…	68
BP	GO:0003012	muscle system process	71/2098	421/21111	6.26383e-06	0.00071361	ENSG00000003402/ENSG00000006071/ENSG00000006638/ENSG00000006704/ENSG00000058404/ENSG00000067191/ENSG00000077157/ENSG00000077522/ENSG00000081181/ENSG00000087258/ENSG00000089250/ENSG00000101605/ENSG00000102125/ENSG00000105048/ENSG00000107796/ENSG00000108405/ENSG00000108509/ENSG00000108823/ENSG00000109991/ENSG00000113163/ENSG00000114861/ENSG00000120907/ENSG00000122786/ENSG00000124205/ENSG00000125414…	CFLAR/ABCC8/TBXA2R/GTF2IRD1/CAMK2B/CACNB1/PPP1R12B/ACTN2/ARG2/GNAO1/NOS1/MYOM1/TAFAZZIN/TNNT1/ACTA2/P2RX1/CAMTA2/SGCA/P2RX3/CERT1/FOXP1/ADRA1A/CALD1/EDN3/MYH2/TNNI3/GAMT/CNN1/HRC/GATA5/MYH11/DTNA/CDK9/PDE5A/NOL3/TPM3/ANK2/DOCK5/CAMK2G/ALDOA/CACNA2D1/TTN/PDE9A/MYL3/TMOD4/ADORA1/SLMAP/NOS3/ANKRD2/GRK2/VEGFB/TCAP/DES/SCN4B/HTR1D/ABAT/CTNNA3/SMTN/ADRA2C/PLA2G6/PPARA/RYR1/CACNA1H/TRPV1/FLNA/MTOR/DMD/G…	71
BP	GO:0007626	locomotory behavior	42/2098	208/21111	6.35399e-06	0.00071361	ENSG00000008277/ENSG00000049860/ENSG00000075275/ENSG00000091536/ENSG00000100302/ENSG00000100997/ENSG00000107282/ENSG00000107331/ENSG00000107736/ENSG00000107758/ENSG00000108262/ENSG00000114062/ENSG00000115317/ENSG00000116106/ENSG00000116288/ENSG00000128271/ENSG00000132535/ENSG00000137843/ENSG00000139637/ENSG00000140836/ENSG00000141480/ENSG00000152977/ENSG00000153902/ENSG00000154122/ENSG00000160145…	ADAM22/HEXB/CELSR1/MYO15A/RASD2/ABHD12/APBA1/ABCA2/CDH23/PPP3CB/GIT1/UBE3A/HTRA2/EPHA4/PARK7/ADORA2A/DLG4/PAK6/MYG1/ZFHX3/ARRB2/ZIC1/LGI4/ANKH/KALRN/ZNF385A/SHANK2/NPY1R/TSC1/ALK/PRKCE/DSCAM/ADCY5/SNCG/CACNB4/MTA1/ABAT/CNTN2/PRKN/MTOR/SHANK3/TBCE	42
BP	GO:0006470	protein dephosphorylation	50/2098	265/21111	6.67565e-06	0.000736348	ENSG00000011304/ENSG00000074211/ENSG00000076201/ENSG00000079393/ENSG00000080031/ENSG00000087053/ENSG00000100239/ENSG00000100241/ENSG00000100330/ENSG00000101413/ENSG00000105053/ENSG00000107758/ENSG00000108389/ENSG00000110786/ENSG00000111077/ENSG00000111679/ENSG00000112319/ENSG00000113721/ENSG00000114353/ENSG00000115685/ENSG00000118046/ENSG00000120910/ENSG00000131981/ENSG00000132670/ENSG00000134242…	PTBP1/PPP2R2C/PTPN23/DUSP13/PTPRH/MTMR2/PPP6R2/SBF1/MTMR3/RPRD1B/VRK3/PPP3CB/MTMR4/PTPN5/TNS2/PTPN6/EYA4/PDGFRB/GNAI2/PPP1R7/STK11/PPP3CC/LGALS3/PTPRA/PTPN22/PPM1B/PTPN7/CTDSP1/UBASH3B/PPP2R2B/DUSP23/ADORA1/DLC1/TSC1/NSMF/PPP2R3B/PTPN9/CAMTA1/SSH3/PDP2/CTDSP2/CTDNEP1/PTPN11/CDH5/PGP/PTP4A3/PPP1CC/DUSP29/MTOR/PPP2R2A	50
BP	GO:0010927	cellular component assembly involved in morphogenesis	28/2098	116/21111	6.98574e-06	0.000757034	ENSG00000003402/ENSG00000074054/ENSG00000077522/ENSG00000087053/ENSG00000092529/ENSG00000105048/ENSG00000107331/ENSG00000109099/ENSG00000113721/ENSG00000122367/ENSG00000124006/ENSG00000125875/ENSG00000128591/ENSG00000132470/ENSG00000133392/ENSG00000135248/ENSG00000138347/ENSG00000140795/ENSG00000145362/ENSG00000154330/ENSG00000154358/ENSG00000155657/ENSG00000163126/ENSG00000163157/ENSG00000163539…	CFLAR/CLASP1/ACTN2/MTMR2/CAPN3/TNNT1/ABCA2/PMP22/PDGFRB/LDB3/OBSL1/TBC1D20/FLNC/ITGB4/MYH11/GARIN1B/MYPN/MYLK3/ANK2/PGM5/OBSCN/TTN/ANKRD23/TMOD4/CLASP2/SYNPO2L/KRT8/TCAP	28
BP	GO:0015980	energy derivation by oxidation of organic compounds	54/2098	295/21111	7.36238e-06	0.000784094	ENSG00000010256/ENSG00000014641/ENSG00000049769/ENSG00000067177/ENSG00000069122/ENSG00000072778/ENSG00000073578/ENSG00000088682/ENSG00000089127/ENSG00000095637/ENSG00000100412/ENSG00000102125/ENSG00000105953/ENSG00000106070/ENSG00000106153/ENSG00000110717/ENSG00000115159/ENSG00000115592/ENSG00000115840/ENSG00000116288/ENSG00000117118/ENSG00000117640/ENSG00000119013/ENSG00000125779/ENSG00000126602…	UQCRC1/MDH1/PPP1R3F/PHKA1/ADGRF5/ACADVL/SDHA/COQ9/OAS1/SORBS1/ACO2/TAFAZZIN/OGDH/GRB10/CHCHD2/NDUFS8/GPD2/PRKAG3/SLC25A12/PARK7/SDHB/MTFR1L/NDUFB3/PANK2/TRAP1/CBFA2T3/COX4I2/COX4I1/INPP5K/BLOC1S1/ISCU/SUCLA2/KHK/ETFA/SIRT3/IFNAR1/SDHC/SURF1/ME3/PID1/UQCRB/COX7A1/UQCRQ/PHKG1/IGF2/NDUFV1/PDHB/SLC25A22/IDH2/SLC25A18/UQCR10/PPP1CC/MTOR/MT-CO3	54
BP	GO:0043434	response to peptide hormone	69/2098	408/21111	7.63833e-06	0.000793699	ENSG00000003402/ENSG00000005882/ENSG00000006071/ENSG00000050820/ENSG00000067606/ENSG00000069702/ENSG00000070018/ENSG00000070808/ENSG00000077522/ENSG00000079385/ENSG00000084676/ENSG00000095637/ENSG00000096717/ENSG00000101144/ENSG00000103197/ENSG00000103549/ENSG00000103994/ENSG00000104368/ENSG00000104660/ENSG00000106070/ENSG00000109320/ENSG00000111077/ENSG00000112293/ENSG00000114353/ENSG00000114650…	CFLAR/PDK2/ABCC8/BCAR1/PRKCZ/TGFBR3/LRP6/CAMK2A/ACTN2/CEACAM1/NCOA1/SORBS1/SIRT1/BMP7/TSC2/RNF40/ZNF106/PLAT/LEPROTL1/GRB10/NFKB1/TNS2/GPLD1/GNAI2/SCAP/GRB14/NFE2L2/SLC2A1/STK11/GOT1/MAX/STAT5A/INPP5K/PTPRA/SORT1/LPIN1/SLC2A8/BCAR3/KHK/PDPK1/EIF2B5/SESN3/PID1/PFKFB1/SHC1/SCNN1D/INPPL1/TSC1/STAT6/IGF2/STAT3/PTK2/MZB1/STAT2/RELA/STAT5B/ADCY6/UCP3/BAIAP2/HSD11B2/PTPN11/PLCB1/C1QTNF12/HSF1/PPARA/TRPV…	69
BP	GO:0050769	positive regulation of neurogenesis	77/2098	470/21111	7.70955e-06	0.000793699	ENSG00000003402/ENSG00000004399/ENSG00000004975/ENSG00000005884/ENSG00000006210/ENSG00000040341/ENSG00000043143/ENSG00000044090/ENSG00000058404/ENSG00000064961/ENSG00000065320/ENSG00000067715/ENSG00000071564/ENSG00000072518/ENSG00000074660/ENSG00000077782/ENSG00000081189/ENSG00000084676/ENSG00000099250/ENSG00000100146/ENSG00000101144/ENSG00000102572/ENSG00000103528/ENSG00000104897/ENSG00000105429…	CFLAR/PLXND1/DVL2/ITGA3/CX3CL1/STAU2/JADE2/CUL7/CAMK2B/HMG20B/NTN1/SYT1/TCF3/MARK2/SCARF1/FGFR1/MEF2C/NCOA1/NRP1/SOX10/BMP7/STK24/SYT17/SF3A2/MEGF8/GLI3/DVL1/ASPA/OPRM1/NFE2L2/EPHA4/STK11/TGIF2/PTK2B/OBSL1/BMP4/RNF112/DLG4/KIDINS220/SERPINE2/DAB2IP/CSNK1D/DLX1/NTRK2/ZFYVE27/IL34/GDPD5/NBL1/ARHGAP35/KALRN/DVL3/SHANK1/TBC1D24/RET/NSMF/SPINT1/CYB5D2/ALK/DSCAM/HAP1/BAIAP2/ANAPC2/CDH4/ADRA2C/PRKN/PPP1…	77
BP	GO:0043542	endothelial cell migration	43/2098	218/21111	9.2061e-06	0.000932231	ENSG00000004399/ENSG00000006638/ENSG00000050820/ENSG00000061273/ENSG00000077782/ENSG00000079385/ENSG00000081189/ENSG00000096717/ENSG00000099250/ENSG00000100311/ENSG00000100345/ENSG00000101017/ENSG00000107485/ENSG00000111863/ENSG00000111961/ENSG00000112293/ENSG00000114861/ENSG00000116044/ENSG00000120899/ENSG00000124181/ENSG00000125378/ENSG00000126561/ENSG00000127837/ENSG00000128917/ENSG00000136848…	PLXND1/TBXA2R/BCAR1/HDAC7/FGFR1/CEACAM1/MEF2C/SIRT1/NRP1/PDGFB/MYH9/CD40/GATA3/ADTRP/SASH1/GPLD1/FOXP1/NFE2L2/PTK2B/PLCG1/BMP4/STAT5A/AAMP/DLL4/DAB2IP/ANXA3/EGF/ACVRL1/PDPK1/EPHA2/PAXIP1/ITGB2/ADAMTS9/NOS3/JCAD/PTK2/PIK3CD/PLEKHG5/MMRN2/CDH5/PTP4A3/HMGB1/EPHB4	43
BP	GO:0016331	morphogenesis of embryonic epithelium	34/2098	157/21111	1.00073e-05	0.00098171	ENSG00000004975/ENSG00000006451/ENSG00000010361/ENSG00000011143/ENSG00000075275/ENSG00000092148/ENSG00000101144/ENSG00000103197/ENSG00000107404/ENSG00000107485/ENSG00000113971/ENSG00000115109/ENSG00000121897/ENSG00000125378/ENSG00000125753/ENSG00000128918/ENSG00000130702/ENSG00000134245/ENSG00000138802/ENSG00000160007/ENSG00000161202/ENSG00000164741/ENSG00000165699/ENSG00000165731/ENSG00000166145…	DVL2/RALA/FUZ/MKS1/CELSR1/HECTD1/BMP7/TSC2/DVL1/GATA3/NPHP3/EPB41L5/LIAS/BMP4/VASP/ALDH1A2/LAMA5/WNT2B/SEC24B/ARHGAP35/DVL3/DLC1/TSC1/RET/SPINT1/RGMA/MED12/JAG2/PTCH1/PLXNB2/PHACTR4/BRD2/TCTN1/SHANK3	34
BP	GO:0010821	regulation of mitochondrion organization	38/2098	184/21111	1.00126e-05	0.00098171	ENSG00000006451/ENSG00000072274/ENSG00000087088/ENSG00000092098/ENSG00000100099/ENSG00000103197/ENSG00000105401/ENSG00000108179/ENSG00000108828/ENSG00000109332/ENSG00000110931/ENSG00000115204/ENSG00000115317/ENSG00000116288/ENSG00000116688/ENSG00000122386/ENSG00000130787/ENSG00000135116/ENSG00000140939/ENSG00000140983/ENSG00000141480/ENSG00000153823/ENSG00000156735/ENSG00000164877/ENSG00000165730…	RALA/TFRC/BAX/RNF31/HPS4/TSC2/CDC37/PPIF/VAT1/UBE2D3/CAMKK2/MPV17/HTRA2/PARK7/MFN2/ZNF205/HIP1R/HRK/NOL3/RHOT2/ARRB2/PID1/BAG4/MICALL2/STOX1/STAT2/ABLIM3/ATG13/MIEF2/ARIH2/PLA2G6/PRKN/PDE2A/PLSCR3/SLC35F6/CERS1/PISD/CHCHD10	38
BP	GO:0048813	dendrite morphogenesis	32/2098	144/21111	1.03214e-05	0.000996177	ENSG00000004139/ENSG00000004777/ENSG00000040341/ENSG00000044090/ENSG00000047579/ENSG00000058404/ENSG00000066248/ENSG00000073921/ENSG00000088899/ENSG00000099250/ENSG00000107404/ENSG00000114062/ENSG00000116106/ENSG00000118046/ENSG00000124006/ENSG00000130294/ENSG00000132535/ENSG00000134313/ENSG00000142599/ENSG00000143126/ENSG00000154310/ENSG00000157851/ENSG00000160145/ENSG00000161681/ENSG00000162065…	SARM1/ARHGAP33/STAU2/CUL7/DTNBP1/CAMK2B/NGEF/PICALM/LZTS3/NRP1/DVL1/UBE3A/EPHA4/STK11/OBSL1/KIF1A/DLG4/KIDINS220/RERE/CELSR2/TNIK/DPYSL5/KALRN/SHANK1/TBC1D24/NSMF/DSCAM/KNDC1/BAIAP2/ANAPC2/SHANK3/CUX1	32
BP	GO:0030010	establishment of cell polarity	33/2098	151/21111	1.09782e-05	0.00103608	ENSG00000008256/ENSG00000008710/ENSG00000047849/ENSG00000067606/ENSG00000072518/ENSG00000073350/ENSG00000074054/ENSG00000076826/ENSG00000088833/ENSG00000100345/ENSG00000105738/ENSG00000107485/ENSG00000107862/ENSG00000110719/ENSG00000114541/ENSG00000115163/ENSG00000118046/ENSG00000120899/ENSG00000126822/ENSG00000129682/ENSG00000132589/ENSG00000132849/ENSG00000136098/ENSG00000136861/ENSG00000151474…	CYTH3/PKD1/MAP4/PRKCZ/MARK2/LLGL2/CLASP1/CAMSAP3/NSFL1C/MYH9/SIPA1L3/GATA3/GBF1/TCIRG1/FRMD4B/CENPA/STK11/PTK2B/PLEKHG3/FGF13/FLOT2/PATJ/NEK3/CDK5RAP2/FRMD4A/WEE1/PTK2/BRSK2/CDH5/SYNE4/MYO18A/DCTN1/CORO7	33
BP	GO:0014020	primary neural tube formation	25/2098	100/21111	1.10793e-05	0.00103608	ENSG00000004975/ENSG00000006451/ENSG00000010361/ENSG00000011143/ENSG00000075275/ENSG00000092148/ENSG00000101144/ENSG00000103197/ENSG00000107404/ENSG00000113971/ENSG00000121897/ENSG00000125378/ENSG00000125753/ENSG00000138802/ENSG00000160007/ENSG00000161202/ENSG00000164741/ENSG00000165699/ENSG00000166145/ENSG00000182175/ENSG00000184634/ENSG00000185920/ENSG00000196576/ENSG00000204138/ENSG00000204256	DVL2/RALA/FUZ/MKS1/CELSR1/HECTD1/BMP7/TSC2/DVL1/NPHP3/LIAS/BMP4/VASP/SEC24B/ARHGAP35/DVL3/DLC1/TSC1/SPINT1/RGMA/MED12/PTCH1/PLXNB2/PHACTR4/BRD2	25
BP	GO:0001843	neural tube closure	24/2098	94/21111	1.12381e-05	0.00103608	ENSG00000004975/ENSG00000006451/ENSG00000010361/ENSG00000011143/ENSG00000075275/ENSG00000092148/ENSG00000103197/ENSG00000107404/ENSG00000113971/ENSG00000121897/ENSG00000125378/ENSG00000125753/ENSG00000138802/ENSG00000160007/ENSG00000161202/ENSG00000164741/ENSG00000165699/ENSG00000166145/ENSG00000182175/ENSG00000184634/ENSG00000185920/ENSG00000196576/ENSG00000204138/ENSG00000204256	DVL2/RALA/FUZ/MKS1/CELSR1/HECTD1/TSC2/DVL1/NPHP3/LIAS/BMP4/VASP/SEC24B/ARHGAP35/DVL3/DLC1/TSC1/SPINT1/RGMA/MED12/PTCH1/PLXNB2/PHACTR4/BRD2	24
BP	GO:0098815	modulation of excitatory postsynaptic potential	15/2098	44/21111	1.21662e-05	0.00110516	ENSG00000067606/ENSG00000087053/ENSG00000099365/ENSG00000101489/ENSG00000107404/ENSG00000120899/ENSG00000132535/ENSG00000144847/ENSG00000144868/ENSG00000149582/ENSG00000161681/ENSG00000162065/ENSG00000175866/ENSG00000196338/ENSG00000251322	PRKCZ/MTMR2/STX1B/CELF4/DVL1/PTK2B/DLG4/IGSF11/TMEM108/TMEM25/SHANK1/TBC1D24/BAIAP2/NLGN3/SHANK3	15
BP	GO:0007265	Ras protein signal transduction	61/2098	353/21111	1.28371e-05	0.0011492	ENSG00000005884/ENSG00000006451/ENSG00000008256/ENSG00000015285/ENSG00000039523/ENSG00000040608/ENSG00000047648/ENSG00000064300/ENSG00000065320/ENSG00000068831/ENSG00000075275/ENSG00000076928/ENSG00000079337/ENSG00000085382/ENSG00000089820/ENSG00000091428/ENSG00000099250/ENSG00000099331/ENSG00000100055/ENSG00000104728/ENSG00000105443/ENSG00000105538/ENSG00000105767/ENSG00000105808/ENSG00000107862…	ITGA3/RALA/CYTH3/WAS/RIPOR1/RTN4R/ARHGAP6/NGFR/NTN1/RASGRP2/CELSR1/ARHGEF1/RAPGEF3/HACE1/ARHGAP4/RAPGEF4/NRP1/MYO9B/CYTH4/ARHGEF10/CYTH2/RASIP1/CADM4/RASA4/GBF1/RAPGEFL1/MADD/PDGFRB/PARK7/MFN2/ADRA1A/RAB9A/IQSEC2/STAMBP/MCF2L/DNMT1/RALGPS1/DAB2IP/RAB30/ARHGDIA/CNKSR1/SETDB1/GPR17/IQSEC1/RASGRP3/PSD3/ARHGAP35/ARHGEF3/DLC1/SYNPO2L/GARRE1/PLEKHG5/ARHGAP1/EPS8L2/BCR/SYNGAP1/DENND4B/PHACTR4/ADGRG1/RGL…	61
BP	GO:0022604	regulation of cell morphogenesis	79/2098	493/21111	1.34673e-05	0.00118623	ENSG00000004139/ENSG00000004399/ENSG00000004777/ENSG00000004975/ENSG00000010319/ENSG00000040341/ENSG00000040608/ENSG00000044090/ENSG00000047579/ENSG00000049860/ENSG00000058404/ENSG00000065320/ENSG00000066248/ENSG00000067715/ENSG00000072518/ENSG00000075884/ENSG00000083290/ENSG00000088899/ENSG00000089820/ENSG00000092929/ENSG00000092964/ENSG00000095539/ENSG00000099250/ENSG00000099864/ENSG00000100106…	SARM1/PLXND1/ARHGAP33/DVL2/SEMA3G/STAU2/RTN4R/CUL7/DTNBP1/HEXB/CAMK2B/NTN1/NGEF/SYT1/MARK2/ARHGAP15/ULK2/LZTS3/ARHGAP4/UNC13D/DPYSL2/SEMA4G/NRP1/PALM/TRIOBP/MYH9/SYT17/MEGF8/DVL1/SH3D19/UBE3A/EPHA4/STK11/PTK2B/OBSL1/CHN1/FGF13/KIF1A/ACTN4/DLG4/MYH10/ITGA7/SEMA6D/FGD4/DOCK5/NTRK2/ALDOA/TNIK/ZFYVE27/DPYSL5/ARHGAP35/KALRN/CFAP410/ITGB2/DVL3/TBC1D24/CLASP2/DLC1/RET/NSMF/PTK2/DSCAM/KNDC1/BRSK2/BAIAP2/…	79
BP	GO:0060606	tube closure	24/2098	95/21111	1.36348e-05	0.00118623	ENSG00000004975/ENSG00000006451/ENSG00000010361/ENSG00000011143/ENSG00000075275/ENSG00000092148/ENSG00000103197/ENSG00000107404/ENSG00000113971/ENSG00000121897/ENSG00000125378/ENSG00000125753/ENSG00000138802/ENSG00000160007/ENSG00000161202/ENSG00000164741/ENSG00000165699/ENSG00000166145/ENSG00000182175/ENSG00000184634/ENSG00000185920/ENSG00000196576/ENSG00000204138/ENSG00000204256	DVL2/RALA/FUZ/MKS1/CELSR1/HECTD1/TSC2/DVL1/NPHP3/LIAS/BMP4/VASP/SEC24B/ARHGAP35/DVL3/DLC1/TSC1/SPINT1/RGMA/MED12/PTCH1/PLXNB2/PHACTR4/BRD2	24
BP	GO:0043270	positive regulation of ion transport	54/2098	302/21111	1.477e-05	0.00126715	ENSG00000006071/ENSG00000006210/ENSG00000047579/ENSG00000060237/ENSG00000063176/ENSG00000067715/ENSG00000070808/ENSG00000077522/ENSG00000078549/ENSG00000087088/ENSG00000088992/ENSG00000089250/ENSG00000092529/ENSG00000100311/ENSG00000103254/ENSG00000107758/ENSG00000108405/ENSG00000108576/ENSG00000109991/ENSG00000113721/ENSG00000116288/ENSG00000120910/ENSG00000123560/ENSG00000124181/ENSG00000124205…	ABCC8/CX3CL1/DTNBP1/WNK1/SPHK2/SYT1/CAMK2A/ACTN2/ADCYAP1R1/BAX/TESC/NOS1/CAPN3/PDGFB/ANTKMT/PPP3CB/P2RX1/SLC6A4/P2RX3/PDGFRB/PARK7/PPP3CC/PLP1/PLCG1/EDN3/ATP8A1/ADORA2A/KCNC1/ACTN4/LGALS3/FXYD2/PDPK1/ARRB2/ANK2/JPH2/CACNA2D1/SLC6A1/ADORA1/WNK2/STIM1/CACNB3/HAP1/SCN4B/CACNB4/ABAT/LRRC55/PLA2G6/NLGN3/FLNA/GJC2/DMD/GSTM2/SHANK3/FXYD1	54
BP	GO:0001841	neural tube formation	26/2098	108/21111	1.54147e-05	0.00130434	ENSG00000004975/ENSG00000006451/ENSG00000010361/ENSG00000011143/ENSG00000075275/ENSG00000092148/ENSG00000101144/ENSG00000103197/ENSG00000107404/ENSG00000113971/ENSG00000121897/ENSG00000125378/ENSG00000125753/ENSG00000138802/ENSG00000160007/ENSG00000161202/ENSG00000164741/ENSG00000165699/ENSG00000166145/ENSG00000182175/ENSG00000184634/ENSG00000185920/ENSG00000196576/ENSG00000204138/ENSG00000204256…	DVL2/RALA/FUZ/MKS1/CELSR1/HECTD1/BMP7/TSC2/DVL1/NPHP3/LIAS/BMP4/VASP/SEC24B/ARHGAP35/DVL3/DLC1/TSC1/SPINT1/RGMA/MED12/PTCH1/PLXNB2/PHACTR4/BRD2/TCTN1	26
BP	GO:0009063	cellular amino acid catabolic process	28/2098	121/21111	1.63391e-05	0.00136388	ENSG00000081181/ENSG00000083123/ENSG00000084110/ENSG00000089250/ENSG00000100033/ENSG00000100116/ENSG00000108381/ENSG00000112294/ENSG00000120053/ENSG00000128928/ENSG00000135423/ENSG00000137944/ENSG00000140374/ENSG00000144115/ENSG00000145020/ENSG00000147576/ENSG00000159423/ENSG00000160200/ENSG00000160282/ENSG00000162174/ENSG00000164867/ENSG00000171097/ENSG00000179761/ENSG00000183044/ENSG00000188266…	ARG2/BCKDHB/HAL/NOS1/PRODH/GCAT/ASPA/ALDH5A1/GOT1/IVD/GLS2/KYAT3/ETFA/THNSL2/AMT/ADHFE1/ALDH4A1/CBS/FTCD/ASRGL1/NOS3/KYAT1/PIPOX/ABAT/HYKK/ACADSB/--/ARHGAP11B	28
BP	GO:0034765	regulation of ion transmembrane transport	79/2098	496/21111	1.68029e-05	0.00138389	ENSG00000006071/ENSG00000006210/ENSG00000007402/ENSG00000060237/ENSG00000063176/ENSG00000067191/ENSG00000069424/ENSG00000069966/ENSG00000077522/ENSG00000081189/ENSG00000087088/ENSG00000088992/ENSG00000089250/ENSG00000092529/ENSG00000100346/ENSG00000103254/ENSG00000104848/ENSG00000107758/ENSG00000108179/ENSG00000108405/ENSG00000110719/ENSG00000111679/ENSG00000112038/ENSG00000112782/ENSG00000116288…	ABCC8/CX3CL1/CACNA2D2/WNK1/SPHK2/CACNB1/KCNAB2/GNB5/ACTN2/MEF2C/BAX/TESC/NOS1/CAPN3/CACNA1I/ANTKMT/KCNA7/PPP3CB/PPIF/P2RX1/TCIRG1/PTPN6/OPRM1/CLIC5/PARK7/KCNC4/PTK2B/PPP3CC/PLP1/PLCG1/EDN3/AHNAK/KCNC1/FGF13/ACTN4/HRC/DLG4/PTPN22/ISCU/FXYD2/PDPK1/CACNA1A/PSEN2/ANK2/JPH2/CACNA2D1/UBASH3B/KCNB1/SHANK1/SLMAP/WNK2/CATSPER2/STIM1/CACNB3/SLC43A2/KCNAB1/TCAF2/PRKCE/KCNK7/HAP1/SCN4B/KCNA2/KCNIP1/KCNJ14/CA…	79
BP	GO:0051235	maintenance of location	58/2098	334/21111	1.78857e-05	0.00139723	ENSG00000006210/ENSG00000008710/ENSG00000025434/ENSG00000049860/ENSG00000065000/ENSG00000076555/ENSG00000087088/ENSG00000089060/ENSG00000089250/ENSG00000092529/ENSG00000096717/ENSG00000105499/ENSG00000105737/ENSG00000109320/ENSG00000111679/ENSG00000115307/ENSG00000116288/ENSG00000120899/ENSG00000123191/ENSG00000124181/ENSG00000125652/ENSG00000125730/ENSG00000130528/ENSG00000132693/ENSG00000135454…	CX3CL1/PKD1/NR1H3/HEXB/AP3D1/ACACB/BAX/SLC8B1/NOS1/CAPN3/SIRT1/PLA2G4C/GRIK5/NFKB1/PTPN6/AUP1/PARK7/PTK2B/ATP7B/PLCG1/ALKBH7/C3/HRC/CRP/B4GALNT1/TAF8/NOL3/PDPK1/TRPM2/IGSF11/ANK2/CIZ1/JPH2/UBASH3B/RER1/TMSB15B/NBL1/SUN1/LETM1/TAPT1/PRKCE/STAT5B/HAP1/DGAT1/FAF1/GP1BA/TPCN1/PPARA/RYR1/TRPV1/FLNA/RYR3/CES1/DMD/GSTM2/PLIN5/TWF2/CHCHD10	58
BP	GO:0006091	generation of precursor metabolites and energy	78/2098	489/21111	1.79774e-05	0.00139723	ENSG00000010256/ENSG00000014641/ENSG00000049769/ENSG00000063176/ENSG00000067177/ENSG00000069122/ENSG00000072778/ENSG00000073578/ENSG00000080493/ENSG00000083720/ENSG00000083807/ENSG00000088682/ENSG00000089127/ENSG00000095637/ENSG00000100412/ENSG00000102125/ENSG00000103254/ENSG00000105953/ENSG00000106070/ENSG00000106153/ENSG00000108179/ENSG00000108262/ENSG00000108479/ENSG00000108515/ENSG00000110717…	UQCRC1/MDH1/PPP1R3F/SPHK2/PHKA1/ADGRF5/ACADVL/SDHA/SLC4A4/OXCT1/SLC27A5/COQ9/OAS1/SORBS1/ACO2/TAFAZZIN/ANTKMT/OGDH/GRB10/CHCHD2/PPIF/GIT1/GALK1/ENO3/NDUFS8/GNPDA1/GPD2/PRKAG3/SLC25A12/PARK7/NCF2/SDHB/MTFR1L/NDUFB3/PANK2/TRAP1/CBFA2T3/COX4I2/COX4I1/INPP5K/DMGDH/BLOC1S1/ISCU/SUCLA2/UQCC2/KHK/ETFA/SIRT3/IFNAR1/SDHC/SURF1/ALDOA/ME3/PID1/UQCRB/NCF1/PFKFB1/ALDH4A1/COX7A1/FDXR/ACOX1/UQCRQ/PHKG1/IGF2/NDU…	78
BP	GO:1901652	response to peptide	78/2098	489/21111	1.79774e-05	0.00139723	ENSG00000003402/ENSG00000005882/ENSG00000006071/ENSG00000050820/ENSG00000064300/ENSG00000067191/ENSG00000067606/ENSG00000069702/ENSG00000070018/ENSG00000070808/ENSG00000077522/ENSG00000079385/ENSG00000084676/ENSG00000095637/ENSG00000096717/ENSG00000101144/ENSG00000103197/ENSG00000103549/ENSG00000103994/ENSG00000104368/ENSG00000104660/ENSG00000106070/ENSG00000106100/ENSG00000109320/ENSG00000111077…	CFLAR/PDK2/ABCC8/BCAR1/NGFR/CACNB1/PRKCZ/TGFBR3/LRP6/CAMK2A/ACTN2/CEACAM1/NCOA1/SORBS1/SIRT1/BMP7/TSC2/RNF40/ZNF106/PLAT/LEPROTL1/GRB10/NOD1/NFKB1/TNS2/GPLD1/GNAI2/SCAP/GRB14/NFE2L2/EPHA4/SLC2A1/STK11/GOT1/MAX/STAT5A/ANO1/INPP5K/PTPRA/PTPN22/SORT1/LPIN1/SLC2A8/BCAR3/KHK/PDPK1/CACNA1A/EIF2B5/SESN3/PID1/CACNA2D1/PFKFB1/SHC1/SCNN1D/INAVA/INPPL1/TSC1/STAT6/IGF2/STAT3/PTK2/MZB1/STAT2/RELA/STAT5B/ADCY6…	78
BP	GO:0010970	transport along microtubule	35/2098	168/21111	1.81164e-05	0.00139723	ENSG00000010361/ENSG00000040341/ENSG00000047579/ENSG00000054654/ENSG00000065000/ENSG00000067606/ENSG00000076826/ENSG00000096872/ENSG00000105700/ENSG00000107282/ENSG00000117245/ENSG00000118046/ENSG00000119333/ENSG00000126214/ENSG00000130294/ENSG00000131966/ENSG00000132589/ENSG00000135127/ENSG00000135441/ENSG00000137177/ENSG00000140983/ENSG00000144868/ENSG00000150672/ENSG00000155980/ENSG00000157578…	FUZ/STAU2/DTNBP1/SYNE2/AP3D1/PRKCZ/CAMSAP3/IFT74/KXD1/APBA1/KIF17/STK11/DYNC2I2/KLC1/KIF1A/ACTR10/FLOT2/BICDL1/BLOC1S1/KIF13A/RHOT2/TMEM108/DLG2/KIF5A/LCA5L/DYNC1I1/FYCO1/SUN1/MAP1A/HAP1/TRAK1/BLOC1S3/SPG7/HSBP1/BORCS8	35
BP	GO:0099111	microtubule-based transport	35/2098	168/21111	1.81164e-05	0.00139723	ENSG00000010361/ENSG00000040341/ENSG00000047579/ENSG00000054654/ENSG00000065000/ENSG00000067606/ENSG00000076826/ENSG00000096872/ENSG00000105700/ENSG00000107282/ENSG00000117245/ENSG00000118046/ENSG00000119333/ENSG00000126214/ENSG00000130294/ENSG00000131966/ENSG00000132589/ENSG00000135127/ENSG00000135441/ENSG00000137177/ENSG00000140983/ENSG00000144868/ENSG00000150672/ENSG00000155980/ENSG00000157578…	FUZ/STAU2/DTNBP1/SYNE2/AP3D1/PRKCZ/CAMSAP3/IFT74/KXD1/APBA1/KIF17/STK11/DYNC2I2/KLC1/KIF1A/ACTR10/FLOT2/BICDL1/BLOC1S1/KIF13A/RHOT2/TMEM108/DLG2/KIF5A/LCA5L/DYNC1I1/FYCO1/SUN1/MAP1A/HAP1/TRAK1/BLOC1S3/SPG7/HSBP1/BORCS8	35
BP	GO:0030239	myofibril assembly	19/2098	67/21111	1.83221e-05	0.00139723	ENSG00000003402/ENSG00000077522/ENSG00000092529/ENSG00000105048/ENSG00000113721/ENSG00000122367/ENSG00000124006/ENSG00000128591/ENSG00000133392/ENSG00000138347/ENSG00000140795/ENSG00000154330/ENSG00000154358/ENSG00000155657/ENSG00000163126/ENSG00000163157/ENSG00000166317/ENSG00000170421/ENSG00000173991	CFLAR/ACTN2/CAPN3/TNNT1/PDGFRB/LDB3/OBSL1/FLNC/MYH11/MYPN/MYLK3/PGM5/OBSCN/TTN/ANKRD23/TMOD4/SYNPO2L/KRT8/TCAP	19
BP	GO:1905276	regulation of epithelial tube formation	10/2098	22/21111	1.93328e-05	0.00145633	ENSG00000004975/ENSG00000075275/ENSG00000107404/ENSG00000107485/ENSG00000113971/ENSG00000138798/ENSG00000138802/ENSG00000161202/ENSG00000171608/ENSG00000173269	DVL2/CELSR1/DVL1/GATA3/NPHP3/EGF/SEC24B/DVL3/PIK3CD/MMRN2	10
BP	GO:0048814	regulation of dendrite morphogenesis	23/2098	91/21111	2.0295e-05	0.00151039	ENSG00000004139/ENSG00000004777/ENSG00000040341/ENSG00000044090/ENSG00000047579/ENSG00000058404/ENSG00000066248/ENSG00000088899/ENSG00000114062/ENSG00000116106/ENSG00000118046/ENSG00000124006/ENSG00000130294/ENSG00000154310/ENSG00000157851/ENSG00000160145/ENSG00000162065/ENSG00000165802/ENSG00000171798/ENSG00000175866/ENSG00000176248/ENSG00000251322/ENSG00000257923	SARM1/ARHGAP33/STAU2/CUL7/DTNBP1/CAMK2B/NGEF/LZTS3/UBE3A/EPHA4/STK11/OBSL1/KIF1A/TNIK/DPYSL5/KALRN/TBC1D24/NSMF/KNDC1/BAIAP2/ANAPC2/SHANK3/CUX1	23
BP	GO:0051494	negative regulation of cytoskeleton organization	35/2098	169/21111	2.06971e-05	0.00151146	ENSG00000015285/ENSG00000042493/ENSG00000047648/ENSG00000067798/ENSG00000074054/ENSG00000076826/ENSG00000088756/ENSG00000100106/ENSG00000100151/ENSG00000109265/ENSG00000115306/ENSG00000129682/ENSG00000130787/ENSG00000132376/ENSG00000136861/ENSG00000157540/ENSG00000158106/ENSG00000158427/ENSG00000161681/ENSG00000163157/ENSG00000163539/ENSG00000164741/ENSG00000166780/ENSG00000172830/ENSG00000173898…	WAS/CAPG/ARHGAP6/NAV3/CLASP1/CAMSAP3/ARHGAP28/TRIOBP/PICK1/CRACD/SPTBN1/FGF13/HIP1R/INPP5K/CDK5RAP2/DYRK1A/RHPN1/TMSB15B/SHANK1/TMOD4/CLASP2/DLC1/BMERB1/SSH3/SPTBN2/CDH5/INPP5J/PRKN/CENATAC/ARAP1/KANK3/SVIL/TWF2/ARPIN-AP3S2/SHANK3	35
BP	GO:0032232	negative regulation of actin filament bundle assembly	12/2098	31/21111	2.08747e-05	0.00151146	ENSG00000015285/ENSG00000047648/ENSG00000074054/ENSG00000088756/ENSG00000132376/ENSG00000158106/ENSG00000161681/ENSG00000163539/ENSG00000164741/ENSG00000185345/ENSG00000186635/ENSG00000251322	WAS/ARHGAP6/CLASP1/ARHGAP28/INPP5K/RHPN1/SHANK1/CLASP2/DLC1/PRKN/ARAP1/SHANK3	12
BP	GO:0043547	positive regulation of GTPase activity	50/2098	276/21111	2.10434e-05	0.00151146	ENSG00000004975/ENSG00000006210/ENSG00000040608/ENSG00000047648/ENSG00000066248/ENSG00000068831/ENSG00000069966/ENSG00000071189/ENSG00000073921/ENSG00000079337/ENSG00000088280/ENSG00000091428/ENSG00000099992/ENSG00000101017/ENSG00000103197/ENSG00000104728/ENSG00000105738/ENSG00000108352/ENSG00000120899/ENSG00000125875/ENSG00000128656/ENSG00000129204/ENSG00000130158/ENSG00000131374/ENSG00000132359…	DVL2/CX3CL1/RTN4R/ARHGAP6/NGEF/RASGRP2/GNB5/SNX13/PICALM/RAPGEF3/ASAP3/RAPGEF4/TBC1D10A/CD40/TSC2/ARHGEF10/SIPA1L3/RAPGEFL1/PTK2B/TBC1D20/CHN1/USP6/DOCK6/TBC1D5/RAP1GAP2/TBC1D14/MTSS2/RALGPS1/BCAR3/GRTP1/SGSM2/EPHA2/ARHGEF19/IQSEC1/RASGRP3/ASAP1/ARHGAP35/KALRN/DVL3/TSC1/TBC1D16/RGMA/ARAP1/BCR/AGRN/ARHGEF15/TBC1D8/RGL3/SIPA1/RGL2	50
BP	GO:0045333	cellular respiration	40/2098	205/21111	2.4148e-05	0.0017089	ENSG00000010256/ENSG00000014641/ENSG00000073578/ENSG00000088682/ENSG00000089127/ENSG00000100412/ENSG00000102125/ENSG00000105953/ENSG00000106153/ENSG00000110717/ENSG00000115159/ENSG00000115840/ENSG00000116288/ENSG00000117118/ENSG00000117640/ENSG00000119013/ENSG00000125779/ENSG00000126602/ENSG00000129993/ENSG00000131055/ENSG00000131143/ENSG00000135441/ENSG00000136003/ENSG00000136143/ENSG00000140374…	UQCRC1/MDH1/SDHA/COQ9/OAS1/ACO2/TAFAZZIN/OGDH/CHCHD2/NDUFS8/GPD2/SLC25A12/PARK7/SDHB/MTFR1L/NDUFB3/PANK2/TRAP1/CBFA2T3/COX4I2/COX4I1/BLOC1S1/ISCU/SUCLA2/ETFA/SIRT3/IFNAR1/SDHC/SURF1/ME3/UQCRB/COX7A1/UQCRQ/NDUFV1/PDHB/SLC25A22/IDH2/SLC25A18/UQCR10/MT-CO3	40
BP	GO:0001838	embryonic epithelial tube formation	29/2098	130/21111	2.43718e-05	0.0017089	ENSG00000004975/ENSG00000006451/ENSG00000010361/ENSG00000011143/ENSG00000075275/ENSG00000092148/ENSG00000101144/ENSG00000103197/ENSG00000107404/ENSG00000107485/ENSG00000113971/ENSG00000121897/ENSG00000125378/ENSG00000125753/ENSG00000138802/ENSG00000160007/ENSG00000161202/ENSG00000164741/ENSG00000165699/ENSG00000165731/ENSG00000166145/ENSG00000182175/ENSG00000184634/ENSG00000185920/ENSG00000196576…	DVL2/RALA/FUZ/MKS1/CELSR1/HECTD1/BMP7/TSC2/DVL1/GATA3/NPHP3/LIAS/BMP4/VASP/SEC24B/ARHGAP35/DVL3/DLC1/TSC1/RET/SPINT1/RGMA/MED12/PTCH1/PLXNB2/PHACTR4/BRD2/TCTN1/SHANK3	29
BP	GO:0046486	glycerolipid metabolic process	66/2098	399/21111	2.46224e-05	0.0017089	ENSG00000014914/ENSG00000025434/ENSG00000074416/ENSG00000078269/ENSG00000083807/ENSG00000087053/ENSG00000090975/ENSG00000096717/ENSG00000100311/ENSG00000100330/ENSG00000100997/ENSG00000102125/ENSG00000105499/ENSG00000108389/ENSG00000108474/ENSG00000110697/ENSG00000112293/ENSG00000113721/ENSG00000117480/ENSG00000119227/ENSG00000123684/ENSG00000124181/ENSG00000125730/ENSG00000125779/ENSG00000127472…	MTMR11/NR1H3/MGLL/SYNJ2/SLC27A5/MTMR2/PITPNM2/SIRT1/PDGFB/MTMR3/ABHD12/TAFAZZIN/PLA2G4C/MTMR4/PIGL/PITPNM1/GPLD1/PDGFRB/FAAH/PIGZ/LPGAT1/PLCG1/C3/PANK2/PLA2G5/GAL3ST1/PLD2/APOC1/PNPLA7/INPP5K/PIK3C2B/LPIN1/DAGLA/SMPD4/NAAA/PI4KB/DGKZ/DGKE/FAM126B/AGPAT3/PGAP3/CAPN2/LIPH/INPPL1/PIP4P1/PIP5KL1/TNXB/PIK3CD/CTDNEP1/PLAAT3/TBL1XR1/PTPN11/PNPLA1/PLCB1/PGP/PLA2G6/DGAT1/INPP5J/PIP5K1C/PLSCR3/PLA2G2C/LCAT…	66
BP	GO:0007163	establishment or maintenance of cell polarity	44/2098	234/21111	2.53279e-05	0.00173834	ENSG00000008256/ENSG00000008710/ENSG00000029534/ENSG00000047849/ENSG00000067606/ENSG00000072518/ENSG00000073350/ENSG00000074054/ENSG00000076826/ENSG00000082458/ENSG00000088833/ENSG00000100345/ENSG00000105738/ENSG00000107485/ENSG00000107862/ENSG00000110719/ENSG00000113971/ENSG00000114541/ENSG00000115163/ENSG00000118046/ENSG00000120057/ENSG00000120899/ENSG00000126822/ENSG00000129682/ENSG00000132535…	CYTH3/PKD1/ANK1/MAP4/PRKCZ/MARK2/LLGL2/CLASP1/CAMSAP3/DLG3/NSFL1C/MYH9/SIPA1L3/GATA3/GBF1/TCIRG1/NPHP3/FRMD4B/CENPA/STK11/SFRP5/PTK2B/PLEKHG3/FGF13/DLG4/FLOT2/PATJ/KIAA1614/NEK3/CDK5RAP2/DLG2/FRMD4A/ARHGAP35/CLASP2/WEE1/PTK2/BRSK2/PARD6G/CDH5/SYNE4/PARVB/MYO18A/DCTN1/CORO7	44
BP	GO:0043473	pigmentation	26/2098	111/21111	2.57944e-05	0.0017509	ENSG00000047579/ENSG00000058056/ENSG00000065000/ENSG00000081189/ENSG00000087088/ENSG00000088256/ENSG00000100099/ENSG00000100146/ENSG00000101850/ENSG00000103769/ENSG00000106571/ENSG00000107521/ENSG00000124205/ENSG00000124839/ENSG00000135441/ENSG00000137177/ENSG00000137474/ENSG00000146950/ENSG00000152056/ENSG00000158813/ENSG00000163638/ENSG00000169554/ENSG00000175203/ENSG00000187098/ENSG00000189114…	DTNBP1/USP13/AP3D1/MEF2C/BAX/GNA11/HPS4/SOX10/GPR143/RAB11A/GLI3/HPS1/EDN3/RAB17/BLOC1S1/KIF13A/MYO7A/SHROOM2/AP1S3/EDA/ADAMTS9/ZEB2/DCTN2/MITF/BLOC1S3/DCTN1	26
BP	GO:0006644	phospholipid metabolic process	70/2098	431/21111	2.62396e-05	0.00176176	ENSG00000014914/ENSG00000025434/ENSG00000049860/ENSG00000063176/ENSG00000069122/ENSG00000078269/ENSG00000087053/ENSG00000090975/ENSG00000100100/ENSG00000100311/ENSG00000100330/ENSG00000100997/ENSG00000102125/ENSG00000105499/ENSG00000105875/ENSG00000107331/ENSG00000108389/ENSG00000108474/ENSG00000110048/ENSG00000110697/ENSG00000110921/ENSG00000112293/ENSG00000113721/ENSG00000119227/ENSG00000120899…	MTMR11/NR1H3/HEXB/SPHK2/ADGRF5/SYNJ2/MTMR2/PITPNM2/PIK3IP1/PDGFB/MTMR3/ABHD12/TAFAZZIN/PLA2G4C/WDR91/ABCA2/MTMR4/PIGL/OSBP/PITPNM1/MVK/GPLD1/PDGFRB/PIGZ/PTK2B/LPGAT1/PLCG1/PLA2G5/PLD2/APOC1/PNPLA7/INPP5K/PIK3C2B/LPIN1/SMPD4/DAB2IP/NAAA/ABCA8/PIK3R5/PI4KB/RUBCN/DGKZ/DGKE/FAM126B/AGPAT3/PGAP3/CAPN2/LIPH/INPPL1/PIP4P1/PIP5KL1/MVD/PROCA1/WDR81/PTK2/PIK3CD/PLAAT3/PLCB1/PGP/PLA2G6/SERINC4/INPP5J/PIP5K1…	70
BP	GO:0034767	positive regulation of ion transmembrane transport	36/2098	178/21111	2.72363e-05	0.00180902	ENSG00000006071/ENSG00000006210/ENSG00000060237/ENSG00000077522/ENSG00000087088/ENSG00000088992/ENSG00000089250/ENSG00000092529/ENSG00000103254/ENSG00000107758/ENSG00000108405/ENSG00000116288/ENSG00000120910/ENSG00000123560/ENSG00000124181/ENSG00000124205/ENSG00000129159/ENSG00000130402/ENSG00000137731/ENSG00000140992/ENSG00000145362/ENSG00000149596/ENSG00000153956/ENSG00000165238/ENSG00000167323…	ABCC8/CX3CL1/WNK1/ACTN2/BAX/TESC/NOS1/CAPN3/ANTKMT/PPP3CB/P2RX1/PARK7/PPP3CC/PLP1/PLCG1/EDN3/KCNC1/ACTN4/FXYD2/PDPK1/ANK2/JPH2/CACNA2D1/WNK2/STIM1/CACNB3/HAP1/CACNB4/LRRC55/NLGN3/FLNA/GJC2/DMD/GSTM2/SHANK3/FXYD1	36
BP	GO:0008654	phospholipid biosynthetic process	43/2098	228/21111	2.88981e-05	0.00189897	ENSG00000049860/ENSG00000063176/ENSG00000069122/ENSG00000078269/ENSG00000087053/ENSG00000090975/ENSG00000100311/ENSG00000100330/ENSG00000102125/ENSG00000105499/ENSG00000107331/ENSG00000108389/ENSG00000108474/ENSG00000110048/ENSG00000110697/ENSG00000110921/ENSG00000119227/ENSG00000123684/ENSG00000129219/ENSG00000132376/ENSG00000133056/ENSG00000134324/ENSG00000141338/ENSG00000143393/ENSG00000149091…	HEXB/SPHK2/ADGRF5/SYNJ2/MTMR2/PITPNM2/PDGFB/MTMR3/TAFAZZIN/PLA2G4C/ABCA2/MTMR4/PIGL/OSBP/PITPNM1/MVK/PIGZ/LPGAT1/PLD2/INPP5K/PIK3C2B/LPIN1/ABCA8/PI4KB/DGKZ/DGKE/AGPAT3/PGAP3/CAPN2/LIPH/INPPL1/MVD/PIK3CD/PLAAT3/PLA2G6/SERINC4/INPP5J/PIP5K1C/PLSCR3/SGMS1/LCAT/PISD/PIP4K2B	43
BP	GO:0030258	lipid modification	48/2098	265/21111	3.05895e-05	0.00198896	ENSG00000014914/ENSG00000063176/ENSG00000072778/ENSG00000076555/ENSG00000078269/ENSG00000087053/ENSG00000100330/ENSG00000101473/ENSG00000102312/ENSG00000105135/ENSG00000107331/ENSG00000108389/ENSG00000111271/ENSG00000115361/ENSG00000117528/ENSG00000119688/ENSG00000120915/ENSG00000121310/ENSG00000122971/ENSG00000128928/ENSG00000130208/ENSG00000132376/ENSG00000133056/ENSG00000135454/ENSG00000140374…	MTMR11/SPHK2/ACADVL/ACACB/SYNJ2/MTMR2/MTMR3/ACOT8/PORCN/ILVBL/ABCA2/MTMR4/ACAD10/ACADL/ABCD3/ABCD4/EPHX2/ECHDC2/ACADS/IVD/APOC1/INPP5K/PIK3C2B/B4GALNT1/ETFA/PI4KB/GBGT1/DGKZ/DGKE/FAM126B/ACOX1/CYP4A22/INPPL1/PIP4P1/PIP5KL1/SOAT2/ECI1/ACOX2/PIK3CD/INPP5J/PIP5K1C/PPARA/CPT1B/LCAT/PLIN5/AMACR/SOCS7/PIP4K2B	48
BP	GO:0030038	contractile actin filament bundle assembly	25/2098	106/21111	3.23564e-05	0.00206032	ENSG00000015285/ENSG00000047648/ENSG00000074054/ENSG00000074964/ENSG00000079337/ENSG00000082781/ENSG00000088280/ENSG00000088756/ENSG00000095637/ENSG00000099250/ENSG00000104728/ENSG00000120896/ENSG00000120899/ENSG00000132376/ENSG00000135723/ENSG00000156735/ENSG00000158106/ENSG00000159840/ENSG00000163539/ENSG00000164741/ENSG00000165699/ENSG00000166317/ENSG00000186635/ENSG00000198793/ENSG00000198844	WAS/ARHGAP6/CLASP1/ARHGEF10L/RAPGEF3/ITGB5/ASAP3/ARHGAP28/SORBS1/NRP1/ARHGEF10/SORBS3/PTK2B/INPP5K/FHOD1/BAG4/RHPN1/ZYX/CLASP2/DLC1/TSC1/SYNPO2L/ARAP1/MTOR/ARHGEF15	25
BP	GO:0043149	stress fiber assembly	25/2098	106/21111	3.23564e-05	0.00206032	ENSG00000015285/ENSG00000047648/ENSG00000074054/ENSG00000074964/ENSG00000079337/ENSG00000082781/ENSG00000088280/ENSG00000088756/ENSG00000095637/ENSG00000099250/ENSG00000104728/ENSG00000120896/ENSG00000120899/ENSG00000132376/ENSG00000135723/ENSG00000156735/ENSG00000158106/ENSG00000159840/ENSG00000163539/ENSG00000164741/ENSG00000165699/ENSG00000166317/ENSG00000186635/ENSG00000198793/ENSG00000198844	WAS/ARHGAP6/CLASP1/ARHGEF10L/RAPGEF3/ITGB5/ASAP3/ARHGAP28/SORBS1/NRP1/ARHGEF10/SORBS3/PTK2B/INPP5K/FHOD1/BAG4/RHPN1/ZYX/CLASP2/DLC1/TSC1/SYNPO2L/ARAP1/MTOR/ARHGEF15	25
BP	GO:0050773	regulation of dendrite development	32/2098	152/21111	3.26876e-05	0.00206032	ENSG00000004139/ENSG00000004777/ENSG00000040341/ENSG00000044090/ENSG00000047579/ENSG00000058404/ENSG00000066248/ENSG00000081189/ENSG00000088899/ENSG00000101144/ENSG00000114062/ENSG00000116106/ENSG00000118046/ENSG00000124006/ENSG00000124839/ENSG00000130294/ENSG00000136848/ENSG00000142453/ENSG00000146555/ENSG00000153317/ENSG00000154310/ENSG00000157851/ENSG00000160145/ENSG00000161681/ENSG00000162065…	SARM1/ARHGAP33/STAU2/CUL7/DTNBP1/CAMK2B/NGEF/MEF2C/LZTS3/BMP7/UBE3A/EPHA4/STK11/OBSL1/RAB17/KIF1A/DAB2IP/CARM1/SDK1/ASAP1/TNIK/DPYSL5/KALRN/SHANK1/TBC1D24/NSMF/ALK/KNDC1/BAIAP2/ANAPC2/SHANK3/CUX1	32
BP	GO:0019216	regulation of lipid metabolic process	61/2098	364/21111	3.32063e-05	0.00207187	ENSG00000005882/ENSG00000025434/ENSG00000049239/ENSG00000063176/ENSG00000069122/ENSG00000071889/ENSG00000072778/ENSG00000076555/ENSG00000079385/ENSG00000087053/ENSG00000095637/ENSG00000096717/ENSG00000100003/ENSG00000100100/ENSG00000100311/ENSG00000100330/ENSG00000101210/ENSG00000102125/ENSG00000105699/ENSG00000105875/ENSG00000107331/ENSG00000108389/ENSG00000109320/ENSG00000111424/ENSG00000112293…	PDK2/NR1H3/H6PD/SPHK2/ADGRF5/FAM3A/ACADVL/ACACB/CEACAM1/MTMR2/SORBS1/SIRT1/SEC14L2/PIK3IP1/PDGFB/MTMR3/EEF1A2/TAFAZZIN/LSR/WDR91/ABCA2/MTMR4/NFKB1/VDR/GPLD1/PDGFRB/SCAP/ACADL/PTK2B/EPHX2/LPGAT1/C3/PANK2/THRA/APOC1/FMO5/LPIN1/DAB2IP/PIK3R5/SIRT3/RUBCN/DGKZ/FGFR4/CAPN2/ADORA1/WDR81/PTK2/ALK/PRKCE/DHCR7/STAT5B/CTDNEP1/TBL1XR1/ZBTB20/PLA2G6/PPARA/MTOR/CES1/PLIN5/SOCS7/PIP4K2B	61
BP	GO:0007266	Rho protein signal transduction	30/2098	139/21111	3.4754e-05	0.00214676	ENSG00000005884/ENSG00000015285/ENSG00000039523/ENSG00000040608/ENSG00000047648/ENSG00000064300/ENSG00000065320/ENSG00000075275/ENSG00000076928/ENSG00000089820/ENSG00000099250/ENSG00000099331/ENSG00000104728/ENSG00000105538/ENSG00000113721/ENSG00000120907/ENSG00000126217/ENSG00000141522/ENSG00000142675/ENSG00000144230/ENSG00000160007/ENSG00000163947/ENSG00000164741/ENSG00000166317/ENSG00000171680…	ITGA3/WAS/RIPOR1/RTN4R/ARHGAP6/NGFR/NTN1/CELSR1/ARHGEF1/ARHGAP4/NRP1/MYO9B/ARHGEF10/RASIP1/PDGFRB/ADRA1A/MCF2L/ARHGDIA/CNKSR1/GPR17/ARHGAP35/ARHGEF3/DLC1/SYNPO2L/PLEKHG5/ARHGAP1/EPS8L2/BCR/PHACTR4/ADGRG1	30
BP	GO:0046777	protein autophosphorylation	43/2098	230/21111	3.58802e-05	0.00219438	ENSG00000035664/ENSG00000058404/ENSG00000070808/ENSG00000072518/ENSG00000072786/ENSG00000077782/ENSG00000083290/ENSG00000100311/ENSG00000102572/ENSG00000102882/ENSG00000104814/ENSG00000106991/ENSG00000110931/ENSG00000113721/ENSG00000114124/ENSG00000116106/ENSG00000118046/ENSG00000120899/ENSG00000129465/ENSG00000130758/ENSG00000135503/ENSG00000139625/ENSG00000140474/ENSG00000140992/ENSG00000143674…	DAPK2/CAMK2B/CAMK2A/MARK2/STK10/FGFR1/ULK2/PDGFB/STK24/MAPK3/MAP4K1/ENG/CAMKK2/PDGFRB/GRK7/EPHA4/STK11/PTK2B/RIPK3/MAP3K10/ACVR1B/MAP3K12/ULK3/PDPK1/MAP3K21/EGFR/NTRK2/TNKS1BP1/TNIK/OBSCN/DYRK1A/FGFR4/WNK2/CDK12/PTK2/ALK/EIF2AK3/ATG13/CLK2/ULK1/CLK3/EPHB4/MTOR	43
BP	GO:0051258	protein polymerization	54/2098	312/21111	3.76058e-05	0.00227736	ENSG00000015285/ENSG00000042493/ENSG00000047648/ENSG00000055163/ENSG00000067798/ENSG00000074054/ENSG00000076826/ENSG00000088756/ENSG00000100106/ENSG00000100151/ENSG00000108262/ENSG00000109265/ENSG00000115306/ENSG00000120899/ENSG00000121236/ENSG00000125753/ENSG00000129682/ENSG00000130640/ENSG00000130787/ENSG00000134222/ENSG00000136861/ENSG00000139350/ENSG00000139737/ENSG00000141551/ENSG00000145703…	WAS/CAPG/ARHGAP6/CYFIP2/NAV3/CLASP1/CAMSAP3/ARHGAP28/TRIOBP/PICK1/GIT1/CRACD/SPTBN1/PTK2B/TRIM6/VASP/FGF13/TUBGCP2/HIP1R/PSRC1/CDK5RAP2/NEDD1/SLAIN1/CSNK1D/IQGAP2/DAAM2/FMN2/BAG4/DYRK1A/TMSB15B/TMOD4/CLASP2/MICALL2/PRKCE/SSH3/SPTBN2/BAIAP2/CCDC57/MIEF2/TPPP2/CDH5/HCLS1/INPP5J/PRKN/CARMIL3/KANK3/SVIL/OCLN/MTOR/DCTN1/TWF2/ARPIN-AP3S2/ARPC4-TTLL3/CORO7	54
BP	GO:0051924	regulation of calcium ion transport	47/2098	260/21111	3.87714e-05	0.00231651	ENSG00000006210/ENSG00000058404/ENSG00000063176/ENSG00000067191/ENSG00000069966/ENSG00000070808/ENSG00000078549/ENSG00000087088/ENSG00000089060/ENSG00000089250/ENSG00000092529/ENSG00000100311/ENSG00000107758/ENSG00000108405/ENSG00000109991/ENSG00000111679/ENSG00000113721/ENSG00000114353/ENSG00000120899/ENSG00000120910/ENSG00000123560/ENSG00000124181/ENSG00000124942/ENSG00000128271/ENSG00000130528…	CX3CL1/CAMK2B/SPHK2/CACNB1/GNB5/CAMK2A/ADCYAP1R1/BAX/SLC8B1/NOS1/CAPN3/PDGFB/PPP3CB/P2RX1/P2RX3/PTPN6/PDGFRB/GNAI2/PTK2B/PPP3CC/PLP1/PLCG1/AHNAK/ADORA2A/HRC/LGALS3/INPP5K/PTPN22/EGF/PDPK1/ARRB2/PSEN2/ANK2/CAMK2G/JPH2/CACNA2D1/UBASH3B/NOS3/STIM1/CACNB3/PRKCE/HAP1/CACNB4/PLA2G6/GJC2/DMD/GSTM2	47
BP	GO:0010594	regulation of endothelial cell migration	34/2098	167/21111	3.90022e-05	0.00231651	ENSG00000006638/ENSG00000050820/ENSG00000061273/ENSG00000077782/ENSG00000079385/ENSG00000081189/ENSG00000096717/ENSG00000099250/ENSG00000100311/ENSG00000101017/ENSG00000107485/ENSG00000111961/ENSG00000112293/ENSG00000114861/ENSG00000116044/ENSG00000120899/ENSG00000124181/ENSG00000125378/ENSG00000126561/ENSG00000127837/ENSG00000128917/ENSG00000136848/ENSG00000138772/ENSG00000138798/ENSG00000139567…	TBXA2R/BCAR1/HDAC7/FGFR1/CEACAM1/MEF2C/SIRT1/NRP1/PDGFB/CD40/GATA3/SASH1/GPLD1/FOXP1/NFE2L2/PTK2B/PLCG1/BMP4/STAT5A/AAMP/DLL4/DAB2IP/ANXA3/EGF/ACVRL1/PDPK1/EPHA2/ADAMTS9/NOS3/JCAD/PTK2/PIK3CD/MMRN2/HMGB1	34
BP	GO:0031346	positive regulation of cell projection organization	63/2098	382/21111	4.08286e-05	0.00240189	ENSG00000003402/ENSG00000004399/ENSG00000004975/ENSG00000005884/ENSG00000006210/ENSG00000006451/ENSG00000007047/ENSG00000010361/ENSG00000040341/ENSG00000044090/ENSG00000058404/ENSG00000065320/ENSG00000067715/ENSG00000072518/ENSG00000074660/ENSG00000099250/ENSG00000099864/ENSG00000101144/ENSG00000102572/ENSG00000103528/ENSG00000104897/ENSG00000105429/ENSG00000107404/ENSG00000116044/ENSG00000116106…	CFLAR/PLXND1/DVL2/ITGA3/CX3CL1/RALA/MARK4/FUZ/STAU2/CUL7/CAMK2B/NTN1/SYT1/MARK2/SCARF1/NRP1/PALM/BMP7/STK24/SYT17/SF3A2/MEGF8/DVL1/NFE2L2/EPHA4/STK11/PTK2B/OBSL1/DLG4/KIDINS220/DAB2IP/NTRK2/PROM2/ZFYVE27/ARHGAP35/KALRN/DVL3/SHANK1/TBC1D24/ENTR1/RET/TAPT1/ALK/DSCAM/HAP1/BAIAP2/ANAPC2/EPS8L2/CDH4/SEPTIN9/PRKN/ARAP1/AGRN/PLXNB2/FLNA/OCLN/MTOR/DMD/NCKIPSD/PLEKHM1/TWF2/SHANK3/CUX1	63
BP	GO:0010508	positive regulation of autophagy	32/2098	154/21111	4.28374e-05	0.00248498	ENSG00000080546/ENSG00000083290/ENSG00000092098/ENSG00000096717/ENSG00000102225/ENSG00000102882/ENSG00000103148/ENSG00000103197/ENSG00000105401/ENSG00000106100/ENSG00000106785/ENSG00000110931/ENSG00000116288/ENSG00000116299/ENSG00000116688/ENSG00000118046/ENSG00000118217/ENSG00000121236/ENSG00000149212/ENSG00000155506/ENSG00000163820/ENSG00000165699/ENSG00000166289/ENSG00000175224/ENSG00000177169…	SESN1/ULK2/RNF31/SIRT1/CDK16/MAPK3/NPRL3/TSC2/CDC37/NOD1/TRIM14/CAMKK2/PARK7/ELAPOR1/MFN2/STK11/ATF6/TRIM6/SESN3/LARP1/FYCO1/TSC1/PLEKHF1/ATG13/ULK1/PRKN/TPCN1/HMGB1/SUPT5H/WDR45/CERS1/PIP4K2B	32
BP	GO:0007411	axon guidance	44/2098	239/21111	4.30457e-05	0.00248498	ENSG00000004399/ENSG00000010319/ENSG00000064300/ENSG00000065320/ENSG00000092964/ENSG00000095539/ENSG00000099250/ENSG00000101144/ENSG00000105429/ENSG00000106571/ENSG00000107404/ENSG00000107485/ENSG00000116106/ENSG00000121454/ENSG00000124205/ENSG00000125753/ENSG00000128656/ENSG00000130702/ENSG00000133067/ENSG00000137872/ENSG00000138347/ENSG00000141622/ENSG00000142627/ENSG00000143590/ENSG00000147862…	PLXND1/SEMA3G/NGFR/NTN1/DPYSL2/SEMA4G/NRP1/BMP7/MEGF8/GLI3/DVL1/GATA3/EPHA4/LHX4/EDN3/VASP/CHN1/LAMA5/LGR6/SEMA6D/MYPN/RNF165/EPHA2/EFNA3/NFIB/ROBO4/ROBO3/KIF5A/DPYSL5/ARHGAP35/KALRN/NFASC/RET/PTK2/FEZ2/DSCAM/ADAMTSL1/CDH4/CNTN2/SLIT3/PTCH1/EPHB4/LAMA2/PLXNB2	44
BP	GO:0007156	homophilic cell adhesion via plasma membrane adhesion molecules	34/2098	168/21111	4.43016e-05	0.00251056	ENSG00000008710/ENSG00000075275/ENSG00000076201/ENSG00000079385/ENSG00000102290/ENSG00000107736/ENSG00000113209/ENSG00000113211/ENSG00000120327/ENSG00000124006/ENSG00000138347/ENSG00000139182/ENSG00000143126/ENSG00000144847/ENSG00000146555/ENSG00000154133/ENSG00000154134/ENSG00000156453/ENSG00000165194/ENSG00000165731/ENSG00000166341/ENSG00000171587/ENSG00000179242/ENSG00000179776/ENSG00000184144…	PKD1/CELSR1/PTPN23/CEACAM1/PCDH11X/CDH23/PCDHB5/PCDHB6/PCDHB14/OBSL1/MYPN/CLSTN3/CELSR2/IGSF11/SDK1/ROBO4/ROBO3/PCDH1/PCDH19/RET/DCHS1/DSCAM/CDH4/CDH5/CNTN2/PLXNB2/PCDHGC3/PCDHGC5/PCDHGB6/PCDHGA5/PCDHGB1/PCDHGA3/PCDHGA4/PCDHGB5	34
BP	GO:0021915	neural tube development	34/2098	168/21111	4.43016e-05	0.00251056	ENSG00000004975/ENSG00000006451/ENSG00000008710/ENSG00000010361/ENSG00000011143/ENSG00000075275/ENSG00000090539/ENSG00000092148/ENSG00000101144/ENSG00000103197/ENSG00000106571/ENSG00000107404/ENSG00000113971/ENSG00000121897/ENSG00000125378/ENSG00000125753/ENSG00000128918/ENSG00000132881/ENSG00000138802/ENSG00000142627/ENSG00000160007/ENSG00000161202/ENSG00000164741/ENSG00000165699/ENSG00000166145…	DVL2/RALA/PKD1/FUZ/MKS1/CELSR1/CHRD/HECTD1/BMP7/TSC2/GLI3/DVL1/NPHP3/LIAS/BMP4/VASP/ALDH1A2/CPLANE2/SEC24B/EPHA2/ARHGAP35/DVL3/DLC1/TSC1/SPINT1/DCHS1/C2CD3/RGMA/MED12/PTCH1/PLXNB2/PHACTR4/BRD2/TCTN1	34
BP	GO:0010506	regulation of autophagy	60/2098	360/21111	4.51565e-05	0.00253574	ENSG00000033627/ENSG00000035664/ENSG00000058056/ENSG00000068903/ENSG00000077585/ENSG00000078081/ENSG00000080546/ENSG00000083290/ENSG00000092098/ENSG00000096717/ENSG00000100330/ENSG00000101210/ENSG00000102225/ENSG00000102882/ENSG00000103148/ENSG00000103194/ENSG00000103197/ENSG00000103657/ENSG00000105401/ENSG00000105538/ENSG00000106100/ENSG00000106785/ENSG00000108389/ENSG00000110931/ENSG00000115317…	ATP6V0A1/DAPK2/USP13/SIRT2/GPR137B/LAMP3/SESN1/ULK2/RNF31/SIRT1/MTMR3/EEF1A2/CDK16/MAPK3/NPRL3/USP10/TSC2/HERC1/CDC37/RASIP1/NOD1/TRIM14/MTMR4/CAMKK2/HTRA2/PARK7/ELAPOR1/MFN2/STK11/ATF6/ADRA1A/TRIM6/WDR24/TBC1D14/PTPN22/ATP6V1G1/RUBCN/SESN3/LARP1/FYCO1/DEPP1/TSC1/PLEKHF1/STAT3/FEZ2/ATP6V0E2/SNX32/GPR137/ATG13/ULK1/EXOC7/PRKN/TPCN1/HMGB1/SUPT5H/WDR45/MTOR/CERS1/CPTP/PIP4K2B	60
BP	GO:0097485	neuron projection guidance	44/2098	240/21111	4.77277e-05	0.00265598	ENSG00000004399/ENSG00000010319/ENSG00000064300/ENSG00000065320/ENSG00000092964/ENSG00000095539/ENSG00000099250/ENSG00000101144/ENSG00000105429/ENSG00000106571/ENSG00000107404/ENSG00000107485/ENSG00000116106/ENSG00000121454/ENSG00000124205/ENSG00000125753/ENSG00000128656/ENSG00000130702/ENSG00000133067/ENSG00000137872/ENSG00000138347/ENSG00000141622/ENSG00000142627/ENSG00000143590/ENSG00000147862…	PLXND1/SEMA3G/NGFR/NTN1/DPYSL2/SEMA4G/NRP1/BMP7/MEGF8/GLI3/DVL1/GATA3/EPHA4/LHX4/EDN3/VASP/CHN1/LAMA5/LGR6/SEMA6D/MYPN/RNF165/EPHA2/EFNA3/NFIB/ROBO4/ROBO3/KIF5A/DPYSL5/ARHGAP35/KALRN/NFASC/RET/PTK2/FEZ2/DSCAM/ADAMTSL1/CDH4/CNTN2/SLIT3/PTCH1/EPHB4/LAMA2/PLXNB2	44
BP	GO:0043648	dicarboxylic acid metabolic process	23/2098	96/21111	5.07004e-05	0.00276334	ENSG00000014641/ENSG00000073578/ENSG00000084110/ENSG00000100033/ENSG00000101473/ENSG00000105953/ENSG00000108381/ENSG00000112294/ENSG00000115840/ENSG00000117118/ENSG00000120053/ENSG00000133943/ENSG00000135423/ENSG00000136143/ENSG00000136877/ENSG00000137944/ENSG00000147576/ENSG00000151376/ENSG00000159423/ENSG00000160282/ENSG00000163738/ENSG00000180902/ENSG00000182054	MDH1/SDHA/HAL/PRODH/ACOT8/OGDH/ASPA/ALDH5A1/SLC25A12/SDHB/GOT1/DGLUCY/GLS2/SUCLA2/FPGS/KYAT3/ADHFE1/ME3/ALDH4A1/FTCD/MTHFD2L/D2HGDH/IDH2	23
BP	GO:0042692	muscle cell differentiation	62/2098	377/21111	5.0961e-05	0.00276334	ENSG00000003402/ENSG00000011304/ENSG00000024422/ENSG00000072110/ENSG00000072195/ENSG00000077522/ENSG00000077943/ENSG00000081189/ENSG00000089250/ENSG00000091136/ENSG00000092529/ENSG00000096717/ENSG00000100311/ENSG00000100345/ENSG00000102554/ENSG00000105048/ENSG00000105223/ENSG00000106991/ENSG00000107758/ENSG00000112183/ENSG00000112531/ENSG00000113721/ENSG00000114861/ENSG00000116128/ENSG00000120907…	CFLAR/PTBP1/EHD2/ACTN1/SPEG/ACTN2/ITGA8/MEF2C/NOS1/LAMB1/CAPN3/SIRT1/PDGFB/MYH9/KLF5/TNNT1/PLD3/ENG/PPP3CB/RBM24/QKI/PDGFRB/FOXP1/BCL9/ADRA1A/LDB3/OBSL1/BMP4/FLNC/ACTN4/DNMT1/MYH11/SORT1/CDK9/MYPN/MYLK3/ARRB2/ANK2/BIN3/PGM5/OBSCN/TTN/CAPN2/ANKRD23/TMOD4/MYORG/TSC1/SYNPO2L/IGF2/HDGFL2/KRT8/WFIKKN2/TCAP/CACNB4/PPARA/MAPK12/DUSP29/RYR1/CACNA1H/LAMA2/MTOR/DMD	62
BP	GO:0060078	regulation of postsynaptic membrane potential	29/2098	135/21111	5.09989e-05	0.00276334	ENSG00000067606/ENSG00000081189/ENSG00000087053/ENSG00000099365/ENSG00000101489/ENSG00000105737/ENSG00000107404/ENSG00000108405/ENSG00000108852/ENSG00000109991/ENSG00000112038/ENSG00000120899/ENSG00000128271/ENSG00000129749/ENSG00000132535/ENSG00000141480/ENSG00000144847/ENSG00000144868/ENSG00000146276/ENSG00000149582/ENSG00000161681/ENSG00000162065/ENSG00000163485/ENSG00000175866/ENSG00000183044…	PRKCZ/MEF2C/MTMR2/STX1B/CELF4/GRIK5/DVL1/P2RX1/MPP2/P2RX3/OPRM1/PTK2B/ADORA2A/CHRNA10/DLG4/ARRB2/IGSF11/TMEM108/GABRR1/TMEM25/SHANK1/TBC1D24/ADORA1/BAIAP2/ABAT/NLGN3/TRPV1/UNC13B/SHANK3	29
[truncated: 526 more rows]
