# Supplementary material for: The Masquelet technique triggers the formation of a network involving LncRNA, circRNA, miRNA, and mRNA during bone repair
Source: Ann Med. 2024 Oct 23;56(1):2395591. doi: 10.1080/07853890.2024.2395591 (PMC11504341; doi:10.1080/07853890.2024.2395591)
Supplement: Supplemental Material [file IANN_A_2395591_SM0829.zip › Supp_Fig & Table/Table S6.xlsx]

## Sheet: lncRNA_miRNA_mRNA_KEGGenrich_si
Supplementary Table 6. Significantly enriched KEGG terms of DEGs in lncRNA_miRNA_mRNA ceRNA network.
KEGGID	Description	GeneRatio	BgRatio	pvalue	padj	geneID	geneName	keggID	Count
hsa04072	Phospholipase D signaling pathway	31/746	142/7567	1.52056e-05	0.00497222	ENSG00000008256/ENSG00000063176/ENSG00000079337/ENSG00000091428/ENSG00000100055/ENSG00000100311/ENSG00000102882/ENSG00000103197/ENSG00000105443/ENSG00000105499/ENSG00000113721/ENSG00000120899/ENSG00000124181/ENSG00000129219/ENSG00000138798/ENSG00000141506/ENSG00000146648/ENSG00000148082/ENSG00000149091/ENSG00000153933/ENSG00000160216/ENSG00000160691/ENSG00000164082/ENSG00000165699/ENSG00000168970…	CYTH3/SPHK2/RAPGEF3/RAPGEF4/CYTH4/PDGFB/MAPK3/TSC2/CYTH2/PLA2G4C/PDGFRB/PTK2B/PLCG1/PLD2/EGF/PIK3R5/EGFR/SHC3/DGKZ/DGKE/AGPAT3/SHC1/GRM2/TSC1/JMJD7-PLA2G4B/ADCY5/ADCY6/PLCB1/PIP5K1C/MTOR/GRM3	hsa:9265/hsa:56848/hsa:10411/hsa:11069/hsa:27128/hsa:5155/hsa:5595/hsa:7249/hsa:9266/hsa:8605/hsa:5159/hsa:2185/hsa:5335/hsa:5338/hsa:1950/hsa:23533/hsa:1956/hsa:53358/hsa:8525/hsa:8526/hsa:56894/hsa:6464/hsa:2912/hsa:7248/hsa:8681/hsa:111/hsa:112/hsa:23236/hsa:23396/hsa:2475/hsa:2913	31
hsa04921	Oxytocin signaling pathway	31/746	147/7567	3.12996e-05	0.00511748	ENSG00000007402/ENSG00000058404/ENSG00000067191/ENSG00000070808/ENSG00000077157/ENSG00000081189/ENSG00000087258/ENSG00000102882/ENSG00000105499/ENSG00000107758/ENSG00000110931/ENSG00000111725/ENSG00000115592/ENSG00000120910/ENSG00000140795/ENSG00000141506/ENSG00000142185/ENSG00000146648/ENSG00000148660/ENSG00000153956/ENSG00000162989/ENSG00000164867/ENSG00000167535/ENSG00000168970/ENSG00000169885…	CACNA2D2/CAMK2B/CACNB1/CAMK2A/PPP1R12B/MEF2C/GNAO1/MAPK3/PLA2G4C/PPP3CB/CAMKK2/PRKAB1/PRKAG3/PPP3CC/MYLK3/PIK3R5/TRPM2/EGFR/CAMK2G/CACNA2D1/KCNJ3/NOS3/CACNB3/JMJD7-PLA2G4B/CALML6/ADCY5/ADCY6/KCNJ14/PLCB1/PPP1CC/RYR1	hsa:9254/hsa:816/hsa:782/hsa:815/hsa:4660/hsa:4208/hsa:2775/hsa:5595/hsa:8605/hsa:5532/hsa:10645/hsa:5564/hsa:53632/hsa:5533/hsa:91807/hsa:23533/hsa:7226/hsa:1956/hsa:818/hsa:781/hsa:3760/hsa:4846/hsa:784/hsa:8681/hsa:163688/hsa:111/hsa:112/hsa:3770/hsa:23236/hsa:5501/hsa:6261	31
hsa04724	Glutamatergic synapse	24/746	110/7567	0.000138583	0.0118476	ENSG00000069966/ENSG00000087258/ENSG00000102882/ENSG00000104888/ENSG00000105499/ENSG00000107758/ENSG00000110436/ENSG00000120251/ENSG00000120910/ENSG00000129219/ENSG00000132535/ENSG00000135423/ENSG00000141837/ENSG00000161681/ENSG00000162989/ENSG00000164082/ENSG00000168970/ENSG00000173020/ENSG00000173175/ENSG00000174233/ENSG00000182621/ENSG00000183454/ENSG00000198822/ENSG00000251322	GNB5/GNAO1/MAPK3/SLC17A7/PLA2G4C/PPP3CB/SLC1A2/GRIA2/PPP3CC/PLD2/DLG4/GLS2/CACNA1A/SHANK1/KCNJ3/GRM2/JMJD7-PLA2G4B/GRK2/ADCY5/ADCY6/PLCB1/GRIN2A/GRM3/SHANK3	hsa:10681/hsa:2775/hsa:5595/hsa:57030/hsa:8605/hsa:5532/hsa:6506/hsa:2891/hsa:5533/hsa:5338/hsa:1742/hsa:27165/hsa:773/hsa:50944/hsa:3760/hsa:2912/hsa:8681/hsa:156/hsa:111/hsa:112/hsa:23236/hsa:2903/hsa:2913/hsa:85358	24
hsa05022	Pathways of neurodegeneration - multiple diseases	68/746	449/7567	0.000169915	0.0118476	ENSG00000002745/ENSG00000004975/ENSG00000010256/ENSG00000058404/ENSG00000064012/ENSG00000070808/ENSG00000073578/ENSG00000074370/ENSG00000083290/ENSG00000083937/ENSG00000089250/ENSG00000100246/ENSG00000102882/ENSG00000107404/ENSG00000107758/ENSG00000108344/ENSG00000108671/ENSG00000110717/ENSG00000115317/ENSG00000116688/ENSG00000117118/ENSG00000119013/ENSG00000120251/ENSG00000120910/ENSG00000124181…	WNT16/DVL2/UQCRC1/CAMK2B/CASP8/CAMK2A/SDHA/ATP2A3/ULK2/CHMP2B/NOS1/DNAL4/MAPK3/DVL1/PPP3CB/PSMD3/PSMD11/NDUFS8/HTRA2/MFN2/SDHB/NDUFB3/GRIA2/PPP3CC/PLCG1/KLC1/TRAP1/SEM1/HIP1/MAP3K10/COX4I2/COX4I1/ACTR10/DLG4/CASP9/WNT2B/APC/ATP5MC2/WNT10A/KLC4/PSEN2/CAMK2G/KIF5A/UQCRB/MAPK13/WIPI2/DNAH3/DVL3/COX7A1/UQCRQ/PSMC3/NDUFV1/CALML6/EIF2AK3/RELA/HAP1/SPTBN2/DCTN2/ULK1/PLCB1/GRIN2A/TUBA8/UQCR10/PRKN/MAPK12…	hsa:51384/hsa:1856/hsa:7384/hsa:816/hsa:841/hsa:815/hsa:6389/hsa:489/hsa:9706/hsa:25978/hsa:4842/hsa:10126/hsa:5595/hsa:1855/hsa:5532/hsa:5709/hsa:5717/hsa:4728/hsa:27429/hsa:9927/hsa:6390/hsa:4709/hsa:2891/hsa:5533/hsa:5335/hsa:3831/hsa:10131/hsa:7979/hsa:3092/hsa:4294/hsa:84701/hsa:1327/hsa:55860/hsa:1742/hsa:842/hsa:7482/hsa:324/hsa:517/hsa:80326/hsa:89953/hsa:5664/hsa:818/hsa:3798/hsa:7381/hs…	68
hsa05410	Hypertrophic cardiomyopathy	20/746	87/7567	0.000234793	0.0118476	ENSG00000005884/ENSG00000007402/ENSG00000067191/ENSG00000074370/ENSG00000077943/ENSG00000082781/ENSG00000108823/ENSG00000111725/ENSG00000115592/ENSG00000132470/ENSG00000135424/ENSG00000137809/ENSG00000143549/ENSG00000153956/ENSG00000155657/ENSG00000159640/ENSG00000160808/ENSG00000167535/ENSG00000175084/ENSG00000198947	ITGA3/CACNA2D2/CACNB1/ATP2A3/ITGA8/ITGB5/SGCA/PRKAB1/PRKAG3/ITGB4/ITGA7/ITGA11/TPM3/CACNA2D1/TTN/ACE/MYL3/CACNB3/DES/DMD	hsa:3675/hsa:9254/hsa:782/hsa:489/hsa:8516/hsa:3693/hsa:6442/hsa:5564/hsa:53632/hsa:3691/hsa:3679/hsa:22801/hsa:7170/hsa:781/hsa:7273/hsa:1636/hsa:4634/hsa:784/hsa:1674/hsa:1756	20
hsa04261	Adrenergic signaling in cardiomyocytes	28/746	142/7567	0.0002516	0.0118476	ENSG00000007402/ENSG00000058404/ENSG00000067191/ENSG00000070808/ENSG00000074211/ENSG00000074370/ENSG00000079337/ENSG00000091428/ENSG00000102882/ENSG00000120907/ENSG00000137731/ENSG00000141506/ENSG00000143549/ENSG00000148660/ENSG00000153956/ENSG00000156475/ENSG00000156711/ENSG00000157087/ENSG00000160808/ENSG00000167535/ENSG00000169885/ENSG00000173175/ENSG00000174233/ENSG00000177098/ENSG00000182621…	CACNA2D2/CAMK2B/CACNB1/CAMK2A/PPP2R2C/ATP2A3/RAPGEF3/RAPGEF4/MAPK3/ADRA1A/FXYD2/PIK3R5/TPM3/CAMK2G/CACNA2D1/PPP2R2B/MAPK13/ATP2B2/MYL3/CACNB3/CALML6/ADCY5/ADCY6/SCN4B/PLCB1/PPP1CC/MAPK12/PPP2R2A	hsa:9254/hsa:816/hsa:782/hsa:815/hsa:5522/hsa:489/hsa:10411/hsa:11069/hsa:5595/hsa:148/hsa:486/hsa:23533/hsa:7170/hsa:818/hsa:781/hsa:5521/hsa:5603/hsa:491/hsa:4634/hsa:784/hsa:163688/hsa:111/hsa:112/hsa:6330/hsa:23236/hsa:5501/hsa:6300/hsa:5520	28
hsa04510	Focal adhesion	35/746	193/7567	0.000253619	0.0118476	ENSG00000005884/ENSG00000041982/ENSG00000049089/ENSG00000077157/ENSG00000077943/ENSG00000082781/ENSG00000091136/ENSG00000092758/ENSG00000100311/ENSG00000102882/ENSG00000113721/ENSG00000119630/ENSG00000125753/ENSG00000128591/ENSG00000132470/ENSG00000135424/ENSG00000137076/ENSG00000137809/ENSG00000137843/ENSG00000138798/ENSG00000140795/ENSG00000140992/ENSG00000146648/ENSG00000148082/ENSG00000160007…	ITGA3/TNC/COL9A2/PPP1R12B/ITGA8/ITGB5/LAMB1/COL9A3/PDGFB/MAPK3/PDGFRB/PGF/VASP/FLNC/ITGB4/ITGA7/TLN1/ITGA11/PAK6/EGF/MYLK3/PDPK1/EGFR/SHC3/ARHGAP35/SHC1/PTK2/TLN2/PIP5K1C/PPP1CC/THBS2/COL4A5/PARVB/FLNA/COL4A6	hsa:3675/hsa:3371/hsa:1298/hsa:4660/hsa:8516/hsa:3693/hsa:3912/hsa:1299/hsa:5155/hsa:5595/hsa:5159/hsa:5228/hsa:7408/hsa:2318/hsa:3691/hsa:3679/hsa:7094/hsa:22801/hsa:106821730/hsa:1950/hsa:91807/hsa:5170/hsa:1956/hsa:53358/hsa:2909/hsa:6464/hsa:5747/hsa:83660/hsa:23396/hsa:5501/hsa:7058/hsa:1287/hsa:29780/hsa:2316/hsa:1288	35
hsa05165	Human papillomavirus infection	49/746	307/7567	0.000417368	0.0170599	ENSG00000002745/ENSG00000004975/ENSG00000005884/ENSG00000033627/ENSG00000041982/ENSG00000049089/ENSG00000064012/ENSG00000067606/ENSG00000073350/ENSG00000074211/ENSG00000077943/ENSG00000082781/ENSG00000091136/ENSG00000092758/ENSG00000102871/ENSG00000102882/ENSG00000103197/ENSG00000107404/ENSG00000110719/ENSG00000113721/ENSG00000114062/ENSG00000125347/ENSG00000126456/ENSG00000132470/ENSG00000132849…	WNT16/DVL2/ITGA3/ATP6V0A1/TNC/COL9A2/CASP8/PRKCZ/LLGL2/PPP2R2C/ITGA8/ITGB5/LAMB1/COL9A3/TRADD/MAPK3/TSC2/DVL1/TCIRG1/PDGFRB/UBE3A/IRF1/IRF3/ITGB4/PATJ/WNT2B/APC/ITGA7/WNT10A/ATP6V1G1/ITGA11/EGF/IFNAR1/EGFR/DLG2/PPP2R2B/DVL3/TSC1/PTK2/STAT2/RELA/RPS6KB2/HES7/THBS2/COL4A5/HES4/COL4A6/MTOR/PPP2R2A	hsa:51384/hsa:1856/hsa:3675/hsa:535/hsa:3371/hsa:1298/hsa:841/hsa:5590/hsa:3993/hsa:5522/hsa:8516/hsa:3693/hsa:3912/hsa:1299/hsa:8717/hsa:5595/hsa:7249/hsa:1855/hsa:10312/hsa:5159/hsa:7337/hsa:3659/hsa:3661/hsa:3691/hsa:10207/hsa:7482/hsa:324/hsa:3679/hsa:80326/hsa:9550/hsa:22801/hsa:1950/hsa:3454/hsa:1956/hsa:1740/hsa:5521/hsa:1857/hsa:7248/hsa:5747/hsa:6773/hsa:5970/hsa:6199/hsa:84667/hsa:7058/…	49
hsa05415	Diabetic cardiomyopathy	33/746	193/7567	0.00110255	0.0385979	ENSG00000005882/ENSG00000010256/ENSG00000058404/ENSG00000067606/ENSG00000070808/ENSG00000073578/ENSG00000074370/ENSG00000110717/ENSG00000116701/ENSG00000117118/ENSG00000117394/ENSG00000119013/ENSG00000131055/ENSG00000131143/ENSG00000135390/ENSG00000148660/ENSG00000156467/ENSG00000156711/ENSG00000157184/ENSG00000158517/ENSG00000159640/ENSG00000161281/ENSG00000164405/ENSG00000164867/ENSG00000167792…	PDK2/UQCRC1/CAMK2B/PRKCZ/CAMK2A/SDHA/ATP2A3/NDUFS8/NCF2/SDHB/SLC2A1/NDUFB3/COX4I2/COX4I1/ATP5MC2/CAMK2G/UQCRB/MAPK13/CPT2/NCF1/ACE/COX7A1/UQCRQ/NOS3/NDUFV1/RELA/PLCB1/UQCR10/PPP1CC/PPARA/MAPK12/MTOR/CPT1B	hsa:5164/hsa:7384/hsa:816/hsa:5590/hsa:815/hsa:6389/hsa:489/hsa:4728/hsa:4688/hsa:6390/hsa:6513/hsa:4709/hsa:84701/hsa:1327/hsa:517/hsa:818/hsa:7381/hsa:5603/hsa:1376/hsa:653361/hsa:1636/hsa:1346/hsa:27089/hsa:4846/hsa:4723/hsa:5970/hsa:23236/hsa:29796/hsa:5501/hsa:5465/hsa:6300/hsa:2475/hsa:1375	33
hsa05414	Dilated cardiomyopathy	19/746	91/7567	0.00118036	0.0385979	ENSG00000005884/ENSG00000007402/ENSG00000067191/ENSG00000074370/ENSG00000077943/ENSG00000082781/ENSG00000108823/ENSG00000132470/ENSG00000135424/ENSG00000137809/ENSG00000143549/ENSG00000153956/ENSG00000155657/ENSG00000160808/ENSG00000167535/ENSG00000173175/ENSG00000174233/ENSG00000175084/ENSG00000198947	ITGA3/CACNA2D2/CACNB1/ATP2A3/ITGA8/ITGB5/SGCA/ITGB4/ITGA7/ITGA11/TPM3/CACNA2D1/TTN/MYL3/CACNB3/ADCY5/ADCY6/DES/DMD	hsa:3675/hsa:9254/hsa:782/hsa:489/hsa:8516/hsa:3693/hsa:6442/hsa:3691/hsa:3679/hsa:22801/hsa:7170/hsa:781/hsa:7273/hsa:4634/hsa:784/hsa:111/hsa:112/hsa:1674/hsa:1756	19
hsa04020	Calcium signaling pathway	38/746	235/7567	0.00141681	0.0386804	ENSG00000058404/ENSG00000063176/ENSG00000067177/ENSG00000070808/ENSG00000074370/ENSG00000077782/ENSG00000088256/ENSG00000089250/ENSG00000100311/ENSG00000100346/ENSG00000102893/ENSG00000107758/ENSG00000109991/ENSG00000113721/ENSG00000120899/ENSG00000120907/ENSG00000120910/ENSG00000124181/ENSG00000128271/ENSG00000130528/ENSG00000138798/ENSG00000140795/ENSG00000141837/ENSG00000146648/ENSG00000148660…	CAMK2B/SPHK2/PHKA1/CAMK2A/ATP2A3/FGFR1/GNA11/NOS1/PDGFB/CACNA1I/PHKB/PPP3CB/P2RX3/PDGFRB/PTK2B/ADRA1A/PPP3CC/PLCG1/ADORA2A/HRC/EGF/MYLK3/CACNA1A/EGFR/CAMK2G/ATP2B2/FGFR4/PLCD3/PHKG1/NOS3/RET/STIM1/CALML6/MST1/PLCB1/GRIN2A/TPCN1/RYR1	hsa:816/hsa:56848/hsa:5255/hsa:815/hsa:489/hsa:2260/hsa:2767/hsa:4842/hsa:5155/hsa:8911/hsa:5257/hsa:5532/hsa:5024/hsa:5159/hsa:2185/hsa:148/hsa:5533/hsa:5335/hsa:135/hsa:3270/hsa:1950/hsa:91807/hsa:773/hsa:1956/hsa:818/hsa:491/hsa:2264/hsa:113026/hsa:5260/hsa:4846/hsa:5979/hsa:6786/hsa:163688/hsa:4485/hsa:23236/hsa:2903/hsa:53373/hsa:6261	38
hsa05205	Proteoglycans in cancer	33/746	197/7567	0.00157425	0.0386804	ENSG00000002745/ENSG00000029534/ENSG00000058404/ENSG00000070808/ENSG00000076928/ENSG00000077157/ENSG00000077782/ENSG00000082781/ENSG00000091831/ENSG00000102882/ENSG00000108654/ENSG00000124181/ENSG00000128591/ENSG00000134245/ENSG00000135925/ENSG00000137462/ENSG00000140992/ENSG00000142798/ENSG00000145362/ENSG00000146648/ENSG00000147257/ENSG00000148660/ENSG00000156711/ENSG00000164690/ENSG00000167244…	WNT16/ANK1/CAMK2B/CAMK2A/ARHGEF1/PPP1R12B/FGFR1/ITGB5/ESR1/MAPK3/DDX5/PLCG1/FLNC/WNT2B/WNT10A/TLR2/PDPK1/HSPG2/ANK2/EGFR/GPC3/CAMK2G/MAPK13/SHH/IGF2/PTK2/RPS6KB2/HCLS1/PTCH1/PPP1CC/MAPK12/FLNA/MTOR	hsa:51384/hsa:286/hsa:816/hsa:815/hsa:9138/hsa:4660/hsa:2260/hsa:3693/hsa:2099/hsa:5595/hsa:1655/hsa:5335/hsa:2318/hsa:7482/hsa:80326/hsa:7097/hsa:5170/hsa:3339/hsa:287/hsa:1956/hsa:2719/hsa:818/hsa:5603/hsa:6469/hsa:3481/hsa:5747/hsa:6199/hsa:3059/hsa:5727/hsa:5501/hsa:6300/hsa:2316/hsa:2475	33
hsa04270	Vascular smooth muscle contraction	24/746	129/7567	0.00159258	0.0386804	ENSG00000076928/ENSG00000077157/ENSG00000088256/ENSG00000102882/ENSG00000105499/ENSG00000120907/ENSG00000122786/ENSG00000124205/ENSG00000128165/ENSG00000128271/ENSG00000132329/ENSG00000133026/ENSG00000135643/ENSG00000140795/ENSG00000167641/ENSG00000168970/ENSG00000169885/ENSG00000171132/ENSG00000173175/ENSG00000174233/ENSG00000182621/ENSG00000184381/ENSG00000186298/ENSG00000187980	ARHGEF1/PPP1R12B/GNA11/MAPK3/PLA2G4C/ADRA1A/CALD1/EDN3/ADM2/ADORA2A/RAMP1/MYH10/KCNMB4/MYLK3/PPP1R14A/JMJD7-PLA2G4B/CALML6/PRKCE/ADCY5/ADCY6/PLCB1/PLA2G6/PPP1CC/PLA2G2C	hsa:9138/hsa:4660/hsa:2767/hsa:5595/hsa:8605/hsa:148/hsa:800/hsa:1908/hsa:79924/hsa:135/hsa:10267/hsa:4628/hsa:27345/hsa:91807/hsa:94274/hsa:8681/hsa:163688/hsa:5581/hsa:111/hsa:112/hsa:23236/hsa:8398/hsa:5501/hsa:391013	24
hsa04721	Synaptic vesicle cycle	16/746	73/7567	0.00165604	0.0386804	ENSG00000033627/ENSG00000067715/ENSG00000070371/ENSG00000099365/ENSG00000104888/ENSG00000105649/ENSG00000108576/ENSG00000110436/ENSG00000110719/ENSG00000111181/ENSG00000136888/ENSG00000141837/ENSG00000157103/ENSG00000175416/ENSG00000196517/ENSG00000198722	ATP6V0A1/SYT1/CLTCL1/STX1B/SLC17A7/RAB3A/SLC6A4/SLC1A2/TCIRG1/SLC6A12/ATP6V1G1/CACNA1A/SLC6A1/CLTB/SLC6A9/UNC13B	hsa:535/hsa:6857/hsa:8218/hsa:112755/hsa:57030/hsa:5864/hsa:6532/hsa:6506/hsa:10312/hsa:6539/hsa:9550/hsa:773/hsa:6529/hsa:1212/hsa:6536/hsa:10497	16
hsa05412	Arrhythmogenic right ventricular cardiomyopathy	16/746	75/7567	0.00222848	0.0485808	ENSG00000005884/ENSG00000007402/ENSG00000067191/ENSG00000074370/ENSG00000077522/ENSG00000077943/ENSG00000082781/ENSG00000108823/ENSG00000132470/ENSG00000135424/ENSG00000137809/ENSG00000153956/ENSG00000167535/ENSG00000175084/ENSG00000183230/ENSG00000198947	ITGA3/CACNA2D2/CACNB1/ATP2A3/ACTN2/ITGA8/ITGB5/SGCA/ITGB4/ITGA7/ITGA11/CACNA2D1/CACNB3/DES/CTNNA3/DMD	hsa:3675/hsa:9254/hsa:782/hsa:489/hsa:88/hsa:8516/hsa:3693/hsa:6442/hsa:3691/hsa:3679/hsa:22801/hsa:781/hsa:784/hsa:1674/hsa:29119/hsa:1756	16

## Sheet: circRNA_miRNA_mRNA_KEGGenrich_s
Supplementary Table 6. Significantly enriched KEGG terms of DEGs in lncRNA_miRNA_mRNA ceRNA network.
KEGGID	Description	GeneRatio	BgRatio	pvalue	padj	geneID	geneName	keggID	Count
hsa04510	Focal adhesion	44/885	193/7567	7.7263e-06	0.00253423	ENSG00000005884/ENSG00000041982/ENSG00000049089/ENSG00000072110/ENSG00000077157/ENSG00000077943/ENSG00000082781/ENSG00000091136/ENSG00000092758/ENSG00000100311/ENSG00000102882/ENSG00000110092/ENSG00000110330/ENSG00000113721/ENSG00000119630/ENSG00000125753/ENSG00000128591/ENSG00000129946/ENSG00000130702/ENSG00000132470/ENSG00000135424/ENSG00000137076/ENSG00000137809/ENSG00000137843/ENSG00000138798…	ITGA3/TNC/COL9A2/ACTN1/PPP1R12B/ITGA8/ITGB5/LAMB1/COL9A3/PDGFB/MAPK3/CCND1/BIRC2/PDGFRB/PGF/VASP/FLNC/SHC2/LAMA5/ITGB4/ITGA7/TLN1/ITGA11/PAK6/EGF/MYLK3/PDPK1/EGFR/SHC3/ARHGAP35/SHC1/CAPN2/PTK2/PIK3CD/TLN2/VEGFB/PIP5K1C/PPP1CC/THBS2/COL4A5/PARVB/LAMA2/FLNA/COL4A6	hsa:3675/hsa:3371/hsa:1298/hsa:87/hsa:4660/hsa:8516/hsa:3693/hsa:3912/hsa:1299/hsa:5155/hsa:5595/hsa:595/hsa:329/hsa:5159/hsa:5228/hsa:7408/hsa:2318/hsa:25759/hsa:3911/hsa:3691/hsa:3679/hsa:7094/hsa:22801/hsa:106821730/hsa:1950/hsa:91807/hsa:5170/hsa:1956/hsa:53358/hsa:2909/hsa:6464/hsa:824/hsa:5747/hsa:5293/hsa:83660/hsa:7423/hsa:23396/hsa:5501/hsa:7058/hsa:1287/hsa:29780/hsa:3908/hsa:2316/hsa:1…	44
hsa04072	Phospholipase D signaling pathway	34/885	142/7567	2.84305e-05	0.00466261	ENSG00000006451/ENSG00000008256/ENSG00000063176/ENSG00000079337/ENSG00000091428/ENSG00000100055/ENSG00000100311/ENSG00000102882/ENSG00000103197/ENSG00000105443/ENSG00000105499/ENSG00000113721/ENSG00000120899/ENSG00000124181/ENSG00000129219/ENSG00000129946/ENSG00000138798/ENSG00000141506/ENSG00000146648/ENSG00000148082/ENSG00000149091/ENSG00000153933/ENSG00000160216/ENSG00000160691/ENSG00000164082…	RALA/CYTH3/SPHK2/RAPGEF3/RAPGEF4/CYTH4/PDGFB/MAPK3/TSC2/CYTH2/PLA2G4C/PDGFRB/PTK2B/PLCG1/PLD2/SHC2/EGF/PIK3R5/EGFR/SHC3/DGKZ/DGKE/AGPAT3/SHC1/GRM2/TSC1/PIK3CD/ADCY5/ADCY6/PTPN11/PLCB1/PIP5K1C/MTOR/GRM3	hsa:5898/hsa:9265/hsa:56848/hsa:10411/hsa:11069/hsa:27128/hsa:5155/hsa:5595/hsa:7249/hsa:9266/hsa:8605/hsa:5159/hsa:2185/hsa:5335/hsa:5338/hsa:25759/hsa:1950/hsa:23533/hsa:1956/hsa:53358/hsa:8525/hsa:8526/hsa:56894/hsa:6464/hsa:2912/hsa:7248/hsa:5293/hsa:111/hsa:112/hsa:5781/hsa:23236/hsa:23396/hsa:2475/hsa:2913	34
hsa04921	Oxytocin signaling pathway	33/885	147/7567	0.000143108	0.0156465	ENSG00000007402/ENSG00000058404/ENSG00000067191/ENSG00000070808/ENSG00000077157/ENSG00000081189/ENSG00000087258/ENSG00000102882/ENSG00000105499/ENSG00000107758/ENSG00000110092/ENSG00000110931/ENSG00000111725/ENSG00000114353/ENSG00000115592/ENSG00000120910/ENSG00000140795/ENSG00000141506/ENSG00000142185/ENSG00000146648/ENSG00000148660/ENSG00000153956/ENSG00000164867/ENSG00000167535/ENSG00000169885…	CACNA2D2/CAMK2B/CACNB1/CAMK2A/PPP1R12B/MEF2C/GNAO1/MAPK3/PLA2G4C/PPP3CB/CCND1/CAMKK2/PRKAB1/GNAI2/PRKAG3/PPP3CC/MYLK3/PIK3R5/TRPM2/EGFR/CAMK2G/CACNA2D1/NOS3/CACNB3/CALML6/ADCY5/ADCY6/KCNJ14/CACNB4/PLCB1/PPP1CC/RYR1/RYR3	hsa:9254/hsa:816/hsa:782/hsa:815/hsa:4660/hsa:4208/hsa:2775/hsa:5595/hsa:8605/hsa:5532/hsa:595/hsa:10645/hsa:5564/hsa:2771/hsa:53632/hsa:5533/hsa:91807/hsa:23533/hsa:7226/hsa:1956/hsa:818/hsa:781/hsa:4846/hsa:784/hsa:163688/hsa:111/hsa:112/hsa:3770/hsa:785/hsa:23236/hsa:5501/hsa:6261/hsa:6263	33
hsa04360	Axon guidance	37/885	176/7567	0.000241747	0.0172811	ENSG00000010319/ENSG00000058404/ENSG00000065320/ENSG00000066248/ENSG00000067606/ENSG00000070808/ENSG00000074527/ENSG00000092964/ENSG00000095539/ENSG00000099250/ENSG00000101144/ENSG00000102882/ENSG00000107758/ENSG00000114353/ENSG00000116106/ENSG00000120910/ENSG00000124181/ENSG00000137843/ENSG00000137872/ENSG00000138835/ENSG00000140992/ENSG00000142627/ENSG00000143590/ENSG00000148660/ENSG00000154134…	SEMA3G/CAMK2B/NTN1/NGEF/PRKCZ/CAMK2A/NTN4/DPYSL2/SEMA4G/NRP1/BMP7/MAPK3/PPP3CB/GNAI2/EPHA4/PPP3CC/PLCG1/PAK6/SEMA6D/RGS3/PDPK1/EPHA2/EFNA3/CAMK2G/ROBO3/DPYSL5/PTK2/PIK3CD/SSH3/ABLIM3/PARD6G/PTPN11/RGMA/SLIT3/PTCH1/EPHB4/PLXNB2	hsa:56920/hsa:816/hsa:9423/hsa:25791/hsa:5590/hsa:815/hsa:59277/hsa:1808/hsa:57715/hsa:8829/hsa:655/hsa:5595/hsa:5532/hsa:2771/hsa:2043/hsa:5533/hsa:5335/hsa:106821730/hsa:80031/hsa:5998/hsa:5170/hsa:1969/hsa:1944/hsa:818/hsa:64221/hsa:56896/hsa:5747/hsa:5293/hsa:54961/hsa:22885/hsa:84552/hsa:5781/hsa:56963/hsa:6586/hsa:5727/hsa:2050/hsa:23654	37
hsa05022	Pathways of neurodegeneration - multiple diseases	77/885	449/7567	0.000270789	0.0172811	ENSG00000004975/ENSG00000010256/ENSG00000058404/ENSG00000064012/ENSG00000070808/ENSG00000073578/ENSG00000074370/ENSG00000083290/ENSG00000083937/ENSG00000087088/ENSG00000089250/ENSG00000100246/ENSG00000102882/ENSG00000107404/ENSG00000107758/ENSG00000108179/ENSG00000108344/ENSG00000108671/ENSG00000109320/ENSG00000110717/ENSG00000115317/ENSG00000116288/ENSG00000116688/ENSG00000117118/ENSG00000118217…	DVL2/UQCRC1/CAMK2B/CASP8/CAMK2A/SDHA/ATP2A3/ULK2/CHMP2B/BAX/NOS1/DNAL4/MAPK3/DVL1/PPP3CB/PPIF/PSMD3/PSMD11/NFKB1/NDUFS8/HTRA2/PARK7/MFN2/SDHB/ATF6/NDUFB3/PPP3CC/PLCG1/KLC1/TRAP1/SEM1/HIP1/MAP3K10/COX4I2/COX4I1/ACTR10/DLG4/CASP9/WNT2B/ATP5MC2/WNT10A/KLC4/SDHC/PSEN2/CAMK2G/KIF5A/UQCRB/WIPI2/DNAH3/ATP5MC1/DVL3/COX7A1/CAPN2/UQCRQ/PSMC3/NDUFV1/ATXN2L/CALML6/EIF2AK3/RELA/HAP1/SPTBN2/DCTN2/ATG13/ULK1/PL…	hsa:1856/hsa:7384/hsa:816/hsa:841/hsa:815/hsa:6389/hsa:489/hsa:9706/hsa:25978/hsa:581/hsa:4842/hsa:10126/hsa:5595/hsa:1855/hsa:5532/hsa:10105/hsa:5709/hsa:5717/hsa:4790/hsa:4728/hsa:27429/hsa:11315/hsa:9927/hsa:6390/hsa:22926/hsa:4709/hsa:5533/hsa:5335/hsa:3831/hsa:10131/hsa:7979/hsa:3092/hsa:4294/hsa:84701/hsa:1327/hsa:55860/hsa:1742/hsa:842/hsa:7482/hsa:517/hsa:80326/hsa:89953/hsa:6391/hsa:5664…	77
hsa05410	Hypertrophic cardiomyopathy	22/885	87/7567	0.000316118	0.0172811	ENSG00000005884/ENSG00000007402/ENSG00000067191/ENSG00000074370/ENSG00000077943/ENSG00000082781/ENSG00000108823/ENSG00000111725/ENSG00000115592/ENSG00000129991/ENSG00000132470/ENSG00000135424/ENSG00000137809/ENSG00000143549/ENSG00000153956/ENSG00000155657/ENSG00000160808/ENSG00000167535/ENSG00000175084/ENSG00000182389/ENSG00000196569/ENSG00000198947	ITGA3/CACNA2D2/CACNB1/ATP2A3/ITGA8/ITGB5/SGCA/PRKAB1/PRKAG3/TNNI3/ITGB4/ITGA7/ITGA11/TPM3/CACNA2D1/TTN/MYL3/CACNB3/DES/CACNB4/LAMA2/DMD	hsa:3675/hsa:9254/hsa:782/hsa:489/hsa:8516/hsa:3693/hsa:6442/hsa:5564/hsa:53632/hsa:7137/hsa:3691/hsa:3679/hsa:22801/hsa:7170/hsa:781/hsa:7273/hsa:4634/hsa:784/hsa:1674/hsa:785/hsa:3908/hsa:1756	22
hsa05415	Diabetic cardiomyopathy	39/885	193/7567	0.000389482	0.01825	ENSG00000005882/ENSG00000010256/ENSG00000058404/ENSG00000067606/ENSG00000070808/ENSG00000073578/ENSG00000074370/ENSG00000108179/ENSG00000109320/ENSG00000110717/ENSG00000116701/ENSG00000117118/ENSG00000117394/ENSG00000119013/ENSG00000129991/ENSG00000131055/ENSG00000131143/ENSG00000135390/ENSG00000143252/ENSG00000148660/ENSG00000156467/ENSG00000158517/ENSG00000159199/ENSG00000161281/ENSG00000163513…	PDK2/UQCRC1/CAMK2B/PRKCZ/CAMK2A/SDHA/ATP2A3/PPIF/NFKB1/NDUFS8/NCF2/SDHB/SLC2A1/NDUFB3/TNNI3/COX4I2/COX4I1/ATP5MC2/SDHC/CAMK2G/UQCRB/NCF1/ATP5MC1/COX7A1/TGFBR2/UQCRQ/NOS3/NDUFV1/PDHB/PIK3CD/RELA/PLCB1/UQCR10/PPP1CC/PPARA/MAPK12/MTOR/MT-CO3/CPT1B	hsa:5164/hsa:7384/hsa:816/hsa:5590/hsa:815/hsa:6389/hsa:489/hsa:10105/hsa:4790/hsa:4728/hsa:4688/hsa:6390/hsa:6513/hsa:4709/hsa:7137/hsa:84701/hsa:1327/hsa:517/hsa:6391/hsa:818/hsa:7381/hsa:653361/hsa:516/hsa:1346/hsa:7048/hsa:27089/hsa:4846/hsa:4723/hsa:5162/hsa:5293/hsa:5970/hsa:23236/hsa:29796/hsa:5501/hsa:5465/hsa:6300/hsa:2475/hsa:4514/hsa:1375	39
hsa05414	Dilated cardiomyopathy	22/885	91/7567	0.000619064	0.0253816	ENSG00000005884/ENSG00000007402/ENSG00000067191/ENSG00000074370/ENSG00000077943/ENSG00000082781/ENSG00000108823/ENSG00000129991/ENSG00000132470/ENSG00000135424/ENSG00000137809/ENSG00000143549/ENSG00000153956/ENSG00000155657/ENSG00000160808/ENSG00000167535/ENSG00000173175/ENSG00000174233/ENSG00000175084/ENSG00000182389/ENSG00000196569/ENSG00000198947	ITGA3/CACNA2D2/CACNB1/ATP2A3/ITGA8/ITGB5/SGCA/TNNI3/ITGB4/ITGA7/ITGA11/TPM3/CACNA2D1/TTN/MYL3/CACNB3/ADCY5/ADCY6/DES/CACNB4/LAMA2/DMD	hsa:3675/hsa:9254/hsa:782/hsa:489/hsa:8516/hsa:3693/hsa:6442/hsa:7137/hsa:3691/hsa:3679/hsa:22801/hsa:7170/hsa:781/hsa:7273/hsa:4634/hsa:784/hsa:111/hsa:112/hsa:1674/hsa:785/hsa:3908/hsa:1756	22
hsa05165	Human papillomavirus infection	55/885	307/7567	0.000706101	0.0257334	ENSG00000004975/ENSG00000005884/ENSG00000033627/ENSG00000041982/ENSG00000049089/ENSG00000064012/ENSG00000067606/ENSG00000073350/ENSG00000074211/ENSG00000077943/ENSG00000082458/ENSG00000082781/ENSG00000087088/ENSG00000091136/ENSG00000092758/ENSG00000102871/ENSG00000102882/ENSG00000103197/ENSG00000107404/ENSG00000109320/ENSG00000110092/ENSG00000110719/ENSG00000113721/ENSG00000114062/ENSG00000125347…	DVL2/ITGA3/ATP6V0A1/TNC/COL9A2/CASP8/PRKCZ/LLGL2/PPP2R2C/ITGA8/DLG3/ITGB5/BAX/LAMB1/COL9A3/TRADD/MAPK3/TSC2/DVL1/NFKB1/CCND1/TCIRG1/PDGFRB/UBE3A/IRF1/IRF3/LAMA5/ITGB4/PATJ/WNT2B/ITGA7/WNT10A/ATP6V1G1/ITGA11/EGF/IFNAR1/EGFR/DLG2/PPP2R2B/DVL3/TSC1/PTK2/STAT2/ATP6V0E2/PIK3CD/RELA/PARD6G/HES7/THBS2/COL4A5/HES4/LAMA2/COL4A6/MTOR/PPP2R2A	hsa:1856/hsa:3675/hsa:535/hsa:3371/hsa:1298/hsa:841/hsa:5590/hsa:3993/hsa:5522/hsa:8516/hsa:1741/hsa:3693/hsa:581/hsa:3912/hsa:1299/hsa:8717/hsa:5595/hsa:7249/hsa:1855/hsa:4790/hsa:595/hsa:10312/hsa:5159/hsa:7337/hsa:3659/hsa:3661/hsa:3911/hsa:3691/hsa:10207/hsa:7482/hsa:3679/hsa:80326/hsa:9550/hsa:22801/hsa:1950/hsa:3454/hsa:1956/hsa:1740/hsa:5521/hsa:1857/hsa:7248/hsa:5747/hsa:6773/hsa:155066/h…	55
hsa04261	Adrenergic signaling in cardiomyocytes	30/885	142/7567	0.000835755	0.0274128	ENSG00000007402/ENSG00000058404/ENSG00000067191/ENSG00000070808/ENSG00000074211/ENSG00000074370/ENSG00000079337/ENSG00000091428/ENSG00000102882/ENSG00000114353/ENSG00000120907/ENSG00000129991/ENSG00000137731/ENSG00000141506/ENSG00000143549/ENSG00000148660/ENSG00000153956/ENSG00000156475/ENSG00000157087/ENSG00000160808/ENSG00000167535/ENSG00000169885/ENSG00000173175/ENSG00000174233/ENSG00000177098…	CACNA2D2/CAMK2B/CACNB1/CAMK2A/PPP2R2C/ATP2A3/RAPGEF3/RAPGEF4/MAPK3/GNAI2/ADRA1A/TNNI3/FXYD2/PIK3R5/TPM3/CAMK2G/CACNA2D1/PPP2R2B/ATP2B2/MYL3/CACNB3/CALML6/ADCY5/ADCY6/SCN4B/CACNB4/PLCB1/PPP1CC/MAPK12/PPP2R2A	hsa:9254/hsa:816/hsa:782/hsa:815/hsa:5522/hsa:489/hsa:10411/hsa:11069/hsa:5595/hsa:2771/hsa:148/hsa:7137/hsa:486/hsa:23533/hsa:7170/hsa:818/hsa:781/hsa:5521/hsa:491/hsa:4634/hsa:784/hsa:163688/hsa:111/hsa:112/hsa:6330/hsa:785/hsa:23236/hsa:5501/hsa:6300/hsa:5520	30
hsa04722	Neurotrophin signaling pathway	25/885	114/7567	0.00126621	0.0377562	ENSG00000007264/ENSG00000058404/ENSG00000064300/ENSG00000070808/ENSG00000087088/ENSG00000102882/ENSG00000109320/ENSG00000124181/ENSG00000129946/ENSG00000134243/ENSG00000134313/ENSG00000140992/ENSG00000141522/ENSG00000143801/ENSG00000148053/ENSG00000148082/ENSG00000148660/ENSG00000160691/ENSG00000169885/ENSG00000171606/ENSG00000171608/ENSG00000173039/ENSG00000178188/ENSG00000179295/ENSG00000188130	MATK/CAMK2B/NGFR/CAMK2A/BAX/MAPK3/NFKB1/PLCG1/SHC2/SORT1/KIDINS220/PDPK1/ARHGDIA/PSEN2/NTRK2/SHC3/CAMK2G/SHC1/CALML6/ZNF274/PIK3CD/RELA/SH2B1/PTPN11/MAPK12	hsa:4145/hsa:816/hsa:4804/hsa:815/hsa:581/hsa:5595/hsa:4790/hsa:5335/hsa:25759/hsa:6272/hsa:57498/hsa:5170/hsa:396/hsa:5664/hsa:4915/hsa:53358/hsa:818/hsa:6464/hsa:163688/hsa:10782/hsa:5293/hsa:5970/hsa:25970/hsa:5781/hsa:6300	25
hsa04020	Calcium signaling pathway	43/885	235/7567	0.00171695	0.0419752	ENSG00000006638/ENSG00000058404/ENSG00000063176/ENSG00000067177/ENSG00000070808/ENSG00000074370/ENSG00000077782/ENSG00000088256/ENSG00000089250/ENSG00000100311/ENSG00000100346/ENSG00000107758/ENSG00000108179/ENSG00000108405/ENSG00000109991/ENSG00000113721/ENSG00000120899/ENSG00000120907/ENSG00000120910/ENSG00000124181/ENSG00000128271/ENSG00000130528/ENSG00000138798/ENSG00000140795/ENSG00000141837…	TBXA2R/CAMK2B/SPHK2/PHKA1/CAMK2A/ATP2A3/FGFR1/GNA11/NOS1/PDGFB/CACNA1I/PPP3CB/PPIF/P2RX1/P2RX3/PDGFRB/PTK2B/ADRA1A/PPP3CC/PLCG1/ADORA2A/HRC/EGF/MYLK3/CACNA1A/EGFR/NTRK2/CAMK2G/ATP2B2/FGFR4/PLCD3/PHKG1/NOS3/RET/STIM1/CALML6/VEGFB/MST1/PLCB1/TPCN1/RYR1/CACNA1H/RYR3	hsa:6915/hsa:816/hsa:56848/hsa:5255/hsa:815/hsa:489/hsa:2260/hsa:2767/hsa:4842/hsa:5155/hsa:8911/hsa:5532/hsa:10105/hsa:5023/hsa:5024/hsa:5159/hsa:2185/hsa:148/hsa:5533/hsa:5335/hsa:135/hsa:3270/hsa:1950/hsa:91807/hsa:773/hsa:1956/hsa:4915/hsa:818/hsa:491/hsa:2264/hsa:113026/hsa:5260/hsa:4846/hsa:5979/hsa:6786/hsa:163688/hsa:7423/hsa:4485/hsa:23236/hsa:53373/hsa:6261/hsa:8912/hsa:6263	43
hsa05012	Parkinson disease	45/885	249/7567	0.00175522	0.0419752	ENSG00000010256/ENSG00000058404/ENSG00000070808/ENSG00000073578/ENSG00000087088/ENSG00000108179/ENSG00000108344/ENSG00000108671/ENSG00000110717/ENSG00000114353/ENSG00000115317/ENSG00000116044/ENSG00000116288/ENSG00000116688/ENSG00000117118/ENSG00000118217/ENSG00000119013/ENSG00000124181/ENSG00000126214/ENSG00000126602/ENSG00000127922/ENSG00000128271/ENSG00000131055/ENSG00000131143/ENSG00000132906…	UQCRC1/CAMK2B/CAMK2A/SDHA/BAX/PPIF/PSMD3/PSMD11/NDUFS8/GNAI2/HTRA2/NFE2L2/PARK7/MFN2/SDHB/ATF6/NDUFB3/PLCG1/KLC1/TRAP1/SEM1/ADORA2A/COX4I2/COX4I1/CASP9/ATP5MC2/KLC4/SDHC/CAMK2G/KIF5A/UQCRB/ATP5MC1/COX7A1/UQCRQ/PSMC3/NDUFV1/CALML6/EIF2AK3/ADCY5/TUBA8/UQCR10/PRKN/MAOA/RYR3/MT-CO3	hsa:7384/hsa:816/hsa:815/hsa:6389/hsa:581/hsa:10105/hsa:5709/hsa:5717/hsa:4728/hsa:2771/hsa:27429/hsa:4780/hsa:11315/hsa:9927/hsa:6390/hsa:22926/hsa:4709/hsa:5335/hsa:3831/hsa:10131/hsa:7979/hsa:135/hsa:84701/hsa:1327/hsa:842/hsa:517/hsa:89953/hsa:6391/hsa:818/hsa:3798/hsa:7381/hsa:516/hsa:1346/hsa:27089/hsa:5702/hsa:4723/hsa:163688/hsa:9451/hsa:111/hsa:51807/hsa:29796/hsa:5071/hsa:4128/hsa:6263/…	45
hsa04512	ECM-receptor interaction	20/885	86/7567	0.00179162	0.0419752	ENSG00000005884/ENSG00000041982/ENSG00000049089/ENSG00000077943/ENSG00000082781/ENSG00000091136/ENSG00000092758/ENSG00000130702/ENSG00000132470/ENSG00000135424/ENSG00000137809/ENSG00000138759/ENSG00000142798/ENSG00000159164/ENSG00000185245/ENSG00000186340/ENSG00000188153/ENSG00000188157/ENSG00000196569/ENSG00000197565	ITGA3/TNC/COL9A2/ITGA8/ITGB5/LAMB1/COL9A3/LAMA5/ITGB4/ITGA7/ITGA11/FRAS1/HSPG2/SV2A/GP1BA/THBS2/COL4A5/AGRN/LAMA2/COL4A6	hsa:3675/hsa:3371/hsa:1298/hsa:8516/hsa:3693/hsa:3912/hsa:1299/hsa:3911/hsa:3691/hsa:3679/hsa:22801/hsa:80144/hsa:3339/hsa:9900/hsa:2811/hsa:7058/hsa:1287/hsa:375790/hsa:3908/hsa:1288	20
hsa04144	Endocytosis	42/885	230/7567	0.00201138	0.0420706	ENSG00000008256/ENSG00000024422/ENSG00000067606/ENSG00000070371/ENSG00000072134/ENSG00000072274/ENSG00000078747/ENSG00000083937/ENSG00000100055/ENSG00000103769/ENSG00000105443/ENSG00000107862/ENSG00000108262/ENSG00000114124/ENSG00000115935/ENSG00000122574/ENSG00000124313/ENSG00000124356/ENSG00000127527/ENSG00000129219/ENSG00000131242/ENSG00000133612/ENSG00000141480/ENSG00000144711/ENSG00000146648…	CYTH3/EHD2/PRKCZ/CLTCL1/EPN2/TFRC/ITCH/CHMP2B/CYTH4/RAB11A/CYTH2/GBF1/GIT1/GRK7/WIPF1/WIPF3/IQSEC2/STAMBP/EPS15L1/PLD2/RAB11FIP4/AGAP3/ARRB2/IQSEC1/EGFR/ARFGAP2/ASAP1/ZFYVE27/KIF5A/PSD3/FGFR4/TGFBR2/PIP5KL1/WIPF2/SNX32/GRK2/CLTB/PARD6G/PIP5K1C/ARAP1/MVB12B/GRK6	hsa:9265/hsa:30846/hsa:5590/hsa:8218/hsa:22905/hsa:7037/hsa:83737/hsa:25978/hsa:27128/hsa:8766/hsa:9266/hsa:8729/hsa:28964/hsa:131890/hsa:7456/hsa:644150/hsa:23096/hsa:10617/hsa:58513/hsa:5338/hsa:84440/hsa:116988/hsa:409/hsa:9922/hsa:1956/hsa:84364/hsa:50807/hsa:118813/hsa:3798/hsa:23362/hsa:2264/hsa:7048/hsa:138429/hsa:147179/hsa:254122/hsa:156/hsa:1212/hsa:84552/hsa:23396/hsa:116985/hsa:89853/…	42
hsa05412	Arrhythmogenic right ventricular cardiomyopathy	18/885	75/7567	0.00205222	0.0420706	ENSG00000005884/ENSG00000007402/ENSG00000067191/ENSG00000074370/ENSG00000077522/ENSG00000077943/ENSG00000082781/ENSG00000108823/ENSG00000132470/ENSG00000135424/ENSG00000137809/ENSG00000153956/ENSG00000167535/ENSG00000175084/ENSG00000182389/ENSG00000183230/ENSG00000196569/ENSG00000198947	ITGA3/CACNA2D2/CACNB1/ATP2A3/ACTN2/ITGA8/ITGB5/SGCA/ITGB4/ITGA7/ITGA11/CACNA2D1/CACNB3/DES/CACNB4/CTNNA3/LAMA2/DMD	hsa:3675/hsa:9254/hsa:782/hsa:489/hsa:88/hsa:8516/hsa:3693/hsa:6442/hsa:3691/hsa:3679/hsa:22801/hsa:781/hsa:784/hsa:1674/hsa:785/hsa:29119/hsa:3908/hsa:1756	18
