# Supplementary material for: The Masquelet technique triggers the formation of a network involving LncRNA, circRNA, miRNA, and mRNA during bone repair
Source: Ann Med. 2024 Oct 23;56(1):2395591. doi: 10.1080/07853890.2024.2395591 (PMC11504341; doi:10.1080/07853890.2024.2395591)
Supplement: Supplemental Material [file IANN_A_2395591_SM0829.zip › Supp_Fig & Table/Table S8.xlsx]

## Sheet: sheet1 (2)
Supplementary Table 8. The circRNA-miRNA-mRNA ceRNA network of bone defect repair .
circRNA	circRNA style	miRNA	miRNA style	Gene Symbol	mRNA style
hsa_circ_0007717	down	hsa-miR-485-3p	up	CYP4B1	down
hsa_circ_0007717	down	hsa-miR-485-3p	up	CCL4L2	down
hsa_circ_0007717	down	hsa-miR-485-3p	up	EPB42	down
hsa_circ_0023918	down	hsa-miR-346	up	LINGO2	down
hsa_circ_0023918	down	hsa-miR-346	up	DUOXA1	down
hsa_circ_0023918	down	hsa-miR-346	up	ADPRHL1	down
hsa_circ_0023918	down	hsa-miR-346	up	CADM3	down
hsa_circ_0023918	down	hsa-miR-346	up	CCL4L2	down
hsa_circ_0023918	down	hsa-miR-346	up	GYG2	down
hsa_circ_0023918	down	hsa-miR-346	up	PFKFB3	down
hsa_circ_0023918	down	hsa-miR-346	up	KRT1	down
hsa_circ_0023918	down	hsa-miR-346	up	PHACTR3	down
hsa_circ_0023918	down	hsa-miR-346	up	CDKN1A	down
hsa_circ_0023918	down	hsa-miR-346	up	MTARC1	down
hsa_circ_0023918	down	hsa-miR-346	up	BCL2L1	down
hsa_circ_0023918	down	hsa-miR-346	up	FAM107A	down
hsa_circ_0023918	down	hsa-miR-346	up	MEGF10	down
hsa_circ_0023918	down	hsa-miR-346	up	CIDEC	down
hsa_circ_0023918	down	hsa-miR-346	up	DGAT2	down
hsa_circ_0023918	down	hsa-miR-346	up	XLOC_058113	down
hsa_circ_0023918	down	hsa-miR-346	up	ADAMTS17	down
hsa_circ_0023918	down	hsa-miR-346	up	CHRNA1	down
hsa_circ_0023918	down	hsa-miR-346	up	SIK1	down
hsa_circ_0023918	down	hsa-miR-346	up	CRLF1	down
hsa_circ_0023918	down	hsa-miR-346	up	CHI3L2	down
hsa_circ_0023918	down	hsa-miR-346	up	CRB1	down
hsa_circ_0007717	down	hsa-miR-130b-5p	up	CRLF1	down
hsa_circ_0006049	down	hsa-miR-34c-5p	up	PLIN2	down
hsa_circ_0006049	down	hsa-miR-34c-5p	up	CNTNAP4	down
hsa_circ_0006049	down	hsa-miR-34c-5p	up	PPAN-P2RY11	down
hsa_circ_0006049	down	hsa-miR-34c-5p	up	LRRC56	down
hsa_circ_0006049	down	hsa-miR-34c-5p	up	GPBAR1	down
hsa_circ_0007717	down	hsa-miR-671-5p	up	MAPT	down
hsa_circ_0007717	down	hsa-miR-671-5p	up	NAT8L	down
hsa_circ_0007717	down	hsa-miR-671-5p	up	C16orf89	down
hsa_circ_0007717	down	hsa-miR-671-5p	up	DGAT2	down
hsa_circ_0007717	down	hsa-miR-671-5p	up	PAX3	down
hsa_circ_0007717	down	hsa-miR-671-5p	up	ENSG00000289690	down
hsa_circ_0007717	down	hsa-miR-671-5p	up	CFAP47	down
hsa_circ_0007717	down	hsa-miR-671-5p	up	PADI4	down
hsa_circ_0007717	down	hsa-miR-671-5p	up	OSBPL6	down
hsa_circ_0007717	down	hsa-miR-671-5p	up	CHRNA1	down
hsa_circ_0007717	down	hsa-miR-671-5p	up	EFCAB10	down
hsa_circ_0007717	down	hsa-miR-671-5p	up	CSMD1	down
hsa_circ_0007717	down	hsa-miR-671-5p	up	KLHL30	down
hsa_circ_0007717	down	hsa-miR-671-5p	up	DUOX2	down
hsa_circ_0007717	down	hsa-miR-671-5p	up	ADPRHL1	down
hsa_circ_0007717	down	hsa-miR-671-5p	up	SMOC1	down
hsa_circ_0007717	down	hsa-miR-671-5p	up	PLTP	down
hsa_circ_0007717	down	hsa-miR-671-5p	up	NOTCH4	down
hsa_circ_0007717	down	hsa-miR-671-5p	up	CLDN5	down
hsa_circ_0007717	down	hsa-miR-671-5p	up	CEBPA	down
hsa_circ_0007717	down	hsa-miR-671-5p	up	GYG2	down
hsa_circ_0007717	down	hsa-miR-671-5p	up	CEACAM21	down
hsa_circ_0007717	down	hsa-miR-671-5p	up	ADAD2	down
hsa_circ_0007717	down	hsa-miR-671-5p	up	C14orf180	down
hsa_circ_0007717	down	hsa-miR-671-5p	up	CLEC4G	down
hsa_circ_0007717	down	hsa-miR-671-5p	up	NEU4	down
hsa_circ_0007717	down	hsa-miR-671-5p	up	DUSP8	down
hsa_circ_0007717	down	hsa-miR-671-5p	up	ARHGAP8	down
hsa_circ_0007717	down	hsa-miR-671-5p	up	LRRC56	down
hsa_circ_0007717	down	hsa-miR-671-5p	up	BSPRY	down
hsa_circ_0007717	down	hsa-miR-671-5p	up	NKX3-1	down
hsa_circ_0007717	down	hsa-miR-671-5p	up	SIK1	down
hsa_circ_0007717	down	hsa-miR-671-5p	up	HBG2	down
hsa_circ_0007717	down	hsa-miR-671-5p	up	ADAMTS17	down
hsa_circ_0007717	down	hsa-miR-671-5p	up	BMPER	down
hsa_circ_0007717	down	hsa-miR-671-5p	up	RRM2B	down
hsa_circ_0007717	down	hsa-miR-671-5p	up	TF	down
hsa_circ_0007717	down	hsa-miR-671-5p	up	CYP4B1	down
hsa_circ_0007717	down	hsa-miR-671-5p	up	C2orf88	down
hsa_circ_0007717	down	hsa-miR-671-5p	up	BBOX1	down
hsa_circ_0007717	down	hsa-miR-671-5p	up	ENSG00000284931	down
hsa_circ_0007717	down	hsa-miR-671-5p	up	DNAJB1	down
hsa_circ_0007717	down	hsa-miR-671-5p	up	ENSG00000288796	down
hsa_circ_0007717	down	hsa-miR-671-5p	up	DUOXA1	down
hsa_circ_0007717	down	hsa-miR-671-5p	up	MEST	down
hsa_circ_0007717	down	hsa-miR-671-5p	up	HP	down
hsa_circ_0007717	down	hsa-miR-671-5p	up	SCN5A	down
hsa_circ_0007717	down	hsa-miR-671-5p	up	C1QTNF4	down
hsa_circ_0007717	down	hsa-miR-671-5p	up	HCAR3	down
hsa_circ_0007717	down	hsa-miR-671-5p	up	FAM107A	down
hsa_circ_0007717	down	hsa-miR-671-5p	up	ASCL2	down
hsa_circ_0007717	down	hsa-miR-671-5p	up	FAM174B	down
hsa_circ_0007717	down	hsa-miR-671-5p	up	CLCN4	down
hsa_circ_0007717	down	hsa-miR-671-5p	up	MTARC1	down
hsa_circ_0081828	up	hsa-miR-182-5p	down	ENSG00000285245	up
hsa_circ_0001995	up	hsa-miR-182-5p	down	ENSG00000285245	up
