# Supplementary material for: The Masquelet technique triggers the formation of a network involving LncRNA, circRNA, miRNA, and mRNA during bone repair
Source: Ann Med. 2024 Oct 23;56(1):2395591. doi: 10.1080/07853890.2024.2395591 (PMC11504341; doi:10.1080/07853890.2024.2395591)
Supplement: Supplemental Material [file IANN_A_2395591_SM0829.zip › Supp_Fig & Table/Table_S9 (1).xlsx]

## Sheet: Sheet2
Supplementary Table 9. The PPI nodes of DEGs involved in the ceRNA network.
node1		node2		combined score
ADPRHL1		DGAT2		0.567
ASCL2		MEST		0.435
BCL2L1		CDKN1A		0.674
CDKN1A		RRM2B		0.631
CDKN1A		CEBPA		0.912
CEBPA		DGAT2		0.582
CEBPA		PLIN2		0.555
CEBPA		CIDEC		0.467
CEBPA		RIBC2		0.546
CIDEC		DGAT2		0.638
CIDEC		PLIN2		0.73
CLCN4		SLC17A9		0.41
DGAT2		PLIN2		0.678
DUOX2		TG		0.622
DUOX2		DUOXA1		0.98
DUSP8		LRRC56		0.594
EPB42		HBG2		0.441
FAM187A		HYDIN		0.713
HBG2		HP		0.69
HP		SERPINF2		0.431
HP		PLTP		0.801
HP		TF		0.801
KLKB1		KRT1		0.403
KLKB1		SERPINF2		0.574
KLKB1		NKX3-1		0.63
PFKFB3		SLC2A14		0.601
SLC2A14		TG		0.444
